# Supplementary material for: Crystal structure of 4-formyl­pyridine semicarbazone hemihydrate
Source: Acta Crystallogr E Crystallogr Commun. 2015 Apr 18;71(Pt 5):o317–8. doi: 10.1107/S2056989015007276 (PMC4420042; doi:10.1107/S2056989015007276)
Supplement: Supplementary file 1 [file e-71-0o317-sup1.cif]

##############################################################################
#                                                                            #
# This CIF contains the data in a paper accepted for publication in          #
# Acta Crystallographica Section E. It conforms to the requirements of       #
# Notes for Authors for Acta Crystallographica Section E, and has been       #
# peer reviewed under the auspices of the IUCr Commission on Journals.       #
#                                                                            #
# Full details of the Crystallographic Information File format               #
# are given in the paper "The Crystallographic Information File (CIF):       #
# a New Standard Archive File for Crystallography" by S. R. Hall, F. H.      #
# Allen and I. D. Brown [Acta Cryst. (1991), A47, 655-685].                  #
#                                                                            #
# The current version of the core CIF dictionary is obtainable from          #
# ftp://ftp.iucr.org/pub/cif_core.dic.                                       #
#                                                                            #
# Software is freely available for graphical display of the structure(s)     #
# in this CIF. For information consult the CIF software page                 #
# http://www.iucr.org/resources/cif/software.                                #
#                                                                            #
# This file may be used for bona fide research purposes within the           #
# scientific community so long as proper attribution is given to the journal # 
# article from which it was obtained.                                        #
#                                                                            #
##############################################################################
data_global
_audit_creation_method     'APEX2 v2014.9-0'
_journal_date_recd_electronic     2015-03-24
_journal_date_accepted     2015-04-11
_journal_name_full     'Acta Crystallographica, Section E'
_journal_year     2015
_journal_volume     71
_journal_issue      5
_journal_page_first     o317
_journal_page_last     o318
_journal_paper_category     HO
_journal_paper_doi     10.1107/S2056989015007276
_journal_coeditor_code     LR2134
_publ_contact_author_name     'Fabio Souza Nunes'
_publ_contact_author_address
;
Universidade Federal do Paran\'a
Departamento de Qu\'imica
C.P. 19081, CEP 81531-980
Curitiba - PR - Brazil
;
_publ_contact_author_email     fsnunes@ufpr.br
_publ_section_title
;
Crystal structure of 4-formylpyridine semicarbazone hemihydrate
;
_publ_section_title_footnote     .
loop_
    _publ_author_name
    _publ_author_footnote
    _publ_author_address
    'Inoue, Mayara Hissami' .
;
Universidade Federal do Paran\'a
Departamento de Qu\'imica
C.P. 19081
CEP 81531-980
Curitiba -- PR
Brazil
;
    'Back, Davi F.' .
;
Universidade Federal do Santa Maria
Departamento de Qu\'imica
CEP 97105-900
Santa Maria -- RS
Brazil
;
    'Burrow, Robert A.' .
;
Universidade Federal do Santa Maria
Departamento de Qu\'imica
CEP 97105-900
Santa Maria -- RS
Brazil
;
    "Nunes, F\'abio Souza" .
;
Universidade Federal do Paran\'a
Departamento de Qu\'imica
C.P. 19081
CEP 81531-980
Curitiba -- PR
Brazil
;
data_I
_database_code_depnum_ccdc_archive 'CCDC 1059160'
_chemical_name_systematic
;
(<i>E</i>)-1-(Pyridin-4-ylmethylene)semicarbazide hemihydrate
;
_chemical_name_common
;
4-Formylpyridine semicarbazone hemihydrate
;
_chemical_formula_moiety     '2(C7 H8 N4 O), H2 O'
_chemical_formula_sum     'C14 H18 N8 O3'
_chemical_formula_iupac     '2C7 H8 N4 O, H2 O'
_chemical_formula_weight     346.36
_chemical_melting_point     ?
_space_group_crystal_system     monoclinic
_space_group_name_H-M_alt     'C 2/c'
_space_group_name_Hall     '-C 2yc'
loop_
    _space_group_symop_operation_xyz
    'x, y, z'
    '-x, y, -z+1/2'
    'x+1/2, y+1/2, z'
    '-x+1/2, y+1/2, -z+1/2'
    '-x, -y, -z'
    'x, -y, z-1/2'
    '-x+1/2, -y+1/2, -z'
    'x+1/2, -y+1/2, z-1/2'
_cell_length_a     25.0636(13)
_cell_length_b     5.3725(3)
_cell_length_c     13.0124(7)
_cell_angle_alpha     90
_cell_angle_beta     111.717(3)
_cell_angle_gamma     90
_cell_volume     1627.81(16)
_cell_formula_units_Z     4
_cell_measurement_reflns_used     5941
_cell_measurement_theta_min     2.843
_cell_measurement_theta_max     26.151
_cell_measurement_temperature     296.(2)
_exptl_crystal_description     block
_exptl_crystal_colour     'clear light colourless'
_exptl_crystal_size_max     0.817
_exptl_crystal_size_mid     0.266
_exptl_crystal_size_min     0.200
_exptl_crystal_density_diffrn     1.413
_exptl_crystal_density_meas     ?
_exptl_crystal_density_method     'not measured'
_exptl_crystal_F_000     728
_exptl_absorpt_coefficient_mu     0.105
_exptl_absorpt_correction_type     multi-scan
_exptl_absorpt_process_details
;
(SADABS; Bruker, 2014)
;
_exptl_absorpt_correction_T_min     0.8599
_exptl_absorpt_correction_T_max     0.9374
_exptl_special_details
;
;
_diffrn_ambient_temperature     296.(2)
_diffrn_radiation_type     'Mo K\a'
_diffrn_radiation_wavelength     0.71073
_diffrn_radiation_monochromator     'graphite crystal'
_diffrn_measurement_device_type     'Bruker X8 Kappa APEXII'
_diffrn_measurement_method     '0.5 \% \w & \f scans'
_diffrn_detector_area_resol_mean     8.3333
_diffrn_reflns_number     20739
_diffrn_reflns_av_R_equivalents     0.0289
_diffrn_reflns_theta_min     1.75
_diffrn_reflns_theta_max     27.14
_diffrn_reflns_theta_full     27.14
_diffrn_measured_fraction_theta_max     0.998
_diffrn_measured_fraction_theta_full     0.998
_diffrn_reflns_limit_h_min     -32
_diffrn_reflns_limit_h_max     32
_diffrn_reflns_limit_k_min     -6
_diffrn_reflns_limit_k_max     6
_diffrn_reflns_limit_l_min     -16
_diffrn_reflns_limit_l_max     16
_refine_special_details
;
;
_reflns_number_total     1795
_reflns_number_gt     1502
_reflns_threshold_expression     I>2\s(I)
_refine_ls_structure_factor_coef     Fsqd
_refine_ls_matrix_type     full
_refine_ls_R_factor_all     0.0419
_refine_ls_R_factor_gt     0.0342
_refine_ls_wR_factor_gt     0.0884
_refine_ls_wR_factor_ref     0.0940
_refine_ls_goodness_of_fit_ref     1.038
_refine_ls_restrained_S_all     1.038
_refine_ls_number_reflns     1795
_refine_ls_number_parameters     127
_refine_ls_number_restraints     1
_refine_ls_number_constraints     ?
_refine_ls_hydrogen_treatment     mixed
_refine_ls_weighting_scheme     calc
_refine_ls_weighting_details
              'w=1/[\s^2^(Fo^2^)+(0.0436P)^2^+0.8364P] where P=(Fo^2^+2Fc^2^)/3'
_atom_sites_solution_hydrogens     mixed
_atom_sites_solution_primary     direct
_atom_sites_solution_secondary     difmap
_refine_ls_shift/su_max     0.001
_refine_ls_shift/su_mean     0.000
_refine_diff_density_max     0.231
_refine_diff_density_min     -0.201
_refine_ls_extinction_method     SHELXL
_refine_ls_extinction_coef     0.0067(8)
loop_
    _atom_type_symbol
    _atom_type_description
    _atom_type_scat_dispersion_real
    _atom_type_scat_dispersion_imag
    _atom_type_scat_source
    C C 0.0033 0.0016 'International Tables Vol C Tables 4.2.6.8 and 6.1.1.4'
    H H 0.0000 0.0000 'International Tables Vol C Tables 4.2.6.8 and 6.1.1.4'
    N N 0.0061 0.0033 'International Tables Vol C Tables 4.2.6.8 and 6.1.1.4'
    O O 0.0106 0.0060 'International Tables Vol C Tables 4.2.6.8 and 6.1.1.4'
_computing_data_collection
;
APEX2 (Bruker, 2014)
;
_computing_cell_refinement
;
SAINT (Bruker, 2014)
;
_computing_data_reduction
;
SAINT (Bruker, 2014)
;
_computing_structure_solution
;
<i>SHELXT2014</i> (Sheldrick, 2015)
;
_computing_structure_refinement
;
SHELXL2014 (Sheldrick, 2015)
;
_computing_molecular_graphics
;
DIAMOND (Crystal Impact, 2014)
;
_computing_publication_material
;
SHELXL2014 (Sheldrick, 2015)
;
loop_
    _atom_site_type_symbol
    _atom_site_label
    _atom_site_fract_x
    _atom_site_fract_y
    _atom_site_fract_z
    _atom_site_U_iso_or_equiv
    _atom_site_adp_type
    _atom_site_calc_flag
    _atom_site_occupancy
    _atom_site_disorder_assembly
    _atom_site_disorder_group
    O O1 0.74966(4) -0.16017(16) 0.36432(7) 0.0411(2) Uani d 1 . .
    N N1 0.70517(5) 0.2096(2) 0.30449(9) 0.0410(3) Uani d 1 . .
    H H1NA 0.6859(8) 0.326(3) 0.3188(14) 0.061 Uiso d 1 . .
    H H1NB 0.7226(7) 0.234(3) 0.2545(15) 0.061 Uiso d 1 . .
    N N2 0.69806(5) 0.00971(19) 0.45499(9) 0.0373(3) Uani d 1 . .
    H H2N 0.7110(7) -0.107(3) 0.5079(14) 0.056 Uiso d 1 . .
    N N3 0.66491(4) 0.20246(18) 0.46659(8) 0.0336(3) Uani d 1 . .
    N N4 0.54246(5) 0.7238(2) 0.61921(10) 0.0430(3) Uani d 1 . .
    C C1 0.71939(5) 0.0154(2) 0.37260(9) 0.0315(3) Uani d 1 . .
    C C2 0.65096(5) 0.1908(2) 0.55129(10) 0.0329(3) Uani d 1 . .
    H H2 0.6646 0.0596 0.6007 0.039 Uiso calc 1 . .
    C C3 0.61410(5) 0.3783(2) 0.57272(9) 0.0309(3) Uani d 1 . .
    C C4 0.59797(5) 0.3495(2) 0.66315(10) 0.0374(3) Uani d 1 . .
    H H4 0.6108 0.2134 0.71 0.045 Uiso calc 1 . .
    C C5 0.56274(6) 0.5251(3) 0.68271(11) 0.0431(3) Uani d 1 . .
    H H5 0.5526 0.5034 0.744 0.052 Uiso calc 1 . .
    C C6 0.59294(5) 0.5840(2) 0.50545(10) 0.0369(3) Uani d 1 . .
    H H6 0.6025 0.6106 0.4437 0.044 Uiso calc 1 . .
    C C7 0.55757(6) 0.7483(2) 0.53140(11) 0.0411(3) Uani d 1 . .
    H H7 0.5434 0.8843 0.4851 0.049 Uiso calc 1 . .
    O O1W 0.5 1.0598(3) 0.75 0.1046(9) Uani d 1 . .
    H H1WA 0.5078(14) 0.965(5) 0.703(2) 0.157 Uiso d 1 . .
loop_
    _atom_site_aniso_label
    _atom_site_aniso_U_11
    _atom_site_aniso_U_22
    _atom_site_aniso_U_33
    _atom_site_aniso_U_12
    _atom_site_aniso_U_13
    _atom_site_aniso_U_23
    O1 0.0538(6) 0.0380(5) 0.0420(5) 0.0108(4) 0.0303(4) 0.0010(4)
    N1 0.0519(7) 0.0410(6) 0.0391(6) 0.0099(5) 0.0274(5) 0.0071(5)
    N2 0.0484(6) 0.0338(5) 0.0396(6) 0.0118(5) 0.0278(5) 0.0057(4)
    N3 0.0372(5) 0.0318(5) 0.0370(5) 0.0045(4) 0.0198(4) -0.0008(4)
    N4 0.0427(6) 0.0411(6) 0.0521(7) 0.0027(5) 0.0257(5) -0.0070(5)
    C1 0.0351(6) 0.0328(6) 0.0304(6) -0.0009(5) 0.0164(5) -0.0032(4)
    C2 0.0353(6) 0.0327(6) 0.0349(6) 0.0026(5) 0.0178(5) 0.0007(4)
    C3 0.0304(6) 0.0318(6) 0.0334(6) -0.0030(4) 0.0150(5) -0.0058(4)
    C4 0.0397(7) 0.0393(6) 0.0385(6) 0.0015(5) 0.0208(5) 0.0015(5)
    C5 0.0462(7) 0.0492(7) 0.0443(7) -0.0004(6) 0.0289(6) -0.0046(6)
    C6 0.0427(7) 0.0369(6) 0.0363(6) 0.0018(5) 0.0206(5) -0.0003(5)
    C7 0.0435(7) 0.0339(6) 0.0472(7) 0.0041(5) 0.0185(6) 0.0000(5)
    O1W 0.200(3) 0.0427(9) 0.1390(19) 0 0.142(2) 0
_geom_special_details
;
All e.s.d.'s (except the e.s.d. in the dihedral angle between two l.s. planes)
are estimated using the full covariance matrix. The cell e.s.d.'s are taken
into account individually in the estimation of e.s.d.'s in distances, angles
and torsion angles; correlations between e.s.d.'s in cell parameters are only
used when they are defined by crystal symmetry. An approximate (isotropic)
treatment of cell e.s.d.'s is used for estimating e.s.d.'s involving l.s.
planes.
;
loop_
    _geom_bond_atom_site_label_1
    _geom_bond_atom_site_label_2
    _geom_bond_site_symmetry_2
    _geom_bond_distance
    _geom_bond_publ_flag
    O1 C1 . 1.2399(14) ?
    N1 C1 . 1.3294(16) ?
    N1 H1NA . 0.854(18) ?
    N1 H1NB . 0.917(19) ?
    N2 C1 . 1.3639(15) ?
    N2 N3 . 1.3706(13) ?
    N2 H2N . 0.899(17) ?
    N3 C2 . 1.2752(15) ?
    N4 C5 . 1.3301(18) ?
    N4 C7 . 1.3366(18) ?
    C2 C3 . 1.4616(15) ?
    C2 H2 . 0.93 ?
    C3 C4 . 1.3870(16) ?
    C3 C6 . 1.3875(17) ?
    C4 C5 . 1.3789(17) ?
    C4 H4 . 0.93 ?
    C5 H5 . 0.93 ?
    C6 C7 . 1.3789(17) ?
    C6 H6 . 0.93 ?
    C7 H7 . 0.93 ?
    O1W H1WA . 0.874(17) ?
loop_
    _geom_angle_atom_site_label_1
    _geom_angle_atom_site_label_2
    _geom_angle_atom_site_label_3
    _geom_angle_site_symmetry_1
    _geom_angle_site_symmetry_3
    _geom_angle
    _geom_angle_publ_flag
    C1 N1 H1NA . . 117.8(12) ?
    C1 N1 H1NB . . 120.2(10) ?
    H1NA N1 H1NB . . 120.5(16) ?
    C1 N2 N3 . . 119.97(10) ?
    C1 N2 H2N . . 118.8(11) ?
    N3 N2 H2N . . 120.3(11) ?
    C2 N3 N2 . . 115.43(10) ?
    C5 N4 C7 . . 116.50(11) ?
    O1 C1 N1 . . 124.12(11) ?
    O1 C1 N2 . . 118.79(10) ?
    N1 C1 N2 . . 117.08(10) ?
    N3 C2 C3 . . 121.72(11) ?
    N3 C2 H2 . . 119.1 ?
    C3 C2 H2 . . 119.1 ?
    C4 C3 C6 . . 117.43(11) ?
    C4 C3 C2 . . 119.22(11) ?
    C6 C3 C2 . . 123.34(10) ?
    C5 C4 C3 . . 119.20(12) ?
    C5 C4 H4 . . 120.4 ?
    C3 C4 H4 . . 120.4 ?
    N4 C5 C4 . . 123.92(12) ?
    N4 C5 H5 . . 118.0 ?
    C4 C5 H5 . . 118.0 ?
    C7 C6 C3 . . 119.07(11) ?
    C7 C6 H6 . . 120.5 ?
    C3 C6 H6 . . 120.5 ?
    N4 C7 C6 . . 123.87(12) ?
    N4 C7 H7 . . 118.1 ?
    C6 C7 H7 . . 118.1 ?
loop_
    _geom_torsion_atom_site_label_1
    _geom_torsion_atom_site_label_2
    _geom_torsion_atom_site_label_3
    _geom_torsion_atom_site_label_4
    _geom_torsion_site_symmetry_1
    _geom_torsion_site_symmetry_2
    _geom_torsion_site_symmetry_3
    _geom_torsion_site_symmetry_4
    _geom_torsion
    _geom_torsion_publ_flag
    C1 N2 N3 C2 . . . . -174.35(11) ?
    N3 N2 C1 O1 . . . . 179.42(10) ?
    N3 N2 C1 N1 . . . . -1.82(17) ?
    N2 N3 C2 C3 . . . . -177.87(10) ?
    N3 C2 C3 C4 . . . . 176.79(11) ?
    N3 C2 C3 C6 . . . . -1.76(18) ?
    C6 C3 C4 C5 . . . . -0.74(18) ?
    C2 C3 C4 C5 . . . . -179.38(11) ?
    C7 N4 C5 C4 . . . . 0.5(2) ?
    C3 C4 C5 N4 . . . . 0.4(2) ?
    C4 C3 C6 C7 . . . . 0.24(17) ?
    C2 C3 C6 C7 . . . . 178.81(11) ?
    C5 N4 C7 C6 . . . . -1.1(2) ?
    C3 C6 C7 N4 . . . . 0.7(2) ?
loop_
    _geom_hbond_atom_site_label_D
    _geom_hbond_atom_site_label_H
    _geom_hbond_atom_site_label_A
    _geom_hbond_site_symmetry_A
    _geom_hbond_distance_DH
    _geom_hbond_distance_HA
    _geom_hbond_distance_DA
    _geom_hbond_angle_DHA
    _geom_hbond_publ_flag
    N1 H1NA N3 . 0.852(18) 2.273(18) 2.6541(16) 107.3(13) y
    N1 H1NB O1 4_655 0.917(19) 1.998(18) 2.9046(15) 169.3(16) y
    N2 H2N O1 7_646 0.898(17) 2.022(17) 2.9141(14) 171.9(16) y
    O1W H1WA N4 . 0.87(3) 2.08(3) 2.9373(16) 168(3) y
_shelx_hkl_file
;
   2   0   0  385.66    8.20
  -2   0   0  396.46    8.20
  -2   0   0  387.96    8.10
  -2   0   0  399.06    8.20
   2   0   0  402.56    8.10
   2   0   0  408.06    8.10
  -4   0   0   70.79    2.10
   4   0   0   67.89    2.20
   4   0   0   74.09    1.60
  -4   0   0   72.09    2.20
   4   0   0   70.49    2.20
  -4   0   0   74.69    2.30
  -4   0   0   73.79    2.20
  -4   0   0   67.99    2.20
   4   0   0   70.59    2.10
   4   0   0   69.19    2.10
   4   0   0   72.79    2.20
  -4   0   0   74.69    2.20
  -6   0   0  853.11   17.70
   6   0   0  830.22   17.60
  -6   0   0  852.61   17.80
   6   0   0  829.02   17.60
   6   0   0  836.42   17.00
   6   0   0  852.81   16.60
   6   0   0  835.52   17.50
   6   0   0  807.32   17.70
  -6   0   0  853.01   17.70
  -6   0   0  824.32   17.70
   6   0   0  863.21   17.70
   6   0   0  837.12   17.70
  -6   0   0  847.32   17.60
  -8   0   0  410.26    9.80
   8   0   0  420.36    9.70
  -8   0   0  402.96    9.70
  -8   0   0  414.36    9.90
   8   0   0  409.56    8.90
   8   0   0  422.26    9.80
   8   0   0  414.26    9.90
  -8   0   0  428.26    9.80
  -8   0   0  399.96    9.70
  10   0   0   -0.10    0.40
  10   0   0    0.30    0.80
 -10   0   0    0.00    0.70
 -10   0   0   -0.30    0.60
 -10   0   0   -0.10    0.80
  10   0   0    0.80    0.50
  10   0   0    0.00    0.70
  10   0   0    1.10    0.80
  10   0   0   -0.80    0.60
 -10   0   0    0.70    0.80
 -10   0   0    0.50    0.60
  10   0   0    0.00    0.70
 -12   0   0   17.40    1.90
  12   0   0   19.00    2.00
  12   0   0   23.50    2.00
  12   0   0   18.00    1.20
  12   0   0   20.50    2.10
 -12   0   0   20.10    2.00
 -12   0   0   19.00    2.00
  12   0   0   22.20    2.10
 -12   0   0   23.50    2.10
 -14   0   0   46.30    2.80
 -14   0   0   44.40    2.80
  14   0   0   46.30    2.00
  14   0   0   44.20    2.60
 -14   0   0   43.80    2.80
  14   0   0   47.30    3.00
  14   0   0   48.80    2.80
 -14   0   0   45.50    3.00
  14   0   0   48.60    3.00
  16   0   0   26.20    2.60
  16   0   0   31.00    2.80
 -16   0   0   43.00    3.50
  16   0   0   31.00    1.70
 -16   0   0   29.50    2.80
  16   0   0   28.50    2.70
  16   0   0   34.40    2.50
 -16   0   0   36.50    2.60
 -16   0   0   26.80    2.60
  18   0   0   81.49    3.00
 -18   0   0   85.99    4.70
 -18   0   0   86.79    4.40
 -18   0   0   79.19    4.30
 -18   0   0   80.39    4.50
  18   0   0   90.89    4.60
  18   0   0   84.99    4.60
  20   0   0  365.86   11.40
 -20   0   0  369.46   11.40
  20   0   0  379.16   11.60
  20   0   0  356.36    9.00
 -20   0   0  396.06   11.80
  22   0   0   67.59    4.60
  22   0   0   67.29    4.30
 -22   0   0   81.59    4.90
  22   0   0   68.29    4.70
 -22   0   0   79.59    4.90
 -22   0   0   74.19    4.40
  22   0   0   66.49    2.90
  24   0   0    6.50    2.10
 -24   0   0    7.90    2.10
 -24   0   0    5.60    2.10
 -24   0   0    7.60    2.30
  24   0   0    5.30    1.90
  24   0   0    8.90    2.40
 -26   0   0   10.50    2.70
  26   0   0   14.00    2.80
  26   0   0   12.00    2.70
  26   0   0   13.80    2.80
 -26   0   0   11.60    2.60
 -26   0   0    9.50    2.60
 -28   0   0    1.70    1.90
 -28   0   0   -1.30    1.60
  28   0   0    1.50    1.70
  28   0   0    1.40    1.90
  28   0   0    0.10    1.70
 -28   0   0    3.80    2.00
  -1  -1   0  274.37    5.50
  -1  -1   0  263.27    5.50
   1  -1   0  261.37    5.40
  -1  -1   0  269.47    6.10
   1  -1   0  264.97    5.50
  -1   1   0  266.27    5.30
   1   1   0  262.47    5.40
   1   1   0  272.37    6.10
  -1   1   0  259.77    6.00
   1   1   0  266.27    5.40
   1   1   0  260.07    6.10
  -1   1   0  265.77    5.40
   1   1   0  267.07    5.40
  -1   1   0  270.17    5.40
  -1   1   0  268.67    5.40
   1   1   0  263.27    5.40
   3  -1   0  591.04   13.10
   3  -1   0  607.64   12.70
  -3  -1   0  591.64   12.70
  -3  -1   0  604.84   12.50
  -3  -1   0  602.54   12.50
   3  -1   0  620.54   12.50
  -3  -1   0  629.34   12.80
  -3  -1   0  637.44   13.10
  -3   1   0  614.84   12.50
  -3   1   0  615.34   12.70
   3   1   0  624.24   12.60
  -3   1   0  615.04   12.60
  -3   1   0  614.34   12.50
   3   1   0  622.94   12.50
  -3   1   0  608.44   12.70
   3   1   0  619.54   12.80
   3   1   0  626.44   12.60
   3   1   0  599.14   12.60
   3   1   0  621.54   12.90
   3   1   0  613.24   12.70
  -3   1   0  631.44   12.70
  -3   1   0  625.64   12.60
  -3   1   0  621.24   12.60
   3   1   0  621.64   12.60
   3   1   0  614.64   12.60
  -3   1   0  617.24   12.60
   3   1   0  628.64   12.70
   5  -1   0 5211.48  109.69
   5  -1   0 5375.56  109.19
  -5  -1   0 5512.15  108.59
   5  -1   0 5646.03  106.99
  -5  -1   0 5444.15  108.69
   5  -1   0 5613.24  109.69
  -5  -1   0 5014.90  106.89
   5   1   0 5370.06  107.39
   5   1   0 5619.64  109.59
  -5   1   0 4949.30  110.39
  -5   1   0 5348.06  110.19
  -5   1   0 5469.65  109.89
  -5   1   0 5586.64  110.29
  -5   1   0 5281.87  109.29
  -5   1   0 5362.86  110.49
  -5   1   0 5443.46  106.89
   5   1   0 5457.05  110.39
   5   1   0 5513.55  109.69
   5   1   0 5436.06  108.29
   5   1   0 5547.54  108.09
   5   1   0 5575.84  109.69
   5   1   0 5599.74  109.19
   5   1   0 5613.24  106.79
  -5   1   0 5321.47  107.99
  -7  -1   0   52.59    2.30
   7  -1   0   51.89    2.30
   7  -1   0   50.39    2.10
  -7  -1   0   51.99    2.20
  -7  -1   0   50.39    2.30
  -7  -1   0   53.99    1.50
   7  -1   0   49.50    2.20
   7  -1   0   53.79    2.00
   7   1   0   50.69    2.20
  -7   1   0   52.49    2.10
  -7   1   0   47.50    2.10
  -7   1   0   51.69    2.30
   7   1   0   48.00    2.10
   7   1   0   50.29    2.10
  -7   1   0   49.80    2.10
   7   1   0   53.69    2.10
   7   1   0   53.29    2.30
  -7   1   0   52.49    2.20
   7   1   0   51.39    1.60
   7   1   0   48.70    2.10
  -7   1   0   49.60    2.20
   7   1   0   53.59    2.30
  -7   1   0   46.60    2.10
  -9  -1   0   43.60    2.40
  -9  -1   0   44.60    2.30
   9  -1   0   44.90    2.20
  -9  -1   0   44.60    1.50
  -9  -1   0   40.80    2.20
   9  -1   0   41.30    1.80
   9  -1   0   45.60    2.30
   9  -1   0   43.40    2.30
  -9   1   0   42.70    2.20
   9   1   0   44.90    2.30
  -9   1   0   42.20    2.10
   9   1   0   46.40    2.20
  -9   1   0   41.60    2.10
  -9   1   0   41.70    2.50
   9   1   0   45.60    2.30
  -9   1   0   42.20    2.20
   9   1   0   42.70    2.30
   9   1   0   45.80    2.40
  -9   1   0   42.50    2.20
   9   1   0   39.50    1.30
 -11  -1   0   38.40    2.30
  11  -1   0   38.20    2.40
 -11  -1   0   42.70    2.50
  11  -1   0   37.10    2.30
 -11  -1   0   38.80    2.30
 -11  -1   0   36.80    2.40
  11  -1   0   36.70    2.20
 -11   1   0   39.50    2.40
 -11   1   0   33.60    2.20
  11   1   0   33.10    2.30
 -11   1   0   41.10    2.30
  11   1   0   37.60    1.10
  11   1   0   35.70    2.40
  11   1   0   40.50    2.20
 -11   1   0   35.90    2.30
  11   1   0   40.60    2.30
  11   1   0   37.60    2.10
 -13  -1   0   23.20    2.30
 -13  -1   0   33.60    2.30
  13  -1   0   29.00    2.10
  13  -1   0   31.00    2.30
 -13  -1   0   29.80    2.50
 -13   1   0   25.70    2.40
  13   1   0   29.90    2.10
  13   1   0   25.00    2.30
 -13   1   0   32.10    2.70
  13   1   0   30.50    2.70
  13   1   0   27.80    1.90
 -13   1   0   24.30    2.40
  13   1   0   29.70    2.60
 -13   1   0   31.00    2.20
  15  -1   0   81.89    3.80
  15  -1   0   76.59    4.00
 -15  -1   0   80.69    3.80
  15  -1   0   83.19    3.90
 -15  -1   0   83.39    4.00
 -15  -1   0   72.49    3.90
 -15   1   0   73.99    3.80
 -15   1   0   75.89    3.80
  15   1   0   75.29    3.90
 -15   1   0   87.09    4.20
  15   1   0   70.29    3.60
  15   1   0   84.29    4.10
 -15   1   0   76.79    4.00
  15   1   0   76.69    3.30
  15   1   0   82.59    3.90
 -17  -1   0   74.09    4.10
  17  -1   0   77.49    4.20
 -17  -1   0   74.69    4.20
  17  -1   0   70.89    3.80
  17   1   0   72.09    3.80
  17   1   0   68.19    3.20
 -17   1   0   78.99    4.20
  17   1   0   80.09    4.30
 -17   1   0   69.59    4.00
 -17   1   0   73.29    4.30
 -17   1   0   64.69    3.80
  17   1   0   77.69    4.10
 -17   1   0   79.79    4.30
  17   1   0   70.49    4.10
 -19  -1   0    0.30    1.20
  19  -1   0    0.90    1.20
  19  -1   0    0.70    1.20
 -19  -1   0    1.10    1.40
  19   1   0    0.00    1.20
 -19   1   0    1.60    1.50
 -19   1   0   -0.70    0.80
  19   1   0   -0.20    1.20
  19   1   0   -0.80    1.10
 -19   1   0   -0.20    1.20
 -19   1   0    0.60    1.10
  19   1   0    0.50    0.80
 -21  -1   0   10.20    3.30
 -21  -1   0    8.60    2.10
  21  -1   0    9.70    2.10
  21  -1   0   12.00    2.10
  21   1   0    5.90    1.80
  21   1   0   10.70    2.10
 -21   1   0   11.60    2.30
 -21   1   0   13.40    2.50
  21   1   0    9.10    1.50
  21   1   0   11.10    2.20
 -21   1   0   10.80    2.10
  23  -1   0   -0.30    1.40
 -23  -1   0    1.50    1.40
  23  -1   0    2.50    1.60
 -23  -1   0    2.40    1.60
  23   1   0    2.10    1.60
 -23   1   0    0.40    1.30
 -23   1   0    0.90    1.40
  23   1   0   -0.20    1.40
 -23   1   0    1.20    1.60
  23   1   0   -0.30    1.20
  25  -1   0    9.40    2.50
 -25  -1   0    7.90    2.20
 -25  -1   0   11.10    2.50
  25  -1   0    9.10    2.20
  25   1   0    7.20    2.20
  25   1   0   10.30    2.50
 -25   1   0    3.70    2.00
 -25   1   0    9.70    2.30
 -25   1   0    7.70    2.30
  25   1   0   12.20    2.70
  27  -1   0    1.90    1.70
  27  -1   0    1.20    1.80
 -27  -1   0    1.60    1.70
 -27  -1   0    4.50    2.20
  27   1   0    5.40    2.30
 -27   1   0    2.30    1.80
  27   1   0    3.00    1.80
  27   1   0    0.50    1.70
 -27   1   0    1.70    1.80
 -27   1   0    0.30    1.70
  29  -1   0    1.80    2.20
 -29  -1   0    0.80    1.80
 -29  -1   0   -0.10    1.80
  29  -1   0    2.10    2.20
  29   1   0    1.10    2.00
 -29   1   0    1.50    2.10
  29   1   0    0.50    2.00
 -29   1   0    3.60    2.20
  29   1   0    0.90    1.80
 -29   1   0    3.40    2.00
   0  -2   0  378.46    9.00
   0  -2   0  371.36    7.60
   0  -2   0  376.96    7.60
   0   2   0  371.46    7.50
   0   2   0  366.96    9.00
   0   2   0  382.16    7.50
   2  -2   0   12.20    0.70
  -2  -2   0   12.20    0.70
  -2  -2   0   13.40    0.80
   2  -2   0   13.40    0.70
  -2  -2   0   12.70    1.30
   2   2   0   14.00    0.60
  -2   2   0   12.90    0.60
   2   2   0   13.60    0.70
   2   2   0   13.10    0.70
   2   2   0   13.50    0.60
   2   2   0   13.90    1.40
  -2   2   0   13.90    1.40
  -2   2   0   13.30    0.60
   2   2   0   12.50    0.60
  -2   2   0   13.10    0.60
   2   2   0   13.10    0.70
  -2   2   0   13.60    0.70
  -2   2   0   13.00    0.50
  -2   2   0   12.30    0.50
  -2   2   0   11.60    0.60
  -2   2   0   13.00    0.60
   2   2   0   14.70    0.60
   2   2   0   12.40    0.60
   4  -2   0   62.49    2.10
  -4  -2   0   69.79    2.20
   4  -2   0   63.49    2.80
   4  -2   0   67.29    2.10
  -4   2   0   70.59    2.00
   4   2   0   67.69    1.90
   4   2   0   69.89    2.10
  -4   2   0   68.09    1.80
   4   2   0   68.99    2.20
  -4   2   0   62.89    2.00
   4   2   0   66.29    2.10
   4   2   0   68.09    2.00
   4   2   0   67.09    2.10
   4   2   0   68.29    2.10
  -4   2   0   66.29    2.10
   4   2   0   65.39    2.10
  -4   2   0   67.99    2.10
  -4   2   0   65.49    2.00
  -4   2   0   64.89    2.10
   4   2   0   65.89    2.20
  -4   2   0   66.99    2.00
   4   2   0   63.79    2.70
   4   2   0   68.69    3.30
  -4   2   0   64.49    2.00
  -6  -2   0   39.50    1.90
  -6  -2   0   38.20    1.50
   6  -2   0   38.30    1.40
   6  -2   0   36.30    2.10
   6  -2   0   37.00    1.80
   6  -2   0   37.00    1.80
  -6  -2   0   38.40    1.80
  -6   2   0   38.00    1.80
   6   2   0   39.50    1.60
  -6   2   0   39.00    1.70
  -6   2   0   43.70    1.70
   6   2   0   38.20    1.60
   6   2   0   38.70    1.80
  -6   2   0   40.90    1.80
  -6   2   0   37.00    1.80
   6   2   0   34.70    1.90
  -6   2   0   38.90    1.70
   6   2   0   38.20    1.80
   6   2   0   35.60    1.70
   6   2   0   36.30    1.70
   6   2   0   40.10    1.80
  -6   2   0   38.00    1.60
  -6   2   0   41.20    1.80
   6   2   0   39.20    1.80
  -8  -2   0   -0.20    0.50
   8  -2   0   -0.10    0.40
  -8  -2   0    0.30    0.50
   8  -2   0    0.00    0.50
  -8  -2   0    0.30    0.50
   8  -2   0    0.20    0.60
  -8   2   0    0.90    0.30
   8   2   0    1.00    0.60
   8   2   0   -0.40    0.60
  -8   2   0    0.50    0.50
  -8   2   0    1.00    0.60
   8   2   0   -0.10    0.60
   8   2   0    1.00    0.40
   8   2   0    1.40    0.30
  -8   2   0    0.30    0.80
  -8   2   0    0.50    0.50
  -8   2   0    0.40    0.60
   8   2   0    0.40    0.60
   8   2   0    0.20    0.50
  -8   2   0    0.50    0.60
   8   2   0    0.60    0.60
  -8   2   0   -0.20    0.50
  10  -2   0  813.52   17.50
 -10  -2   0  792.02   17.60
  10  -2   0  840.32   17.70
 -10  -2   0  822.72   18.20
 -10  -2   0  801.12   17.70
  10  -2   0  824.02   18.00
  10  -2   0  801.52   18.10
  10   2   0  829.92   18.20
 -10   2   0  813.32   18.00
  10   2   0  822.62   18.20
 -10   2   0  798.92   18.00
  10   2   0  806.02   17.70
 -10   2   0  791.32   17.70
  10   2   0  835.42   18.10
  10   2   0  806.12   18.00
 -10   2   0  806.12   18.00
 -10   2   0  717.63   18.10
  10   2   0  799.42   17.30
 -10   2   0  821.62   18.00
 -12  -2   0   10.50    1.50
 -12  -2   0    6.30    1.30
  12  -2   0    9.60    1.40
 -12  -2   0   10.40    1.40
  12  -2   0    7.90    1.20
  12  -2   0    5.70    1.20
 -12   2   0   10.30    1.50
  12   2   0    5.80    1.30
  12   2   0    5.90    1.30
  12   2   0    8.00    1.30
 -12   2   0    6.80    1.20
 -12   2   0    6.70    1.20
 -12   2   0    8.80    1.60
  12   2   0    7.90    0.90
  12   2   0    7.30    1.40
  12   2   0    3.30    1.10
 -14  -2   0  116.19    4.50
 -14  -2   0  119.99    4.60
 -14  -2   0  119.09    5.30
  14  -2   0  120.49    4.80
  14  -2   0  123.99    4.60
  14  -2   0  119.19    4.40
 -14   2   0  119.79    4.70
  14   2   0  122.39    4.80
 -14   2   0  121.69    4.90
  14   2   0  111.69    3.40
  14   2   0  127.29    4.90
  14   2   0  116.29    4.90
  14   2   0  117.79    4.70
 -14   2   0  120.19    4.70
 -14   2   0  111.69    4.70
 -14   2   0  116.69    4.80
  14   2   0  117.89    4.80
  14   2   0  122.69    5.00
 -16  -2   0   10.60    1.80
 -16  -2   0   12.50    1.90
  16  -2   0   16.20    2.10
  16  -2   0   15.90    2.00
 -16   2   0   13.90    2.10
  16   2   0   13.10    2.00
  16   2   0   17.10    2.10
 -16   2   0   13.80    2.00
  16   2   0   13.40    2.20
  16   2   0   15.10    2.10
 -16   2   0   14.10    2.30
 -16   2   0   11.20    1.70
 -16   2   0   15.80    2.20
  16   2   0    9.90    1.80
 -18  -2   0    5.00    1.60
  18  -2   0    5.40    1.40
 -18   2   0    6.20    1.70
 -18   2   0    5.40    1.60
  18   2   0    6.70    1.80
  18   2   0    3.70    1.50
  18   2   0    5.50    1.60
 -18   2   0    5.30    1.50
 -18   2   0    6.20    1.60
  18   2   0    3.60    1.50
  18   2   0    5.60    1.40
 -18   2   0    3.00    1.60
  20  -2   0   50.09    3.40
  20  -2   0   50.49    3.50
 -20  -2   0   58.39    3.90
 -20  -2   0   51.39    3.60
  20   2   0   55.79    4.00
 -20   2   0   47.00    4.10
  20   2   0   49.30    3.60
 -20   2   0   45.50    4.00
  20   2   0   50.59    4.30
 -20   2   0   42.40    3.70
  22  -2   0    6.60    1.90
 -22  -2   0    3.10    1.70
 -22  -2   0    2.50    2.00
  22  -2   0    2.90    1.40
 -22  -2   0    4.10    1.60
 -22   2   0    8.70    2.30
  22   2   0    2.70    1.60
  22   2   0    6.10    2.00
  22   2   0    4.50    1.70
 -22   2   0    4.30    1.80
 -22   2   0    6.50    1.90
 -24  -2   0   17.30    2.90
 -24  -2   0   23.10    3.20
  24  -2   0   25.70    3.50
  24  -2   0   24.10    3.20
  24   2   0   23.40    3.30
 -24   2   0   24.50    3.50
  24   2   0   29.60    3.80
  24   2   0   32.00    3.60
 -24   2   0   32.60    3.80
 -24   2   0   29.70    3.50
  26  -2   0   -1.00    1.20
 -26  -2   0   -0.70    1.30
 -26  -2   0   -0.40    1.50
  26  -2   0    1.60    1.70
  26   2   0   -0.40    1.50
  26   2   0    0.30    1.60
 -26   2   0   -0.40    1.50
 -26   2   0    0.10    1.60
  26   2   0   -0.10    1.80
 -26   2   0   -1.60    1.20
 -28  -2   0   -0.70    1.60
  28  -2   0    1.40    1.70
  28  -2   0   -2.10    1.40
 -28  -2   0   -0.30    1.60
  28   2   0   -1.70    1.50
 -28   2   0   -0.90    1.70
 -28   2   0   -1.70    1.30
  28   2   0   -1.30    1.60
  -1  -3   0   27.40    2.40
  -1  -3   0   25.60    0.90
   1  -3   0   27.60    0.90
  -1  -3   0   24.70    0.90
   1  -3   0   26.90    0.90
   1   3   0   26.50    0.80
  -1   3   0   26.70    0.80
  -1   3   0   28.10    0.80
  -1   3   0   27.30    0.90
  -1   3   0   28.40    0.80
   1   3   0   26.30    0.90
   1   3   0   26.10    2.30
   1   3   0   28.20    0.90
   1   3   0   27.00    0.80
  -1   3   0   28.20    0.90
   1   3   0   26.20    1.00
  -1   3   0   26.60    1.00
   1   3   0   27.30    1.00
  -1   3   0   25.40    2.10
   3  -3   0   21.50    1.00
   3  -3   0   20.50    1.00
  -3  -3   0   20.20    1.00
   3  -3   0   15.70    1.90
  -3  -3   0   20.60    1.00
   3   3   0   19.70    0.70
  -3   3   0   20.40    2.00
   3   3   0   19.40    0.90
  -3   3   0   18.40    0.60
  -3   3   0   20.10    0.90
  -3   3   0   19.20    0.90
   3   3   0   20.10    1.00
  -3   3   0   17.80    0.90
   3   3   0   18.10    0.90
   3   3   0   24.90    2.20
   3   3   0   19.10    0.90
   3   3   0   17.30    1.00
   3   3   0   18.90    1.00
  -3   3   0   18.20    0.90
  -3   3   0   20.50    0.60
  -3   3   0   20.10    0.90
   3   3   0   19.20    0.70
  -3   3   0   19.80    1.00
   5  -3   0   -0.20    0.40
  -5  -3   0    0.00    0.40
   5  -3   0    3.20    1.10
   5  -3   0    0.30    0.40
  -5  -3   0   -0.40    0.40
  -5   3   0   -0.10    0.20
   5   3   0    0.00    0.40
   5   3   0    0.10    0.40
  -5   3   0    0.20    0.40
   5   3   0    1.10    0.40
   5   3   0    0.10    0.40
  -5   3   0   -0.30    0.30
   5   3   0   -0.10    0.40
   5   3   0   -0.20    0.40
  -5   3   0    0.50    0.40
  -5   3   0   -0.10    0.40
  -5   3   0    0.30    0.40
   5   3   0   -0.10    0.20
  -5   3   0    0.30    0.40
   5   3   0   -0.10    0.50
  -5   3   0    0.60    0.60
  -5   3   0   -0.20    0.30
  -7   3   0   96.09    3.90
  -7   3   0  104.69    3.40
  -7   3   0  100.79    3.40
   7   3   0  102.09    3.30
  -7   3   0   97.09    3.20
  -7   3   0   99.19    3.20
   7   3   0  103.09    3.50
   7   3   0  107.19    3.30
   7   3   0  104.39    3.40
  -7   3   0  101.79    3.40
  -7   3   0  102.19    3.30
   7   3   0  103.59    3.40
  -7   3   0  103.79    3.20
   7   3   0  100.79    3.20
   9  -3   0  476.15   11.30
  -9  -3   0  484.95   11.50
   9  -3   0  471.55   10.40
  -9  -3   0  479.25   10.60
  -9   3   0  487.85   11.40
  -9   3   0  473.25   11.10
   9   3   0  467.25   11.10
  -9   3   0  476.65   11.30
  -9   3   0  466.45   10.50
  -9   3   0  472.85   11.20
  -9   3   0  469.75   11.20
  -9   3   0  468.55   11.30
   9   3   0  492.65   10.10
   9   3   0  473.85   11.30
   9   3   0  473.65   11.30
   9   3   0  486.05   11.50
   9   3   0  478.15   11.30
   9   3   0  479.05   11.40
  11  -3   0    8.00    1.40
  11  -3   0   11.40    1.10
 -11  -3   0   14.50    1.40
 -11  -3   0   10.60    1.30
 -11  -3   0   12.40    1.60
  11  -3   0   14.30    1.40
  11   3   0   11.50    1.60
 -11   3   0   12.40    1.50
 -11   3   0   10.50    1.50
  11   3   0   11.10    1.60
  11   3   0   13.30    1.70
  11   3   0   10.90    1.50
  11   3   0   12.50    1.50
 -11   3   0   11.80    0.90
 -11   3   0   11.40    1.60
 -11   3   0   13.40    1.60
 -11   3   0   10.80    1.40
  11   3   0   11.20    1.40
 -11   3   0   12.60    1.60
  13  -3   0  176.28    5.90
 -13  -3   0  179.68    5.50
 -13  -3   0  164.08    5.80
  13  -3   0  174.68    5.00
 -13  -3   0  171.98    5.10
  13  -3   0  159.98    5.20
 -13   3   0  166.58    5.90
 -13   3   0  171.58    5.80
  13   3   0  165.48    5.90
 -13   3   0  166.78    5.70
  13   3   0  170.88    6.00
 -13   3   0  180.38    6.00
  13   3   0  178.28    6.00
  13   3   0  164.88    5.80
 -13   3   0  170.08    5.80
  13   3   0  161.38    5.80
 -13   3   0  166.98    5.70
  13   3   0  175.08    5.90
 -15  -3   0    9.20    1.60
 -15  -3   0   12.30    1.70
  15  -3   0    8.00    1.40
  15   3   0    7.60    1.70
  15   3   0    8.70    1.50
  15   3   0   10.30    1.80
 -15   3   0    8.50    1.70
 -15   3   0    8.90    1.60
 -15   3   0    8.70    1.70
 -15   3   0    9.20    1.60
 -15   3   0   11.90    2.00
  15   3   0   10.00    1.80
  15   3   0    7.20    1.60
  17   3   0   -0.30    1.00
  17   3   0    0.20    0.70
 -17   3   0    0.30    1.00
 -17   3   0    1.70    1.20
  17   3   0    0.20    1.10
 -17   3   0    2.40    1.30
 -17   3   0    2.10    1.50
  17   3   0    0.40    1.10
 -17   3   0   -0.30    0.80
  17   3   0    1.80    1.30
  19  -3   0    0.60    0.90
 -19  -3   0    3.10    1.30
 -19   3   0   -1.70    1.00
  19   3   0    1.40    1.20
 -19   3   0    0.90    1.30
  19   3   0    0.20    1.10
 -19   3   0    0.50    1.20
  19   3   0    2.20    1.50
  19   3   0    0.10    0.80
  19   3   0    0.20    1.20
 -19   3   0    0.50    0.90
 -19   3   0    0.00    1.10
  21  -3   0    6.70    1.70
 -21  -3   0    6.10    1.70
  21   3   0    8.10    2.10
  21   3   0    7.10    2.00
 -21   3   0    7.50    1.90
 -21   3   0    8.40    2.30
  21   3   0    8.70    2.10
 -21   3   0    7.50    2.20
 -23  -3   0   12.10    2.40
  23  -3   0   11.50    2.20
 -23   3   0    8.40    2.40
  23   3   0   13.00    2.60
 -23   3   0   14.50    2.50
 -23   3   0   13.70    2.80
  23   3   0   11.30    2.50
  23   3   0   12.40    2.50
 -25  -3   0    2.60    1.60
  25  -3   0    0.70    1.50
  25   3   0    0.10    1.70
 -25   3   0    1.30    1.70
 -25   3   0    6.90    2.20
  25   3   0    1.60    1.70
  25   3   0    2.00    1.70
 -25   3   0    0.60    1.70
   0   4   0  159.08    3.90
   0   4   0  166.18    5.90
   0   4   0  163.48    3.80
   0   4   0  169.68    3.80
   0   4   0  161.88    3.90
   0   4   0  166.18    3.80
   0   4   0  165.18    3.80
  -2  -4   0    0.40    0.90
   2   4   0    0.50    0.40
  -2   4   0    0.70    0.30
   2   4   0    0.40    0.30
  -2   4   0    0.70    0.40
   2   4   0    0.00    0.40
   2   4   0    0.50    0.40
  -2   4   0    0.60    0.40
  -2   4   0    0.30    0.30
   2   4   0   -0.10    0.40
  -2   4   0    0.50    0.30
   2   4   0   -0.30    0.80
   2   4   0    0.70    0.40
  -2   4   0    0.70    0.40
  -2   4   0    1.20    0.90
   4  -4   0  140.59    3.50
  -4  -4   0  145.49    5.80
  -4  -4   0  142.69    3.60
   4   4   0  137.19    3.80
  -4   4   0  146.59    3.80
  -4   4   0  138.89    5.10
   4   4   0  145.09    3.90
  -4   4   0  139.49    3.80
  -4   4   0  141.09    3.80
   4   4   0  146.69    5.70
  -4   4   0  144.49    3.80
   4   4   0  142.59    3.80
   4   4   0  136.59    3.40
  -4   4   0  131.69    3.20
  -4   4   0  145.19    3.70
   4   4   0  142.09    3.90
   4   4   0  138.29    3.80
   4   4   0  143.09    3.50
  -4   4   0  148.99    3.30
  -6  -4   0   76.69    2.70
   6  -4   0   77.69    2.60
  -6   4   0   72.29    2.50
  -6   4   0   75.19    2.60
  -6   4   0   79.49    2.60
  -6   4   0   75.79    2.70
   6   4   0   75.79    2.20
   6   4   0   75.79    2.90
   6   4   0   77.39    2.90
   6   4   0   77.39    4.10
   6   4   0   83.09    2.70
  -6   4   0   74.49    2.50
  -6   4   0   80.79    3.50
   6   4   0   77.29    2.70
   6   4   0   73.69    2.60
   6   4   0   78.79    2.80
  -6   4   0   79.59    2.80
  -6   4   0   77.59    2.80
  -6   4   0   79.89    2.00
  -8  -4   0  468.65   11.00
   8  -4   0  464.75   10.80
  -8   4   0  457.45   10.40
  -8   4   0  477.15   11.10
  -8   4   0  475.65   11.10
   8   4   0  465.05   11.10
   8   4   0  447.16   11.20
  -8   4   0  458.75   10.80
  -8   4   0  468.05   10.90
  -8   4   0  475.95   11.10
   8   4   0  473.45   11.20
   8   4   0  466.45   11.00
   8   4   0  463.75   11.00
   8   4   0  467.75   13.00
   8   4   0  485.25   11.10
   8   4   0  470.95   10.60
  -8   4   0  464.25   11.30
  -8   4   0  449.76   10.80
  10   4   0   35.60    2.30
 -10   4   0   33.30    2.30
 -10   4   0   31.70    2.10
  10   4   0   35.00    2.30
  10   4   0   30.80    2.20
  10   4   0   34.30    2.20
 -10   4   0   35.60    2.20
 -10   4   0   34.30    2.20
 -10   4   0   31.80    2.20
  10   4   0   34.80    2.30
  10   4   0   34.60    1.60
 -10   4   0   32.20    1.90
 -12  -4   0  127.79    3.50
 -12   4   0  129.79    3.90
 -12   4   0  128.19    4.80
 -12   4   0  124.19    4.80
  12   4   0  126.09    4.90
 -12   4   0  126.89    4.90
  12   4   0  136.19    5.00
  12   4   0  134.39    5.10
  12   4   0  136.19    5.10
 -12   4   0  132.49    5.00
  12   4   0  124.79    4.90
 -12   4   0  137.69    5.00
 -14  -4   0  125.49    4.00
  14  -4   0  122.19    3.70
 -14   4   0  130.79    5.20
  14   4   0  126.79    5.30
 -14   4   0  123.89    5.10
  14   4   0  121.49    5.10
  14   4   0  122.39    5.20
 -14   4   0  129.59    5.20
 -14   4   0  121.89    5.70
  14   4   0  129.39    5.20
 -14   4   0  120.89    5.00
  14   4   0  122.39    5.20
  16  -4   0    0.10    0.70
 -16  -4   0    0.10    0.80
  16   4   0   -1.30    0.80
 -16   4   0    1.20    1.20
  16   4   0    0.50    0.80
 -16   4   0    1.50    1.10
  16   4   0   -0.60    1.10
 -16   4   0    0.40    0.80
  16   4   0    0.00    1.20
 -16   4   0    0.20    0.90
  18  -4   0   16.20    1.80
 -18  -4   0   17.40    2.00
  18   4   0   17.80    2.40
  18   4   0   18.40    2.50
  18   4   0   15.20    2.40
  18   4   0   19.60    2.70
 -18   4   0   16.70    2.50
 -18   4   0   16.20    2.40
 -18   4   0   15.80    2.30
 -18   4   0   12.50    2.30
  20  -4   0    0.60    0.90
 -20  -4   0    1.10    1.00
 -20   4   0    1.40    1.40
 -20   4   0   -0.20    1.20
  20   4   0    0.20    1.30
  20   4   0   -0.30    1.20
  22  -4   0   -0.10    1.00
 -22  -4   0    0.70    1.20
 -22   4   0   -0.80    1.50
  22   4   0    1.90    1.50
 -22   4   0    0.40    1.50
  22   4   0    3.00    1.60
 -24  -4   0    0.30    1.20
  24  -4   0   -0.20    1.10
  24   4   0   -1.10    1.40
 -24   4   0    0.60    1.70
  -1   5   0   34.00    1.40
  -1   5   0   37.80    3.40
   1   5   0   37.60    3.50
  -1   5   0   35.40    1.40
   1   5   0   35.60    1.40
   1   5   0   38.80    1.50
  -1   5   0   36.80    1.40
   1   5   0   34.70    1.50
   3   5   0  341.27    7.60
   3   5   0  351.66    8.10
   3   5   0  349.57    8.00
  -3   5   0  342.37    7.80
  -3   5   0  353.56    8.00
   3   5   0  356.26   11.00
   3   5   0  342.27    8.00
  -3   5   0  375.46    7.60
  -3   5   0  338.77    7.40
   3   5   0  356.46    7.70
  -3   5   0  359.56   10.40
  -3   5   0  355.06    7.90
  -5  -5   0   28.40    3.30
  -5   5   0   27.70    1.50
   5   5   0   27.90    3.30
   5   5   0   25.60    1.50
  -5   5   0   24.70    1.30
   5   5   0   24.60    1.40
   5   5   0   26.60    1.60
  -5   5   0   24.50    2.60
   5   5   0   25.00    1.60
  -5   5   0   25.50    1.40
  -5   5   0   27.00    1.60
  -7  -5   0    5.10    1.60
   7   5   0    3.60    0.80
   7   5   0    6.50    1.10
  -7   5   0    5.90    1.00
  -7   5   0    4.10    0.80
  -7   5   0    3.00    1.10
  -7   5   0    3.30    0.80
   7   5   0    4.40    1.00
  -7   5   0    4.50    1.00
   7   5   0    6.60    1.90
   7   5   0    4.60    0.80
  -9   5   0   41.00    2.40
  -9   5   0   40.50    2.30
   9   5   0   42.40    2.50
   9   5   0   36.50    2.20
  -9   5   0   40.60    2.60
  -9   5   0   40.40    2.30
   9   5   0   37.30    2.30
   9   5   0   38.20    3.90
  -9   5   0   39.50    2.30
   9   5   0   36.70    2.40
 -11   5   0    9.40    1.50
 -11   5   0    7.70    1.40
  11   5   0    9.40    1.60
 -11   5   0   10.00    1.50
  11   5   0   11.70    2.30
  11   5   0    8.40    1.40
  11   5   0    8.20    1.50
 -11   5   0   10.20    1.50
  11   5   0    7.70    1.40
  13   5   0    4.00    1.30
 -13   5   0    5.30    1.40
 -13   5   0    3.10    1.10
 -13   5   0    4.20    1.20
  13   5   0    4.00    1.20
 -13   5   0    2.00    1.10
  13   5   0    4.50    1.40
  13   5   0    6.70    1.50
 -15   5   0    5.40    1.50
 -15   5   0    5.10    1.40
 -15   5   0    4.60    1.50
  15   5   0    4.60    1.50
 -15   5   0    2.40    1.20
  15   5   0    3.20    1.40
  15   5   0    5.10    1.30
  15   5   0    5.30    1.50
  17   5   0   14.60    2.50
  17   5   0   15.00    2.30
 -17   5   0   13.30    2.30
 -17   5   0   13.60    2.20
  17   5   0   13.90    2.30
 -17   5   0   14.40    2.30
 -17   5   0   17.60    2.50
  17   5   0   13.30    2.10
  19   5   0   14.30    2.50
 -19   5   0   15.80    2.60
 -19   5   0   14.10    2.40
  19   5   0   11.90    2.40
 -19   5   0   16.90    2.70
 -19   5   0   18.20    2.70
   0   6   0   24.50    1.30
   0   6   0   22.70    1.20
   0   6   0   22.60    1.20
   0   6   0   25.50    3.20
   2   6   0  103.09    5.50
  -2   6   0   94.39    2.80
  -2   6   0   99.29    2.90
   2   6   0   98.49    2.90
   2   6   0   91.09    2.90
  -2   6   0   98.89    2.90
   2   6   0   93.89    3.00
  -2   6   0   88.49    5.00
   4   6   0    3.90    0.80
  -4   6   0    2.10    0.70
  -4   6   0    3.50    0.60
  -4   6   0    6.40    1.70
   4   6   0    4.30    1.80
   4   6   0    3.00    0.70
  -4   6   0    3.00    0.60
   4   6   0    4.00    0.80
   6   6   0    0.10    0.50
   6   6   0    0.90    0.90
  -6   6   0    0.40    0.50
  -6   6   0    0.60    0.60
   6   6   0    1.00    0.80
   6   6   0   -0.20    0.50
  -6   6   0    0.50    0.60
   6   6   0   -1.60    1.20
  -6   6   0    0.20    1.00
   8   6   0    5.50    1.10
   8   6   0    5.00    1.20
   8   6   0    4.00    1.80
  -8   6   0    5.60    1.10
   8   6   0    2.50    1.00
  -8   6   0    3.10    0.90
  -8   6   0    3.40    0.90
   8   6   0    3.40    0.90
  -8   6   0    5.90    1.00
  10   6   0   -0.20    1.30
 -10   6   0    0.60    0.80
 -10   6   0    0.10    0.80
  10   6   0   -0.50    0.70
  10   6   0    0.10    0.90
  10   6   0    0.70    0.80
 -10   6   0    0.70    0.70
 -10   6   0   -0.70    0.70
  10   6   0   -0.90    0.50
 -12   6   0    1.40    0.90
  12   6   0    1.00    1.10
 -12   6   0    1.60    1.10
 -12   6   0    2.60    1.10
 -12   6   0    1.50    1.00
  12   6   0    1.10    1.00
  12   6   0    3.20    1.10
  12   6   0    1.00    1.60
  12   6   0    2.90    1.20
 -14   6   0    0.00    0.90
  14   6   0    0.10    1.00
  14   6   0    0.10    0.90
 -14   6   0   -0.20    1.10
 -14   6   0   -1.20    0.70
  14   6   0    0.10    1.10
  14   6   0    0.10    0.80
 -14   6   0    0.00    1.00
 -30   0   1   -1.10    1.60
  30   0  -1   -0.30    1.90
  30   0  -1   -0.20    1.80
 -30   0   1   -2.40    1.70
 -30   0   1   -0.60    1.70
  28   0  -1   -0.80    1.70
 -28   0   1    1.60    1.90
  28   0  -1   -1.50    1.50
 -28   0   1   -0.50    1.50
 -28   0   1    0.60    1.50
  28   0  -1   -0.20    1.60
 -26   0   1   -0.30    1.30
  26   0  -1    1.20    1.40
 -26   0   1    1.00    1.50
  26   0  -1    0.30    1.50
 -26   0   1   -0.60    1.40
  26   0  -1    0.60    1.60
  24   0  -1    1.40    1.50
 -24   0   1    1.90    1.50
  24   0  -1    0.40    1.30
  24   0  -1   -1.10    1.10
 -24   0   1   -0.20    1.50
 -24   0   1   -1.10    1.00
  22   0  -1   -0.90    1.30
  22   0  -1    0.40    1.40
 -22   0   1   -0.90    1.00
 -22   0   1   -0.50    1.20
 -22   0   1    0.40    1.30
  22   0  -1   -0.30    1.30
  22   0  -1   -0.60    0.60
  20   0  -1    0.10    1.20
  20   0  -1    0.30    0.70
 -20   0   1    1.20    1.30
 -20   0   1    0.40    1.20
  20   0  -1    1.40    1.50
  20   0  -1    1.00    1.30
 -18   0   1   -0.70    1.00
 -18   0   1    1.20    1.20
  18   0  -1    0.70    1.00
  18   0  -1    1.40    1.20
  18   0  -1   -0.30    1.10
 -18   0   1   -0.50    1.10
 -18   0   1    0.40    0.70
  18   0  -1   -0.50    0.60
 -16   0   1   -1.00    0.80
  16   0  -1    0.60    0.60
  16   0  -1   -0.80    0.50
  16   0  -1   -1.20    0.80
  16   0  -1    1.00    1.10
 -16   0   1    1.30    1.20
 -16   0   1    0.60    1.00
  16   0  -1    0.40    1.00
 -16   0   1   -0.10    0.70
  14   0  -1    0.70    0.60
  14   0  -1   -0.40    0.80
 -14   0   1    0.80    0.80
  14   0  -1    0.50    0.30
 -14   0   1    0.00    0.90
  14   0  -1    0.20    0.50
 -14   0   1    0.00    0.80
  14   0  -1   -0.80    0.60
  14   0  -1   -0.80    0.70
 -14   0   1    1.10    1.00
 -12   0   1   -0.50    0.60
  12   0  -1    0.70    0.70
  12   0  -1    4.10    1.20
  12   0  -1   -1.30    0.60
 -12   0   1    0.60    0.60
 -12   0   1    0.80    0.90
  12   0  -1   -0.20    0.50
  12   0  -1   -0.50    0.20
  12   0  -1   -0.20    0.40
 -12   0   1    0.30    0.80
  10   0  -1   -0.90    0.60
  10   0  -1    1.70    0.80
  10   0  -1    0.10    0.40
  10   0  -1   -0.10    0.20
  10   0  -1    0.40    0.60
 -10   0   1    0.60    0.60
 -10   0   1   -0.40    0.70
 -10   0   1    0.20    0.60
 -10   0   1   -1.00    0.50
  10   0  -1    0.10    0.40
  10   0  -1   -0.40    0.70
 -10   0   1    1.70    0.80
  -8   0   1    0.00    0.70
   8   0  -1   -1.10    0.60
   8   0  -1   -1.30    0.50
  -8   0   1   -0.50    0.60
  -8   0   1   -0.80    0.40
   8   0  -1   -0.10    0.40
   8   0  -1    0.20    0.70
  -8   0   1    0.20    0.70
   8   0  -1   -1.60    0.50
  -8   0   1   -0.70    0.50
   8   0  -1   -0.40    0.30
  -8   0   1   -0.90    0.60
   8   0  -1   -0.60    0.40
   6   0  -1   -0.70    0.50
  -6   0   1   -0.80    0.40
  -6   0   1    0.40    0.60
  -6   0   1   -0.20    0.60
   6   0  -1    0.30    0.60
   6   0  -1   -0.60    0.60
   6   0  -1    0.00    0.30
   6   0  -1    0.80    0.70
   6   0  -1   -0.40    0.30
  -6   0   1    0.40    0.60
  -6   0   1    0.20    0.60
  -6   0   1   -0.50    0.30
   6   0  -1   -0.10    0.50
  -6   0   1   -0.50    0.60
   4   0  -1   -0.40    0.20
   4   0  -1    0.50    0.40
  -4   0   1    0.30    0.30
  -4   0   1    0.20    0.40
  -4   0   1    0.10    0.30
   4   0  -1   -0.10    0.30
  -4   0   1    0.40    0.30
   4   0  -1    0.10    0.30
  -4   0   1   -0.20    0.30
   4   0  -1   -0.30    0.30
   4   0  -1    0.00    0.20
  -4   0   1   -0.30    0.30
   4   0  -1    0.10    0.30
  -4   0   1    0.20    0.40
   2   0  -1   -0.30    0.30
  -2   0   1   -0.20    0.20
  -2   0   1    0.10    0.30
   2   0  -1   -0.20    0.20
   2   0  -1    0.60    0.20
   2   0  -1   -1.20    0.10
  -2   0   1    1.30    0.30
  -2   0   1   -0.60    0.20
  -2   0   1   -0.40    0.20
   2   0  -1   -0.70    0.20
  -2   0   1   -0.30    0.20
   0   0  -1   -2.10    0.10
   0   0   1   -2.20    0.10
   2   0   1   -0.60    0.80
  -2   0  -1    0.60    0.80
  -2   0  -1    1.10    0.80
  -4   0  -1    0.10    0.50
   4   0   1   -0.90    0.30
   4   0   1   -0.40    0.60
  -4   0  -1   -0.20    0.50
  -4   0  -1    0.20    0.60
   4   0   1   -0.90    0.50
  -4   0  -1   -0.30    0.50
  -4   0  -1   -0.90    0.50
   4   0   1    0.40    0.60
   4   0   1   -0.90    0.50
  -4   0  -1    4.60    0.80
   4   0   1   -1.90    0.50
  -6   0  -1    0.40    0.50
   6   0   1    0.10    0.60
  -6   0  -1    0.00    0.60
   6   0   1   -0.20    0.50
   6   0   1   -0.40    0.50
  -6   0  -1   -0.40    0.60
  -6   0  -1   -0.50    0.60
  -6   0  -1   -0.40    0.60
  -6   0  -1   -0.60    0.50
   6   0   1   -0.50    0.40
   6   0   1    0.40    0.60
   8   0   1   -0.50    0.60
  -8   0  -1    0.20    0.60
   8   0   1   -0.40    0.60
   8   0   1    0.10    0.40
  -8   0  -1   -0.90    0.50
  -8   0  -1   -0.10    0.40
   8   0   1   -0.10    0.60
  -8   0  -1    0.40    0.70
   8   0   1   -0.30    0.60
  -8   0  -1    0.60    0.70
 -10   0  -1   -0.50    0.70
  10   0   1   -0.50    0.70
 -10   0  -1    0.40    0.60
  10   0   1    0.20    0.70
 -10   0  -1    0.60    0.80
 -10   0  -1    0.90    0.70
  10   0   1    0.50    0.50
  10   0   1    0.20    0.70
 -12   0  -1   -0.50    0.50
 -12   0  -1   -0.30    0.80
  12   0   1    1.10    0.90
  12   0   1    0.80    0.80
 -12   0  -1    0.60    0.80
 -12   0  -1    0.80    0.80
  12   0   1   -0.40    0.40
  12   0   1   -0.40    0.80
 -14   0  -1   -0.20    1.00
 -14   0  -1    0.40    0.70
 -14   0  -1   -0.10    0.90
  14   0   1    0.70    0.70
  14   0   1    2.00    1.10
  14   0   1   -1.10    0.80
 -14   0  -1    1.10    1.00
  14   0   1    0.10    0.50
  14   0   1   -0.70    0.70
 -16   0  -1    0.40    0.80
  16   0   1    0.30    0.70
  16   0   1    0.40    0.60
 -16   0  -1   -1.20    0.80
  16   0   1   -1.00    0.80
  16   0   1   -0.10    1.00
 -16   0  -1   -2.00    0.90
 -16   0  -1   -0.50    1.00
  16   0   1    2.50    1.30
 -18   0  -1   -0.50    1.20
  18   0   1   -0.60    1.20
  18   0   1    0.00    1.10
 -18   0  -1   -0.30    1.10
  18   0   1   -0.40    1.30
  18   0   1    0.60    0.60
 -18   0  -1    0.40    1.20
  20   0   1    0.50    1.30
  20   0   1   -0.20    1.30
 -20   0  -1    1.30    1.40
 -20   0  -1   -0.20    1.20
  20   0   1    0.00    1.20
 -20   0  -1   -1.50    1.20
  20   0   1    0.10    0.70
  22   0   1    2.70    1.60
 -22   0  -1    1.50    1.40
 -22   0  -1    0.80    1.50
  22   0   1    2.00    1.60
  22   0   1   -2.70    1.10
 -22   0  -1    2.60    1.60
  24   0   1    3.30    1.80
  24   0   1   -0.60    1.40
 -24   0  -1   -0.70    1.40
 -24   0  -1   -1.30    1.10
 -24   0  -1   -2.20    1.30
  24   0   1   -0.70    1.30
  26   0   1    0.60    1.70
 -26   0  -1   -0.40    1.40
 -26   0  -1   -2.10    1.30
 -26   0  -1    1.30    1.60
  26   0   1    0.50    1.50
  26   0   1   -2.00    1.40
  28   0   1    2.10    2.00
 -28   0  -1    1.80    2.90
  28   0   1    1.00    1.90
 -28   0  -1    0.50    1.70
 -28   0  -1    1.10    1.80
  29  -1  -1    2.60    1.80
 -29  -1   1   -2.50    1.50
 -29  -1   1    4.80    2.20
  29  -1  -1    0.70    1.90
 -29   1   1    1.70    1.60
  29   1  -1    0.50    1.70
  29   1  -1    5.20    2.40
 -29   1   1    0.10    1.60
  29   1  -1   -1.40    1.60
 -29   1   1    2.10    2.00
 -27  -1   1    0.50    1.60
 -27  -1   1   -0.40    1.40
  27  -1  -1    0.30    1.60
  27  -1  -1    1.30    1.80
 -27   1   1    2.40    1.80
 -27   1   1   -0.10    1.50
  27   1  -1   -1.90    1.30
  27   1  -1   -0.70    1.50
  27   1  -1    2.70    1.70
 -27   1   1   -0.10    1.40
 -25  -1   1    1.80    1.70
 -25  -1   1    2.30    1.70
 -25  -1   1    2.90    1.60
  25  -1  -1    1.40    1.80
  25  -1  -1    1.70    1.60
 -25   1   1   -0.20    1.30
  25   1  -1    1.30    1.70
  25   1  -1   -0.40    1.40
  25   1  -1    3.30    1.80
 -25   1   1    1.20    1.40
 -25   1   1    4.90    2.00
  23  -1  -1    5.30    1.80
 -23  -1   1    2.60    1.60
 -23  -1   1    3.80    1.60
  23  -1  -1    3.50    1.70
  23   1  -1    4.70    2.00
 -23   1   1    4.50    1.80
  23   1  -1    4.20    1.70
 -23   1   1    0.80    1.40
  23   1  -1    0.70    1.20
 -23   1   1    3.20    1.70
 -21  -1   1   -1.10    1.00
 -21  -1   1    2.10    1.60
  21  -1  -1    2.10    1.40
  21  -1  -1    2.50    1.40
  21   1  -1    1.20    1.30
  21   1  -1    1.70    1.50
 -21   1   1    1.70    1.30
 -21   1   1    2.70    1.30
  21   1  -1    0.30    1.00
  21   1  -1    0.50    1.20
 -21   1   1    2.40    1.40
 -19  -1   1   84.49    4.50
  19  -1  -1   84.79    4.30
  19  -1  -1   83.59    4.70
 -19  -1   1   90.09    4.70
  19   1  -1   85.29    4.40
 -19   1   1   86.29    4.50
  19   1  -1   89.59    3.80
 -19   1   1   88.99    4.40
  19   1  -1   93.39    4.50
 -19   1   1   84.69    4.50
  19   1  -1   91.29    4.80
  19   1  -1   83.99    4.70
 -19   1   1   89.19    4.70
  17  -1  -1  114.49    4.90
  17  -1  -1  113.79    4.80
 -17  -1   1  116.59    5.00
 -17  -1   1  121.79    5.30
  17  -1  -1  115.79    5.10
 -17  -1   1  110.19    5.00
  17   1  -1  107.59    4.80
 -17   1   1  113.79    5.00
  17   1  -1  114.39    5.10
 -17   1   1  110.79    5.00
 -17   1   1  107.79    5.00
  17   1  -1  114.29    4.20
  17   1  -1  111.09    5.20
  17   1  -1  113.29    4.90
 -17   1   1  117.79    5.00
 -15  -1   1  511.85   12.80
  15  -1  -1  488.65   11.20
 -15  -1   1  489.45   12.90
 -15  -1   1  497.45   12.70
  15  -1  -1  496.35   12.90
  15  -1  -1  493.05   12.40
  15  -1  -1  508.65   12.70
  15   1  -1  493.55   11.90
 -15   1   1  494.25   12.70
 -15   1   1  476.65   12.70
 -15   1   1  493.75   12.70
  15   1  -1  495.65   12.60
  15   1  -1  497.75   12.70
 -15   1   1  480.65   12.70
  15   1  -1  498.75   12.90
  15   1  -1  499.15   13.00
 -13  -1   1    0.60    0.90
  13  -1  -1    2.00    0.90
  13  -1  -1    1.10    0.80
  13  -1  -1    2.60    1.10
  13  -1  -1    1.70    0.80
 -13  -1   1    2.20    1.00
  13  -1  -1    1.70    0.60
 -13  -1   1    1.90    0.90
 -13   1   1    2.50    0.90
  13   1  -1    1.90    0.70
 -13   1   1    2.90    1.10
  13   1  -1    1.90    0.30
 -13   1   1    2.90    1.10
  13   1  -1    3.70    1.10
  13   1  -1    0.80    0.90
  13   1  -1    1.10    0.70
  13   1  -1    2.60    1.10
 -13   1   1    2.70    0.90
 -11  -1   1   67.89    1.90
  11  -1  -1   68.89    2.90
  11  -1  -1   67.99    3.00
 -11  -1   1   61.49    3.00
  11  -1  -1   67.89    3.00
 -11  -1   1   62.09    2.90
 -11  -1   1   63.99    3.10
 -11  -1   1   65.29    3.00
  11  -1  -1   66.39    2.50
 -11   1   1   70.39    3.00
  11   1  -1   64.99    2.90
  11   1  -1   69.29    3.10
  11   1  -1   63.49    3.10
 -11   1   1   68.49    3.00
  11   1  -1   62.49    2.70
 -11   1   1   64.79    1.70
 -11   1   1   63.69    3.00
 -11   1   1   68.89    3.00
  11   1  -1   65.09    2.90
   9  -1  -1  442.56   10.70
   9  -1  -1  461.75   10.50
   9  -1  -1  464.85   10.80
   9  -1  -1  455.65   10.40
  -9  -1   1  460.25   10.80
  -9  -1   1  464.35   10.90
  -9  -1   1  459.15    9.30
  -9  -1   1  448.66   10.60
  -9   1   1  441.66   10.60
  -9   1   1  470.65   10.70
  -9   1   1  465.45   10.70
   9   1  -1  434.16   10.60
   9   1  -1  453.45   10.50
  -9   1   1  449.66   10.70
   9   1  -1  457.85   10.80
  -9   1   1  455.35   10.70
  -9   1   1  443.86    9.30
  -9   1   1  456.55   10.70
   9   1  -1  454.35   10.50
   9   1  -1  458.05   10.70
  -9   1   1  452.15   10.50
   9   1  -1  474.75   10.90
   9   1  -1  463.05   10.90
  -7  -1   1  444.56    9.70
   7  -1  -1  420.26    9.50
   7  -1  -1  438.46    9.80
   7  -1  -1  424.66    9.80
   7  -1  -1  420.16    9.80
  -7  -1   1  429.56    9.90
  -7  -1   1  423.36    9.90
  -7   1   1  426.36    9.60
  -7   1   1  439.06    9.80
   7   1  -1  432.56    9.80
  -7   1   1  416.36    9.70
  -7   1   1  423.46    9.70
   7   1  -1  442.96    9.70
   7   1  -1  438.46    9.80
  -7   1   1  434.46    9.80
  -7   1   1  427.76    9.70
   7   1  -1  440.76    9.90
   7   1  -1  437.06    9.90
  -7   1   1  421.76    9.80
   7   1  -1  423.76    9.80
   7   1  -1  427.16    9.90
   5  -1  -1 1315.37   26.20
   5  -1  -1 1312.47   26.30
   5  -1  -1 1315.27   26.60
  -5  -1   1 1301.17   26.40
  -5  -1   1 1307.07   26.20
   5  -1  -1 1314.37   26.00
  -5  -1   1 1261.07   26.40
  -5   1   1 1278.77   26.10
   5   1  -1 1292.57   26.40
   5   1  -1 1302.47   26.40
   5   1  -1 1291.67   26.20
   5   1  -1 1296.57   26.40
   5   1  -1 1323.77   26.30
  -5   1   1 1307.67   26.20
  -5   1   1 1287.67   26.10
  -5   1   1 1331.97   26.20
   5   1  -1 1258.67   26.30
  -5   1   1 1263.07   26.00
  -5   1   1 1271.67   26.20
  -5   1   1 1295.27   26.10
   5   1  -1 1300.57   26.30
   5   1  -1 1284.67   26.50
  -5   1   1 1244.38   26.20
   3  -1  -1   64.29    2.30
   3  -1  -1   63.69    1.80
  -3  -1   1   64.79    2.00
  -3  -1   1   62.99    2.20
  -3  -1   1   62.49    1.80
  -3  -1   1   64.19    2.00
  -3   1   1   64.09    1.80
   3   1  -1   64.59    2.00
   3   1  -1   62.29    1.90
  -3   1   1   65.69    1.80
  -3   1   1   64.99    1.70
   3   1  -1   63.19    1.90
   3   1  -1   62.49    2.00
  -3   1   1   64.69    1.70
   3   1  -1   61.69    1.90
   3   1  -1   61.69    1.80
  -3   1   1   64.19    1.50
   3   1  -1   66.09    1.90
   3   1  -1   62.49    1.90
  -3   1   1   64.89    1.70
  -3   1   1   66.29    1.80
   3   1  -1   65.29    2.20
  -3   1   1   63.69    1.70
   3   1  -1   65.79    2.00
  -3   1   1   63.19    1.80
   1  -1  -1  494.25    9.90
   1  -1  -1  495.35    9.90
  -1  -1   1  487.45   10.00
  -1  -1   1  475.55   10.50
  -1  -1   1  497.65   10.50
  -1  -1   1  488.65   10.20
   1   1  -1  501.65   10.20
   1   1  -1  479.75   10.50
   1   1  -1  492.15   10.10
  -1   1   1  476.55   11.20
   1   1  -1  507.75   10.20
  -1   1   1  504.05    9.80
   1   1  -1  488.45   10.10
   1   1  -1  491.35   10.20
   1   1  -1  489.65   10.50
   1   1  -1  493.85   10.10
   1   1  -1  502.75   10.10
  -1   1   1  493.35    9.80
   1   1  -1  488.15   10.00
   1   1  -1  487.85   10.10
   1  -1   1  161.98    3.90
  -1  -1  -1  162.88    3.70
   1  -1   1  171.98    4.00
   1  -1   1  163.68    3.70
  -1  -1  -1  169.18    4.30
   1  -1   1  161.98    3.90
   1  -1   1  164.88    3.90
  -1  -1  -1  169.88    3.70
  -1   1  -1  165.78    3.90
  -1   1  -1  167.38    4.00
  -1   1  -1  163.48    3.90
   1   1   1  173.78    4.30
  -1   1  -1  172.78    3.80
  -1   1  -1  166.78    3.90
  -1   1  -1  165.78    3.80
   1   1   1  164.68    3.70
   1   1   1  169.58    3.70
   1   1   1  168.18    3.60
   1   1   1  167.88    3.60
   1   1   1  164.18    4.20
  -1   1  -1  166.38    3.80
   1   1   1  168.98    3.70
  -1   1  -1  165.98    3.90
  -1   1  -1  171.48    3.90
   1   1   1  170.28    3.60
   1   1   1  167.68    3.70
   1   1   1  170.48    3.60
  -1   1  -1  162.48    3.70
  -1   1  -1  167.68    3.80
  -3  -1  -1   33.10    1.50
  -3  -1  -1   32.40    1.50
   3  -1   1   34.30    1.10
  -3  -1  -1   34.70    1.30
   3  -1   1   35.80    1.60
   3  -1   1   32.30    1.40
  -3  -1  -1   33.40    1.40
   3  -1   1   35.90    1.50
  -3   1  -1   35.00    1.10
  -3   1  -1   35.50    1.40
   3   1   1   35.80    1.40
  -3   1  -1   33.30    1.50
  -3   1  -1   34.80    1.50
   3   1   1   33.10    1.40
   3   1   1   34.50    1.40
  -3   1  -1   37.20    1.50
   3   1   1   35.40    1.50
   3   1   1   33.40    1.20
   3   1   1   32.30    1.30
   3   1   1   34.40    1.50
   3   1   1   38.60    1.40
  -3   1  -1   31.80    1.50
   3   1   1   33.70    1.40
   3   1   1   34.00    1.30
  -3   1  -1   35.30    1.50
   3   1   1   32.90    1.40
   3   1   1   34.30    1.40
  -3   1  -1   32.80    1.40
  -3   1  -1   33.50    1.40
  -5  -1  -1 7462.15  150.78
   5  -1   1 7774.62  153.38
  -5  -1  -1 7282.47  150.78
   5  -1   1 7453.95  149.99
   5  -1   1 7730.03  154.28
   5  -1   1 7707.43  149.09
  -5  -1  -1 7695.03  152.88
  -5  -1  -1 7854.31  152.58
  -5  -1  -1 7015.90  151.28
  -5   1  -1 7462.55  152.48
   5   1   1 7631.54  154.38
  -5   1  -1 7790.02  154.48
   5   1   1 7285.87  150.38
   5   1   1 7823.32  151.68
   5   1   1 7086.39  150.98
  -5   1  -1 7675.93  152.48
   5   1   1 7685.63  153.28
  -5   1  -1 7039.00  153.98
   5   1   1 7835.32  152.68
  -5   1  -1 7562.34  154.58
   5   1   1 7810.82  154.28
   5   1   1 7729.63  151.48
   5   1   1 7732.83  154.38
  -5   1  -1 7620.34  153.38
  -5   1  -1 7613.54  153.18
   7  -1   1  587.64   13.10
  -7  -1  -1  580.74   12.80
   7  -1   1  553.94   12.70
  -7  -1  -1  587.74   13.10
  -7  -1  -1  586.84   13.00
   7  -1   1  560.54   12.90
   7   1   1  582.04   12.70
  -7   1  -1  582.64   13.00
   7   1   1  578.94   13.00
   7   1   1  581.74   12.90
   7   1   1  568.74   12.80
  -7   1  -1  556.74   12.70
  -7   1  -1  576.14   12.90
  -7   1  -1  570.64   12.90
  -7   1  -1  593.74   13.00
   7   1   1  584.14   12.80
  -7   1  -1  554.94   12.90
   7   1   1  560.14   12.90
   7   1   1  582.44   12.10
   7   1   1  581.14   12.90
  -9  -1  -1   32.20    2.20
   9  -1   1   34.50    2.00
  -9  -1  -1   34.40    2.00
  -9  -1  -1   37.00    2.20
   9  -1   1   38.60    2.20
   9  -1   1   35.70    2.20
   9  -1   1   35.70    2.20
  -9   1  -1   37.90    2.20
   9   1   1   36.90    2.00
   9   1   1   36.20    2.10
   9   1   1   36.00    2.20
   9   1   1   34.40    2.20
  -9   1  -1   34.50    2.10
  -9   1  -1   35.50    2.30
  -9   1  -1   37.00    2.10
 -11  -1  -1  276.67    7.70
 -11  -1  -1  276.37    7.70
 -11  -1  -1  272.07    7.80
  11  -1   1  261.87    7.60
 -11  -1  -1  261.87    7.50
  11  -1   1  269.87    7.60
  11  -1   1  268.77    7.80
  11  -1   1  267.47    7.50
 -11   1  -1  274.47    7.80
 -11   1  -1  280.27    7.80
  11   1   1  283.77    7.80
 -11   1  -1  277.27    7.70
  11   1   1  278.77    7.70
  11   1   1  272.87    7.60
 -11   1  -1  269.47    7.70
  13  -1   1  118.79    4.80
 -13  -1  -1  112.59    4.50
 -13  -1  -1  112.39    4.50
 -13  -1  -1  117.49    4.70
  13  -1   1  107.19    4.30
  13  -1   1  115.39    4.50
  13   1   1  107.59    4.40
  13   1   1  112.39    4.50
 -13   1  -1  109.59    4.40
  13   1   1  113.99    4.60
 -13   1  -1  110.99    4.60
 -13   1  -1  114.39    4.70
  13   1   1  115.69    4.80
 -13   1  -1  106.99    4.50
  15  -1   1   58.49    3.40
 -15  -1  -1   50.99    3.20
  15  -1   1   46.30    3.00
 -15  -1  -1   52.39    3.30
 -15  -1  -1   49.10    3.40
  15  -1   1   53.09    3.50
 -15   1  -1   50.09    3.40
 -15   1  -1   56.29    3.30
  15   1   1   56.09    3.50
  15   1   1   53.49    2.70
 -15   1  -1   51.79    3.40
  15   1   1   56.69    3.20
  15   1   1   56.59    3.50
  15   1   1   54.39    3.40
 -15   1  -1   46.30    3.30
 -17  -1  -1   15.00    2.30
  17  -1   1   20.20    2.50
  17  -1   1   16.50    2.20
 -17  -1  -1   17.80    2.50
  17   1   1   18.40    2.30
 -17   1  -1   17.80    2.40
  17   1   1   18.30    2.60
 -17   1  -1   19.30    2.60
  17   1   1   15.60    1.80
  17   1   1   14.60    2.20
  17   1   1   18.30    2.40
 -17   1  -1   11.20    2.00
 -17   1  -1   19.30    2.40
 -19  -1  -1   18.50    2.70
  19  -1   1   16.70    2.60
  19  -1   1   17.70    2.50
 -19  -1  -1   10.20    2.20
 -19   1  -1   16.50    2.70
 -19   1  -1   14.30    2.50
  19   1   1   17.70    1.90
  19   1   1   19.40    2.70
  19   1   1   12.60    2.40
  19   1   1   16.50    2.50
 -19   1  -1   17.40    2.50
 -21  -1  -1   20.20    2.90
  21  -1   1   23.00    3.10
 -21  -1  -1   18.00    2.90
  21  -1   1   20.30    2.90
  21   1   1   21.40    3.00
  21   1   1   24.10    3.10
  21   1   1   21.10    2.90
 -21   1  -1   19.80    2.80
 -21   1  -1   20.30    3.00
  21   1   1   19.70    2.40
 -21   1  -1   21.30    3.10
 -23  -1  -1   60.49    5.20
  23  -1   1   55.89    5.00
  23  -1   1   50.99    4.60
 -23  -1  -1   51.19    4.70
  23   1   1   56.19    4.90
 -23   1  -1   51.19    4.40
 -23   1  -1   43.30    4.40
  23   1   1   52.89    4.60
 -23   1  -1   47.00    4.60
  23   1   1   47.40    4.50
  25  -1   1   40.40    4.30
  25  -1   1   29.40    3.90
 -25  -1  -1   31.30    4.00
 -25  -1  -1   33.60    4.20
  25   1   1   37.00    4.20
  25   1   1   42.20    4.30
 -25   1  -1   32.50    3.80
  25   1   1   37.60    4.30
 -25   1  -1   33.10    4.00
 -25   1  -1   45.00    4.70
 -27  -1  -1    4.70    2.30
  27  -1   1   12.00    2.70
  27  -1   1    8.30    2.70
 -27  -1  -1    8.50    2.60
  27   1   1   13.10    3.00
 -27   1  -1   10.40    2.80
  27   1   1   10.70    2.60
  27   1   1   12.60    2.70
 -27   1  -1    4.60    2.20
 -27   1  -1    8.10    2.70
 -28  -2   1    5.30    2.20
 -28  -2   1    5.70    2.10
  28  -2  -1    5.10    1.90
  28  -2  -1    5.20    2.30
  28   2  -1    7.50    2.30
 -28   2   1    5.20    2.00
  28   2  -1    5.70    2.40
 -28   2   1    2.80    2.10
  28   2  -1    9.00    2.50
  26  -2  -1    9.00    2.20
 -26  -2   1    3.60    2.20
 -26  -2   1    4.60    1.90
  26  -2  -1    4.00    2.10
 -26   2   1    3.90    1.80
 -26   2   1    7.90    2.30
 -26   2   1    4.20    2.10
  26   2  -1    7.20    2.30
  26   2  -1    7.00    2.10
  26   2  -1    8.00    2.30
 -24  -2   1   -1.50    1.20
  24  -2  -1   -0.10    1.10
 -24  -2   1    0.00    1.20
  24  -2  -1    0.40    1.20
  24  -2  -1   -0.80    1.30
  24   2  -1   -0.10    1.30
 -24   2   1   -0.40    1.20
 -24   2   1   -0.40    1.20
  24   2  -1   -0.20    1.50
 -24   2   1    1.20    1.40
  24   2  -1    0.60    1.30
  22  -2  -1    1.50    1.20
 -22  -2   1    0.20    1.30
 -22  -2   1    0.30    1.20
  22  -2  -1   -1.10    0.90
 -22   2   1    2.40    1.30
  22   2  -1    0.50    1.30
 -22   2   1    0.50    1.40
  22   2  -1    0.70    1.40
 -22   2   1    0.20    1.20
  22   2  -1    0.80    1.40
 -20  -2   1    7.50    1.80
  20  -2  -1    8.90    1.80
 -20  -2   1    9.00    2.00
  20  -2  -1    4.40    1.40
 -20   2   1   10.00    2.20
 -20   2   1    9.70    1.90
  20   2  -1    7.20    1.80
 -20   2   1    9.50    2.00
  20   2  -1    9.50    2.10
 -20   2   1   12.10    2.10
  20   2  -1   11.50    2.20
 -20   2   1    9.20    1.90
 -18  -2   1    5.90    2.20
 -18  -2   1    9.50    2.00
  18  -2  -1   12.50    2.00
  18  -2  -1    9.90    1.70
  18   2  -1    7.70    0.90
  18   2  -1   12.40    2.00
 -18   2   1    9.60    1.80
  18   2  -1    6.50    1.70
 -18   2   1   11.30    2.00
  18   2  -1    9.60    1.90
 -18   2   1   10.80    1.90
 -18   2   1   12.90    2.30
  18   2  -1   11.70    2.10
 -18   2   1    8.60    1.80
  18   2  -1    9.60    1.90
  16  -2  -1   16.80    2.00
  16  -2  -1   15.30    1.90
  16  -2  -1   23.00    2.00
 -16  -2   1   13.40    1.90
 -16  -2   1   21.60    2.30
  16   2  -1   17.70    2.20
 -16   2   1   17.10    2.10
  16   2  -1   16.90    2.30
 -16   2   1   20.60    2.50
  16   2  -1   19.00    2.50
  16   2  -1   18.30    1.20
  16   2  -1   15.70    2.10
 -16   2   1   15.90    2.10
  16   2  -1   21.90    2.30
 -16   2   1   17.70    2.30
 -16   2   1   16.00    2.00
  14  -2  -1  119.89    4.40
  14  -2  -1  111.99    4.60
  14  -2  -1  114.39    4.40
 -14  -2   1  119.89    4.80
  14  -2  -1  115.59    4.20
 -14  -2   1  122.99    4.60
 -14  -2   1  112.89    4.40
  14   2  -1  121.59    4.90
  14   2  -1  114.29    4.60
  14   2  -1  127.29    4.70
  14   2  -1  113.09    3.50
 -14   2   1  111.09    4.50
 -14   2   1  119.09    4.70
  14   2  -1  119.69    4.90
 -14   2   1  121.49    4.70
  14   2  -1  115.09    4.60
 -14   2   1  108.19    4.60
 -12  -2   1  370.16    9.40
  12  -2  -1  369.26    9.60
 -12  -2   1  359.56    9.20
  12  -2  -1  368.66    9.10
  12  -2  -1  376.76    9.30
 -12  -2   1  369.26    9.30
  12  -2  -1  369.46    9.60
  12   2  -1  372.76    9.70
 -12   2   1  368.46    9.60
  12   2  -1  361.36    9.80
 -12   2   1  372.06    9.50
  12   2  -1  371.66    9.60
  12   2  -1  368.16    9.80
 -12   2   1  362.86    9.30
  12   2  -1  357.06    8.70
 -12   2   1  365.96    9.60
  12   2  -1  363.66    9.80
 -12   2   1  369.06    9.60
  10  -2  -1  130.69    4.00
 -10  -2   1  126.69    4.10
  10  -2  -1  134.79    4.60
  10  -2  -1  129.39    3.90
 -10  -2   1  129.29    4.10
 -10  -2   1  133.09    4.20
 -10  -2   1  130.89    4.50
  10  -2  -1  130.79    4.30
  10   2  -1  129.29    4.20
  10   2  -1  126.09    4.30
  10   2  -1  130.89    4.00
  10   2  -1  137.29    4.50
 -10   2   1  132.19    4.30
 -10   2   1  132.19    4.20
  10   2  -1  126.29    4.40
 -10   2   1  127.39    4.30
  10   2  -1  139.79    4.80
  10   2  -1  122.89    4.40
 -10   2   1  129.59    4.10
 -10   2   1  132.19    4.30
 -10   2   1  137.39    4.40
   8  -2  -1    3.90    0.80
   8  -2  -1    4.00    0.80
   8  -2  -1    3.30    0.60
   8  -2  -1    4.90    1.00
  -8  -2   1    5.20    1.00
  -8  -2   1    1.70    0.80
  -8  -2   1    5.30    0.80
   8   2  -1    3.10    1.00
   8   2  -1    4.70    0.90
  -8   2   1    3.40    0.60
   8   2  -1    3.20    0.70
   8   2  -1    3.70    0.80
   8   2  -1    3.60    0.80
  -8   2   1    4.10    0.70
   8   2  -1    3.40    0.80
  -8   2   1    3.30    0.70
   8   2  -1    2.80    0.80
  -8   2   1    3.00    0.70
  -8   2   1    2.00    0.70
  -8   2   1    5.30    0.90
  -8   2   1    4.40    0.80
   8   2  -1    3.50    0.80
   8   2  -1    3.10    0.80
   6  -2  -1   48.50    1.30
  -6  -2   1   49.80    2.10
  -6  -2   1   48.90    1.70
   6  -2  -1   49.80    2.50
  -6  -2   1   49.80    2.10
   6  -2  -1   49.40    1.90
   6   2  -1   52.69    2.10
  -6   2   1   61.79    1.80
  -6   2   1   49.00    1.90
  -6   2   1   48.60    1.90
   6   2  -1   47.60    1.90
  -6   2   1   47.40    1.80
   6   2  -1   46.20    2.00
  -6   2   1   46.30    1.80
  -6   2   1   51.99    1.80
   6   2  -1   48.20    1.90
   6   2  -1   51.19    2.10
   6   2  -1   50.39    2.00
   6   2  -1   48.50    2.50
  -6   2   1   51.09    1.90
   6   2  -1   45.40    2.00
  -6   2   1   50.39    1.80
   6   2  -1   47.70    1.90
  -6   2   1   48.30    1.90
   4  -2  -1  998.70   20.40
  -4  -2   1  988.70   20.00
   4  -2  -1 1021.00   20.50
  -4  -2   1 1004.80   21.70
   4  -2  -1 1012.40   22.00
  -4  -2   1  999.10   20.80
  -4   2   1 1015.40   20.30
   4   2  -1  994.00   20.70
   4   2  -1 1010.30   21.70
  -4   2   1  996.70   20.20
   4   2  -1 1003.60   20.70
   4   2  -1 1013.70   20.60
   4   2  -1  991.80   20.70
  -4   2   1 1037.90   20.20
  -4   2   1 1007.90   20.30
   4   2  -1 1037.90   20.80
   4   2  -1 1001.50   20.60
   4   2  -1 1002.60   20.70
  -4   2   1 1035.40   20.30
  -4   2   1 1016.00   20.40
   4   2  -1 1037.30   20.50
  -4   2   1 1024.70   20.30
   4   2  -1 1006.60   20.60
  -4   2   1 1015.20   20.40
  -2  -2   1  147.19    3.60
   2  -2  -1  143.69    3.10
  -2  -2   1  147.29    4.50
  -2  -2   1  149.88    3.60
   2  -2  -1  147.09    3.10
   2   2  -1  142.09    3.50
   2   2  -1  144.59    3.50
   2   2  -1  144.99    3.50
   2   2  -1  151.78    3.60
   2   2  -1  147.79    3.40
   2   2  -1  147.69    3.40
   2   2  -1  146.39    3.50
   2   2  -1  150.28    4.40
   2   2  -1  143.09    3.50
  -2   2   1  144.99    4.40
   2   2  -1  139.39    3.10
   2   2  -1  143.79    4.40
   0  -2   1   12.00    0.80
   0  -2   1   11.40    1.30
   0  -2   1   13.40    0.80
   0   2  -1   12.70    0.70
   0   2  -1   11.50    0.70
   0   2  -1   13.00    0.70
   0   2  -1   13.10    0.80
   0   2  -1   13.00    1.30
   0   2  -1   12.20    0.70
   0   2  -1   13.20    0.70
   0   2  -1   12.60    0.80
   0   2  -1   11.80    0.70
   0   2   1   12.70    1.30
   0   2  -1   11.20    1.10
  -2  -2  -1  174.08    3.90
  -2  -2  -1  172.08    4.00
   2  -2   1  167.58    4.20
  -2   2  -1  167.98    4.80
  -2   2  -1  167.98    4.10
  -2   2  -1  164.78    4.10
   2   2   1  166.78    3.80
  -2   2  -1  168.48    4.10
   2   2   1  168.28    3.80
  -2   2  -1  166.08    4.10
   2   2   1  171.78    3.90
  -2   2  -1  169.58    4.50
  -2   2  -1  172.68    4.10
  -2   2  -1  171.08    3.90
   2   2   1  170.58    3.80
   2   2   1  171.48    3.80
   2   2   1  169.28    3.70
  -2   2  -1  170.48    4.00
   2   2   1  165.68    5.00
  -2   2  -1  161.98    4.10
   2   2   1  170.78    3.90
   2   2   1  170.78    3.70
  -2   2  -1  171.58    4.20
   4  -2   1  151.48    4.20
  -4  -2  -1  155.58    4.10
   4  -2   1  156.48    3.70
   4  -2   1  150.18    4.20
  -4   2  -1  161.08    4.50
  -4   2  -1  156.28    4.00
   4   2   1  161.78    4.10
   4   2   1  154.98    3.70
  -4   2  -1  158.78    4.10
   4   2   1  159.68    4.80
   4   2   1  150.68    3.90
  -4   2  -1  154.08    4.20
   4   2   1  153.58    3.90
  -4   2  -1  160.48    4.10
   4   2   1  157.88    4.00
  -4   2  -1  153.98    4.00
   4   2   1  155.88    4.00
  -4   2  -1  149.69    4.10
   4   2   1  147.89    4.00
   4   2   1  152.58    3.90
  -4   2  -1  155.28    4.10
   4   2   1  147.39    5.30
  -4   2  -1  153.18    4.00
  -4   2  -1  153.98    4.00
   4   2   1  156.28    3.90
  -6  -2  -1   59.69    2.40
   6  -2   1   61.19    2.50
  -6  -2  -1   62.89    2.50
   6  -2   1   62.59    2.20
   6  -2   1   57.79    2.50
  -6  -2  -1   57.79    2.00
  -6   2  -1   60.69    2.30
   6   2   1   59.89    2.00
   6   2   1   63.79    2.40
   6   2   1   61.09    2.40
   6   2   1   59.99    2.50
  -6   2  -1   60.39    2.40
  -6   2  -1   63.69    2.30
  -6   2  -1   62.29    2.40
   6   2   1   61.19    2.40
   6   2   1   58.59    2.40
   6   2   1   62.69    2.30
   6   2   1   60.29    2.20
  -6   2  -1   58.39    2.40
  -6   2  -1   63.79    2.50
  -6   2  -1   57.89    1.90
   6   2   1   60.39    2.20
  -6   2  -1   60.19    2.30
   8  -2   1  225.68    6.20
  -8  -2  -1  212.68    6.00
   8  -2   1  218.58    5.70
  -8  -2  -1  216.98    5.70
  -8  -2  -1  220.28    5.80
   8  -2   1  223.58    5.90
   8   2   1  222.98    5.90
  -8   2  -1  219.88    6.10
   8   2   1  214.58    5.80
   8   2   1  213.18    5.10
   8   2   1  220.58    6.00
  -8   2  -1  209.18    6.10
   8   2   1  217.18    6.10
  -8   2  -1  218.28    6.10
   8   2   1  214.58    5.90
   8   2   1  227.78    6.00
  -8   2  -1  224.88    5.90
   8   2   1  215.88    6.10
  -8   2  -1  217.68    6.10
 -10  -2  -1  802.32   17.50
 -10  -2  -1  777.82   17.70
  10  -2   1  781.52   17.80
  10  -2   1  797.22   17.50
 -10  -2  -1  777.32   17.30
  10  -2   1  774.02   17.30
  10   2   1  793.12   17.70
 -10   2  -1  784.22   17.50
  10   2   1  799.82   17.80
 -10   2  -1  791.92   17.90
 -10   2  -1  766.72   17.80
 -10   2  -1  775.92   17.80
 -10   2  -1  805.12   17.80
  10   2   1  789.22   16.20
  10   2   1  774.12   17.60
  10   2   1  771.32   16.90
  10   2   1  800.92   17.90
 -12  -2  -1    0.40    0.80
 -12  -2  -1   -0.50    0.80
 -12  -2  -1    0.80    0.80
  12  -2   1    3.50    1.10
  12  -2   1    1.60    1.00
  12  -2   1    0.80    0.80
 -12   2  -1    0.80    0.90
 -12   2  -1    1.40    1.00
  12   2   1   -0.30    0.80
  12   2   1    1.40    1.00
 -12   2  -1    1.30    0.80
  12   2   1   -0.60    0.50
  12   2   1    2.30    1.00
  12   2   1    0.30    0.50
 -12   2  -1    0.60    0.90
 -14  -2  -1   50.89    3.10
  14  -2   1   51.59    3.10
 -14  -2  -1   51.89    3.00
  14  -2   1   51.29    2.90
 -14   2  -1   45.70    3.00
  14   2   1   52.39    3.20
  14   2   1   57.89    3.20
  14   2   1   51.09    3.30
  14   2   1   52.69    3.30
 -14   2  -1   49.60    3.30
 -14   2  -1   49.20    3.10
 -14   2  -1   51.09    3.20
 -14   2  -1   54.39    3.40
  14   2   1   52.49    3.10
  16  -2   1  112.29    4.70
  16  -2   1  102.69    4.70
 -16  -2  -1  116.19    5.00
 -16  -2  -1  109.79    4.80
 -16   2  -1  110.49    4.90
  16   2   1  115.69    5.20
 -16   2  -1  110.09    5.10
  16   2   1  112.19    5.00
  16   2   1  112.19    5.10
  16   2   1  109.09    4.90
  16   2   1  105.59    4.90
 -16   2  -1  106.29    5.10
 -16   2  -1  104.29    5.00
 -16   2  -1  108.29    4.90
 -18  -2  -1  105.09    5.00
  18  -2   1  107.19    5.00
 -18  -2  -1  106.29    5.00
  18  -2   1  111.39    4.90
 -18   2  -1  104.89    5.00
  18   2   1  112.39    5.20
 -18   2  -1   98.79    6.00
 -18   2  -1  111.99    5.40
  18   2   1  101.89    5.20
  18   2   1  108.09    5.30
  18   2   1  109.29    5.30
  18   2   1  110.59    5.10
 -18   2  -1   98.59    5.10
 -18   2  -1  106.79    5.30
 -20  -2  -1    1.40    1.40
 -20  -2  -1    2.40    1.40
  20  -2   1    1.80    1.30
  20  -2   1   -0.10    1.00
  20   2   1    1.50    1.50
  20   2   1    1.10    1.40
 -20   2  -1    0.30    1.40
 -20   2  -1    0.40    1.20
  20   2   1    0.20    1.30
 -20   2  -1   -0.10    1.20
  22  -2   1   -0.30    1.20
 -22  -2  -1   -0.40    1.40
  22  -2   1    0.10    1.20
 -22  -2  -1   -1.10    1.10
  22  -2   1   -1.40    1.30
 -22  -2  -1    0.60    1.30
 -22   2  -1    0.90    1.40
 -22   2  -1    2.70    1.70
  22   2   1   -0.70    1.20
  22   2   1    1.90    1.50
 -22   2  -1    0.90    1.40
  22   2   1    0.20    1.30
  24  -2   1    7.10    2.30
  24  -2   1    4.90    1.80
 -24  -2  -1    4.20    1.70
 -24  -2  -1    5.40    2.00
 -24   2  -1    8.50    2.30
 -24   2  -1   10.40    2.40
  24   2   1    4.00    1.80
  24   2   1    5.40    1.90
 -24   2  -1    7.70    2.40
  24   2   1    5.90    2.30
  26  -2   1    2.60    2.00
  26  -2   1    3.60    1.80
 -26  -2  -1    4.90    2.00
 -26  -2  -1    2.20    2.00
 -26   2  -1    5.80    2.00
  26   2   1    6.30    2.30
 -26   2  -1    4.50    2.10
  26   2   1    7.70    2.40
  26   2   1    3.80    1.90
 -26   2  -1    3.30    2.10
 -27  -3   1   -0.60    1.50
  27  -3  -1   -0.60    1.20
  27   3  -1    0.90    1.80
 -27   3   1    1.50    1.90
  27   3  -1    1.50    1.70
 -27   3   1    2.60    1.90
 -27   3   1   -0.20    2.50
  25  -3  -1   10.20    2.10
 -25  -3   1   19.90    2.90
 -25   3   1   17.10    2.80
  25   3  -1   11.00    2.60
 -25   3   1   16.50    3.00
  25   3  -1   16.80    3.00
 -25   3   1    8.70    2.50
  25   3  -1   10.70    2.60
 -23  -3   1    2.20    1.50
  23  -3  -1    1.30    1.20
 -23   3   1    1.20    1.50
  23   3  -1    0.70    1.60
  23   3  -1    0.90    1.60
 -23   3   1    0.50    1.20
  23   3  -1   -0.60    1.50
 -23   3   1   -0.40    1.20
  21  -3  -1   -0.20    1.00
 -21  -3   1    0.70    1.20
  21   3  -1    0.60    1.30
 -21   3   1    1.50    1.30
  21   3  -1    0.00    1.20
 -21   3   1   -0.20    1.20
  21   3  -1    0.60    1.40
 -21   3   1    1.80    1.40
  21   3  -1    0.70    1.30
  19  -3  -1    0.30    0.90
 -19  -3   1   -0.20    0.90
 -19   3   1    1.30    1.10
  19   3  -1   -0.80    1.20
 -19   3   1    0.10    1.10
 -19   3   1   -1.00    0.90
  19   3  -1    0.20    1.30
 -19   3   1    0.40    1.30
  19   3  -1   -0.10    1.20
 -19   3   1    0.70    1.10
  19   3  -1   -1.10    1.10
  19   3  -1   -1.00    0.70
 -17  -3   1    0.30    0.90
  17  -3  -1   -0.50    0.70
 -17   3   1    2.20    1.20
  17   3  -1   -0.10    1.10
 -17   3   1    0.00    1.00
 -17   3   1    1.50    1.20
  17   3  -1    0.10    1.00
 -17   3   1    1.40    1.10
  17   3  -1    1.00    1.20
  17   3  -1    0.80    0.80
  17   3  -1    0.10    1.00
 -17   3   1    1.40    1.00
 -15  -3   1   87.89    3.80
  15  -3  -1   87.79    3.60
 -15  -3   1   86.79    3.60
 -15   3   1   87.79    4.00
 -15   3   1   84.39    4.10
  15   3  -1   86.79    4.20
  15   3  -1   81.19    4.10
 -15   3   1   87.39    4.10
  15   3  -1   85.89    4.20
 -15   3   1   80.39    4.00
 -15   3   1   88.09    4.00
  15   3  -1   89.09    4.10
  15   3  -1   79.19    4.20
  13  -3  -1   22.10    2.10
 -13  -3   1   30.00    2.10
 -13  -3   1   26.10    2.40
  13  -3  -1   23.60    2.50
  13  -3  -1   25.80    1.80
 -13  -3   1   26.10    1.80
  13  -3  -1   23.30    1.50
  13   3  -1   23.50    2.30
 -13   3   1   24.60    2.10
 -13   3   1   31.30    2.50
 -13   3   1   25.10    2.40
  13   3  -1   27.60    2.50
 -13   3   1   26.80    2.40
  13   3  -1   24.60    2.20
  13   3  -1   29.20    2.70
 -13   3   1   27.10    1.20
 -13   3   1   22.80    2.10
  13   3  -1   26.10    2.40
 -13   3   1   26.30    2.20
  13   3  -1   25.20    2.30
  11  -3  -1   28.70    1.50
 -11  -3   1   29.20    1.80
  11  -3  -1   27.60    2.60
  11  -3  -1   29.00    2.00
  11  -3  -1   25.20    1.20
 -11  -3   1   29.30    1.70
 -11  -3   1   29.90    2.20
 -11   3   1   26.50    1.80
 -11   3   1   26.60    1.90
  11   3  -1   29.10    2.00
 -11   3   1   30.10    2.00
  11   3  -1   30.90    2.40
 -11   3   1   32.50    2.10
  11   3  -1   29.00    2.00
  11   3  -1   33.70    2.30
  11   3  -1   31.50    2.40
 -11   3   1   31.70    2.10
 -11   3   1   29.90    2.00
  11   3  -1   33.20    2.30
  -9  -3   1    1.60    0.60
   9  -3  -1    0.80    0.60
  -9  -3   1    1.00    0.80
  -9  -3   1    0.10    0.20
   9  -3  -1    1.60    1.00
  -9   3   1    2.60    0.80
  -9   3   1    1.00    0.60
  -9   3   1    0.60    0.70
   9   3  -1    1.30    0.60
   9   3  -1    0.60    0.70
  -9   3   1    1.40    0.70
  -9   3   1    1.60    0.70
   9   3  -1    1.70    0.80
   9   3  -1    0.50    0.70
   9   3  -1    0.70    0.80
   9   3  -1    1.30    0.60
  -9   3   1    2.30    0.70
   7  -3  -1   10.20    1.70
  -7  -3   1    9.90    1.20
   7  -3  -1   10.30    1.10
  -7   3   1    9.00    0.80
   7   3  -1   10.60    1.00
   7   3  -1   10.40    1.20
  -7   3   1   11.80    1.10
   7   3  -1    9.80    1.60
   7   3  -1   11.10    1.20
  -7   3   1   12.00    1.10
   7   3  -1   12.00    1.20
  -7   3   1   10.30    1.10
   7   3  -1    9.10    1.10
  -7   3   1   10.00    1.00
  -7   3   1   10.10    1.10
   7   3  -1   10.20    1.10
  -7   3   1   10.50    1.00
  -5  -3   1   38.20    1.90
   5  -3  -1   39.00    1.50
   5  -3  -1   37.60    2.60
  -5  -3   1   36.30    1.70
   5  -3  -1   36.50    1.40
  -5   3   1   37.80    1.40
   5   3  -1   39.10    1.80
  -5   3   1   37.40    1.50
  -5   3   1   37.80    1.50
   5   3  -1   32.00    2.60
  -5   3   1   36.60    2.30
  -5   3   1   35.80    1.40
  -5   3   1   36.40    1.30
  -5   3   1   35.90    1.40
   5   3  -1   37.50    1.70
   5   3  -1   38.70    1.60
   5   3  -1   36.70    1.60
   5   3  -1   40.80    1.60
   5   3  -1   41.10    1.70
  -5   3   1   36.40    1.10
  -5   3   1   35.30    1.10
   5   3  -1   38.50    1.70
   5   3  -1   33.40    1.70
  -3  -3   1   12.40    1.60
   3  -3  -1   14.70    0.50
   3  -3  -1   12.80    2.10
  -3  -3   1   15.50    1.00
   3  -3  -1   13.90    0.50
  -3  -3   1   14.10    1.00
   3   3  -1   13.40    0.60
  -3   3   1   13.90    0.50
  -3   3   1   13.30    0.50
  -3   3   1   15.50    0.70
   3   3  -1   14.50    0.90
   3   3  -1   15.60    0.80
   3   3  -1   13.00    1.00
   3   3  -1   14.10    0.90
   3   3  -1   14.20    0.90
  -3   3   1   13.00    1.60
   3   3  -1   14.40    0.90
  -3   3   1   12.60    0.60
   3   3  -1   13.50    1.60
   3   3  -1   17.70    1.90
   3   3  -1   14.30    1.00
   3   3  -1   12.20    0.80
  -1  -3   1  316.37    6.90
  -1  -3   1  310.07    8.50
  -1  -3   1  308.47    6.90
   1   3  -1  300.87    6.90
   1   3  -1  311.77    7.00
   1   3  -1  307.07    6.60
   1   3  -1  313.27    6.60
   1   3  -1  304.07    6.80
   1   3  -1  314.97    8.40
   1   3  -1  322.87    6.80
  -1   3   1  302.97    8.50
   1   3  -1  323.17    8.50
   1   3  -1  313.57    6.90
   1   3  -1  309.27    6.80
   1  -3   1   61.19    1.90
   1  -3   1   58.79    1.90
  -1   3  -1   58.19    1.70
  -1   3  -1   54.99    1.70
   1   3   1   55.99    2.90
  -1   3  -1   57.69    1.80
  -1   3  -1   58.09    1.80
  -1   3  -1   53.79    2.80
  -1   3  -1   53.59    1.30
   1   3   1   58.89    1.50
  -1   3  -1   58.49    1.90
   1   3   1   57.09    1.50
  -1   3  -1   56.99    1.90
  -1   3  -1   58.59    1.90
  -1   3  -1   59.69    1.90
  -1   3  -1   57.39    2.70
   3  -3   1   48.50    1.90
  -3  -3  -1   47.40    1.60
  -3  -3  -1   48.50    1.70
   3  -3   1   44.40    1.80
   3   3   1   46.50    1.30
  -3   3  -1   50.19    1.90
  -3   3  -1   47.30    1.80
   3   3   1   48.70    1.70
   3   3   1   48.10    1.60
  -3   3  -1   50.29    1.80
  -3   3  -1   47.50    2.30
   3   3   1   46.80    1.60
   3   3   1   45.70    1.70
  -3   3  -1   50.29    1.80
  -3   3  -1   46.50    1.60
  -3   3  -1   49.30    2.60
  -3   3  -1   45.80    1.90
   3   3   1   50.59    2.80
   3   3   1   49.50    1.60
  -3   3  -1   47.60    1.80
  -3   3  -1   47.00    1.70
   3   3   1   47.10    1.50
   3   3   1   46.80    1.30
  -5  -3  -1  331.57    7.70
   5   3   1  337.37    7.70
  -5   3  -1  334.27    8.80
   5   3   1  326.87    7.50
  -5   3  -1  333.87    7.80
  -5   3  -1  335.27    8.00
   5   3   1  329.87    7.80
  -5   3  -1  324.87    7.80
  -5   3  -1  332.37    7.70
   5   3   1  327.57    7.40
   5   3   1  323.57    7.60
   5   3   1  347.27    8.20
   5   3   1  333.37    7.70
  -5   3  -1  330.77    8.10
  -5   3  -1  326.57    7.90
  -5   3  -1  334.77    7.70
   5   3   1  322.37    7.60
   7  -3   1    4.30    0.90
  -7  -3  -1    3.50    0.80
   7   3   1    4.60    0.90
   7   3   1    4.40    0.80
  -7   3  -1    5.60    0.90
   7   3   1    4.50    0.70
   7   3   1    5.80    1.00
  -7   3  -1    5.60    0.90
  -7   3  -1    4.80    0.90
   7   3   1    4.50    0.90
  -7   3  -1    4.50    0.90
   7   3   1    6.00    0.90
  -7   3  -1    6.50    1.10
  -7   3  -1    4.30    1.00
  -7   3  -1    6.60    0.90
  -7   3  -1    6.50    1.00
   9  -3   1   48.60    2.60
   9  -3   1   47.00    1.90
   9  -3   1   51.59    2.20
  -9  -3  -1   46.10    2.00
  -9  -3  -1   46.40    2.50
   9   3   1   47.60    2.50
   9   3   1   45.40    2.30
   9   3   1   46.10    2.50
  -9   3  -1   47.10    2.50
  -9   3  -1   47.70    2.60
  -9   3  -1   48.80    2.50
  -9   3  -1   46.90    2.60
   9   3   1   44.70    2.30
   9   3   1   46.50    2.50
   9   3   1   47.90    1.90
  -9   3  -1   48.10    1.80
  -9   3  -1   49.80    2.70
   9   3   1   47.80    2.60
  -9   3  -1   46.50    2.40
  -9   3  -1   46.40    2.50
 -11  -3  -1   43.90    2.10
  11  -3   1   38.10    2.60
 -11  -3  -1   45.80    2.30
  11  -3   1   41.40    2.10
  11  -3   1   41.70    2.30
 -11  -3  -1   42.50    2.60
  11   3   1   45.30    2.80
  11   3   1   42.90    2.50
 -11   3  -1   46.40    2.70
 -11   3  -1   43.20    2.50
 -11   3  -1   43.10    2.80
  11   3   1   37.70    2.50
  11   3   1   42.40    2.60
  11   3   1   45.30    2.70
  11   3   1   43.00    1.60
 -11   3  -1   38.60    2.60
 -11   3  -1   44.60    2.60
 -11   3  -1   44.20    2.60
  11   3   1   41.20    2.30
  13  -3   1  221.48    8.00
 -13  -3  -1  229.68    8.30
 -13  -3  -1  231.98    6.40
  13  -3   1  228.88    6.50
  13  -3   1  221.58    6.70
 -13  -3  -1  234.88    6.70
 -13  -3  -1  229.28    6.40
 -13   3  -1  227.98    7.40
 -13   3  -1  243.48    7.40
  13   3   1  234.48    7.40
 -13   3  -1  225.48    7.40
 -13   3  -1  231.28    7.40
  13   3   1  232.58    7.30
 -13   3  -1  231.08    7.30
  13   3   1  220.08    7.10
  13   3   1  223.68    7.30
  13   3   1  229.78    7.30
 -15  -3  -1  100.89    4.20
  15  -3   1   97.79    4.20
  15   3   1   96.79    4.60
  15   3   1   93.79    4.60
  15   3   1   98.39    4.60
 -15   3  -1  104.49    4.90
 -15   3  -1   96.59    4.50
  15   3   1   92.89    4.70
 -15   3  -1  100.19    4.70
 -15   3  -1   94.99    4.70
 -15   3  -1   87.09    4.40
  15   3   1   98.39    4.60
 -17  -3  -1    3.10    1.20
  17  -3   1    2.30    1.10
  17   3   1    4.20    1.50
 -17   3  -1    1.80    1.30
 -17   3  -1    0.40    1.20
  17   3   1    2.70    1.10
 -17   3  -1    4.20    1.60
 -17   3  -1    2.30    1.20
 -17   3  -1    2.20    1.30
  17   3   1    2.50    1.40
  17   3   1    3.80    1.50
  17   3   1    4.70    1.60
  19  -3   1   38.50    3.40
 -19  -3  -1   37.80    3.30
 -19   3  -1   36.40    3.70
  19   3   1   45.90    4.10
 -19   3  -1   37.40    3.80
 -19   3  -1   42.50    4.20
 -19   3  -1   36.20    3.60
  19   3   1   38.80    4.30
  19   3   1   35.20    3.50
  19   3   1   28.70    3.20
 -21  -3  -1    1.00    1.20
  21  -3   1    1.70    1.30
 -21   3  -1   -0.60    1.20
 -21   3  -1    0.10    1.40
 -21   3  -1    1.80    1.60
  21   3   1    2.30    1.60
  21   3   1    1.70    1.50
  21   3   1   -1.20    1.30
 -23  -3  -1    2.40    1.50
  23  -3   1    4.60    1.60
 -23   3  -1    2.00    1.70
  23   3   1    1.10    1.60
  23   3   1    2.30    1.80
 -23   3  -1    6.00    2.30
  23   3   1    4.80    2.00
 -23   3  -1    4.70    2.00
 -25  -3  -1   -1.20    1.40
  25  -3   1    0.00    1.30
  25   3   1   -0.90    1.40
 -25   3  -1    4.00    2.30
  25   3   1    0.00    1.50
 -25   3  -1   -0.80    1.60
  25   3   1    0.00    1.70
 -25   3  -1   -2.00    1.50
 -24  -4   1   25.40    3.00
  24  -4  -1   22.20    2.60
 -24   4   1   21.00    3.30
 -24   4   1   23.50    3.30
  24   4  -1   23.40    3.50
  24   4  -1   24.40    3.50
  22  -4  -1    4.30    1.30
 -22  -4   1    2.20    1.30
  22   4  -1    2.90    1.70
 -22   4   1    5.30    1.80
 -22   4   1    2.00    1.60
  22   4  -1    1.30    1.60
 -20  -4   1    8.60    1.70
  20  -4  -1    7.10    1.40
  20   4  -1   12.70    2.40
 -20   4   1    9.80    2.10
 -20   4   1   10.40    2.10
 -20   4   1   10.00    2.20
 -20   4   1    8.70    2.10
  20   4  -1   10.00    2.10
 -18  -4   1    0.00    0.80
 -18   4   1   -0.70    1.00
 -18   4   1    0.10    1.10
  18   4  -1   -1.20    1.00
  18   4  -1    0.60    1.20
  18   4  -1    0.40    0.80
  18   4  -1   -0.40    0.90
 -18   4   1   -0.50    0.80
 -18   4   1    0.10    0.80
  16  -4  -1    4.20    0.80
 -16  -4   1    4.80    1.10
  16   4  -1    4.60    1.40
 -16   4   1    6.10    1.40
  16   4  -1    5.50    1.30
 -16   4   1    4.40    1.30
  16   4  -1    3.80    1.40
 -16   4   1    4.50    1.50
  16   4  -1    2.40    1.20
  16   4  -1    5.00    1.50
 -16   4   1    3.80    1.20
 -14  -4   1   28.40    1.80
  14  -4  -1   25.80    1.20
  14   4  -1   32.60    3.00
 -14   4   1   27.80    2.60
 -14   4   1   28.00    2.60
  14   4  -1   26.30    2.50
 -14   4   1   26.10    2.40
  14   4  -1   25.00    2.50
 -14   4   1   31.90    3.20
  14   4  -1   27.80    2.60
 -14   4   1   25.70    2.30
  14   4  -1   25.20    2.70
 -12  -4   1   22.60    1.30
  12   4  -1   24.20    2.20
  12   4  -1   17.70    2.00
 -12   4   1   24.30    2.20
  12   4  -1   19.10    2.10
 -12   4   1   24.00    2.10
 -12   4   1   24.10    2.20
 -12   4   1   22.10    1.60
 -12   4   1   21.20    2.00
 -12   4   1   23.50    2.10
  12   4  -1   22.80    2.20
  12   4  -1   24.20    2.40
  10  -4  -1   63.59    4.00
 -10   4   1   60.09    2.80
  10   4  -1   62.19    3.00
  10   4  -1   63.09    3.00
 -10   4   1   69.99    3.00
  10   4  -1   71.19    3.30
  10   4  -1   64.19    4.00
  10   4  -1   65.49    3.20
 -10   4   1   62.09    2.90
 -10   4   1   63.29    2.90
  10   4  -1   64.29    3.10
  10   4  -1   64.49    3.10
 -10   4   1   70.39    3.00
 -10   4   1   67.39    2.80
 -10   4   1   64.19    2.80
   8  -4  -1  113.79    5.30
  -8  -4   1  112.19    3.90
  -8  -4   1  112.69    5.20
   8  -4  -1  116.89    3.50
   8   4  -1  109.39    3.90
  -8   4   1  112.09    2.90
  -8   4   1  114.29    3.50
  -8   4   1  111.79    3.70
  -8   4   1  112.99    3.50
  -8   4   1  119.99    3.70
  -8   4   1  116.49    3.70
   8   4  -1  112.99    5.20
   8   4  -1  111.19    3.90
   8   4  -1  115.29    3.90
   8   4  -1  115.39    3.90
   8   4  -1  112.99    4.00
   8   4  -1  109.59    3.50
  -8   4   1  108.19    3.50
   8   4  -1  111.29    4.00
   6  -4  -1   13.20    0.90
  -6  -4   1   17.80    2.40
   6  -4  -1   10.30    1.90
  -6  -4   1   16.30    1.40
   6   4  -1   12.10    1.20
  -6   4   1   14.60    1.10
  -6   4   1   15.30    1.10
  -6   4   1   14.50    0.80
   6   4  -1   15.70    1.00
   6   4  -1   14.20    1.20
   6   4  -1   14.30    1.20
  -6   4   1   14.10    1.30
  -6   4   1   14.80    0.80
   6   4  -1   11.40    1.30
   6   4  -1   11.50    2.00
  -6   4   1   16.30    1.30
   6   4  -1   15.30    1.40
  -6   4   1   13.80    1.10
   6   4  -1   14.50    1.30
  -4  -4   1  103.59    3.10
  -4  -4   1  105.29    4.80
   4  -4  -1  102.09    4.90
   4   4  -1  101.59    4.60
  -4   4   1  102.49    2.70
   4   4  -1  107.09    3.20
  -4   4   1   99.59    2.70
   4   4  -1  101.79    2.90
   4   4  -1  100.29    3.10
  -4   4   1  100.49    2.70
   4   4  -1  103.79    3.20
  -4   4   1  104.09    2.60
  -4   4   1  106.59    2.80
   4   4  -1  108.89    3.30
   4   4  -1  104.59    2.30
  -4   4   1  100.29    2.60
   4   4  -1  106.39    3.30
   4   4  -1  106.79    3.10
   2  -4  -1   87.79    4.50
  -2  -4   1   87.39    2.50
  -2  -4   1   88.59    4.20
   2   4  -1   88.39    2.70
   2   4  -1   88.59    2.40
   2   4  -1   82.39    2.20
   2   4  -1   82.89    4.00
   2   4  -1   91.59    2.60
   2   4  -1   86.69    2.60
  -2   4   1   86.89    2.10
   2   4  -1   88.29    2.70
  -2   4   1   82.09    2.00
   2   4  -1   89.89    2.70
   0  -4   1   10.50    0.80
   0  -4  -1   11.90    1.90
   0   4  -1    9.60    1.60
   0   4  -1    9.70    0.90
   0   4  -1    9.00    0.80
   0   4  -1   10.80    1.00
   0   4   1    8.60    0.50
   0   4  -1    9.40    0.90
   0   4   1    8.70    0.50
   0   4  -1    8.70    0.50
   0   4  -1   10.30    0.60
   0   4  -1    9.10    0.80
   2  -4   1    0.40    0.40
   2   4   1    0.10    0.30
   2   4   1   -0.10    0.30
  -2   4  -1    0.40    0.40
  -2   4  -1   -0.90    0.40
  -2   4  -1   -0.10    0.80
  -2   4  -1    0.60    0.50
  -2   4  -1    0.50    0.30
   2   4   1    0.00    0.30
  -2   4  -1   -0.30    0.40
   2   4   1    0.00    0.30
  -2   4  -1    0.40    0.40
   2   4   1    0.20    0.30
  -2   4  -1   -0.10    0.20
   2   4   1   -0.10    0.30
   4  -4   1   24.80    1.40
  -4  -4  -1   25.40    1.10
   4   4   1   25.60    1.40
  -4   4  -1   24.60    1.30
  -4   4  -1   24.20    1.10
   4   4   1   24.90    1.40
  -4   4  -1   23.10    1.50
   4   4   1   24.50    1.40
  -4   4  -1   23.50    1.50
  -4   4  -1   25.70    1.50
   4   4   1   26.20    1.40
   4   4   1   24.00    1.00
   4   4   1   25.30    1.00
   4   4   1   23.40    1.20
  -4   4  -1   22.00    1.30
  -4   4  -1   24.70    1.40
  -4   4  -1   24.00    2.20
   6  -4   1   16.70    1.50
  -6  -4  -1   16.30    1.30
  -6   4  -1   15.90    1.50
  -6   4  -1   14.80    1.40
   6   4   1   12.70    1.10
  -6   4  -1   16.70    1.50
  -6   4  -1   16.10    1.20
  -6   4  -1   15.70    1.50
  -6   4  -1   13.50    1.30
  -6   4  -1   16.30    1.80
   6   4   1   17.50    1.50
  -6   4  -1   18.40    1.40
   6   4   1   16.10    1.50
   6   4   1   17.60    1.20
  -6   4  -1   16.70    1.60
   6   4   1   15.10    0.90
   6   4   1   14.80    1.30
   6   4   1   13.90    1.40
  -8  -4  -1  383.46    9.70
  -8   4  -1  375.36    9.00
  -8   4  -1  357.36    9.10
  -8   4  -1  371.66    9.20
   8   4   1  382.56    9.20
   8   4   1  360.16    9.10
  -8   4  -1  366.96    9.40
   8   4   1  369.06    9.30
  -8   4  -1  369.76    9.30
   8   4   1  366.86    9.30
  -8   4  -1  360.86    9.30
   8   4   1  359.16    9.00
   8   4   1  366.86    9.20
  -8   4  -1  371.46    9.40
   8   4   1  365.16    9.00
  -8   4  -1  356.26    9.20
 -10   4  -1   95.59    4.00
 -10   4  -1   97.19    4.00
  10   4   1   95.29    3.90
 -10   4  -1   97.09    4.00
  10   4   1   99.69    4.00
 -10   4  -1   99.59    3.30
  10   4   1   94.39    3.80
 -10   4  -1   93.39    4.00
  10   4   1   97.09    3.20
 -10   4  -1   98.39    4.00
  10   4   1   96.69    4.00
  10   4   1   92.49    4.00
  12  -4   1   13.80    1.20
 -12  -4  -1   14.40    1.10
  12   4   1   12.40    1.70
 -12   4  -1   14.30    1.80
  12   4   1   13.30    1.90
  12   4   1   12.80    1.80
 -12   4  -1   17.00    2.00
 -12   4  -1   11.60    1.80
  12   4   1   12.50    1.80
 -12   4  -1   16.30    2.10
  12   4   1   12.60    1.80
 -12   4  -1   13.20    1.70
 -14  -4  -1    5.90    1.00
  14  -4   1    8.60    1.20
  14   4   1    6.40    1.60
 -14   4  -1    5.50    1.70
 -14   4  -1    7.50    1.70
 -14   4  -1    5.60    1.50
  14   4   1   12.60    1.90
 -14   4  -1    6.40    1.50
  14   4   1    5.40    1.50
 -14   4  -1    6.30    1.50
  14   4   1    8.80    1.70
  16   4   1    2.60    1.40
  16   4   1    3.60    1.20
 -16   4  -1    3.00    1.40
 -16   4  -1    3.00    1.30
  16   4   1    4.70    1.60
 -16   4  -1    3.40    1.30
 -16   4  -1    4.10    1.50
  16   4   1    2.80    1.40
 -18  -4  -1   12.60    1.80
  18  -4   1   12.70    1.80
 -18   4  -1    9.80    2.00
 -18   4  -1   13.10    2.20
  18   4   1   11.10    2.20
 -18   4  -1   11.30    2.20
  18   4   1   11.60    2.20
  18   4   1   13.30    2.10
 -18   4  -1   13.00    2.20
  18   4   1   12.60    2.30
 -20  -4  -1    5.40    1.50
  20  -4   1    6.00    1.50
  20   4   1    5.00    1.80
 -20   4  -1    2.20    1.50
 -20   4  -1    4.80    1.90
  20   4   1    5.90    2.00
  22  -4   1    0.40    1.10
 -22  -4  -1   -0.60    1.00
  22   4   1    0.70    1.40
 -22   4  -1   -0.40    1.50
  22   4   1   -0.10    1.50
 -22   4  -1   -1.70    1.20
 -21   5   1    0.90    1.50
 -21   5   1    0.60    1.50
  21   5  -1    0.70    1.40
 -19   5   1    9.90    2.00
 -19   5   1   10.00    2.00
  19   5  -1    9.40    2.00
  19   5  -1    7.20    2.00
 -19   5   1    8.30    2.10
 -19   5   1    9.80    2.00
  19   5  -1    5.60    1.90
  19   5  -1    7.10    1.90
  17   5  -1    4.60    1.60
  17   5  -1    6.10    1.70
 -17   5   1    8.20    1.70
  17   5  -1    7.00    1.80
  17   5  -1    8.50    1.70
 -17   5   1   10.30    2.00
 -17   5   1    6.90    1.70
 -17   5   1    9.00    1.80
 -15   5   1    1.20    1.10
  15   5  -1    2.50    1.20
 -15   5   1    1.40    1.00
  15   5  -1    0.60    0.80
  15   5  -1    1.50    1.10
 -15   5   1    1.20    1.10
 -15   5   1    2.30    1.10
  15   5  -1   -0.30    1.00
 -13   5   1    1.10    1.00
 -13   5   1    0.30    0.70
 -13   5   1   -0.30    0.60
  13   5  -1    0.60    0.80
  13   5  -1   -1.20    0.90
  13   5  -1   -0.20    0.70
 -13   5   1    0.50    0.90
  13   5  -1    0.20    0.90
  11   5  -1    4.50    1.20
 -11   5   1    4.60    1.10
 -11   5   1    7.10    1.30
  11   5  -1    2.50    1.10
 -11   5   1    5.90    1.30
 -11   5   1    6.10    1.10
  11   5  -1    6.60    1.20
  11   5  -1    5.60    1.20
 -11   5   1    5.40    1.20
  11   5  -1    2.60    1.60
  -9  -5   1    3.70    1.50
   9   5  -1    3.40    0.90
  -9   5   1    4.00    0.80
   9   5  -1    4.50    1.10
  -9   5   1    3.10    0.90
  -9   5   1    1.80    1.00
   9   5  -1    3.80    1.70
   9   5  -1    4.00    1.10
  -9   5   1    1.60    0.70
   9   5  -1    4.90    1.10
  -9   5   1    4.10    1.00
  -7  -5   1   57.89    4.80
   7   5  -1   64.89    2.80
  -7   5   1   65.09    3.60
  -7   5   1   61.39    2.30
  -7   5   1   62.79    2.40
   7   5  -1   63.29    2.70
   7   5  -1   63.49    4.20
  -7   5   1   61.39    2.40
   7   5  -1   60.49    2.70
   7   5  -1   61.89    2.80
  -7   5   1   56.69    2.40
  -5  -5   1   18.00    2.70
  -5   5   1   14.70    0.70
   5   5  -1   16.10    1.50
   5   5  -1   15.20    1.30
  -5   5   1   18.80    2.40
   5   5  -1   17.40    1.30
  -5   5   1   17.20    1.20
  -5   5   1   16.60    1.10
  -5   5   1   15.20    1.00
   5   5  -1   17.00    2.60
   5   5  -1   18.80    1.50
  -5   5   1   17.70    0.80
  -3   5   1  275.57    6.10
  -3   5   1  273.97    8.80
   3   5  -1  274.97    6.70
   3   5  -1  276.67    6.60
   3   5  -1  270.57    6.60
  -3   5   1  275.87    6.00
   3   5  -1  267.87    9.10
   3   5  -1  280.47    6.80
   3   5  -1  273.17    6.70
   1   5  -1   28.10    1.30
   1   5  -1   28.00    3.00
  -1   5   1   27.30    2.90
  -1   5   1   27.80    1.00
  -1   5   1   27.50    0.90
   1   5  -1   30.20    1.30
  -1   5   1   28.40    1.00
   1   5  -1   26.40    1.40
   1   5  -1   27.90    1.50
   1   5  -1   26.70    1.50
   1   5   1   26.60    1.10
  -1   5  -1   28.10    2.90
  -1   5  -1   29.20    1.40
   1   5   1   26.70    1.10
  -1   5  -1   25.80    1.50
  -1   5  -1   26.60    1.30
   1   5   1   27.20    1.10
  -1   5  -1   27.60    1.50
  -1   5  -1   27.70    1.50
   3   5   1  127.39    3.40
   3   5   1  136.89    3.10
  -3   5  -1  126.99    3.70
  -3   5  -1  128.19    3.80
  -3   5  -1  120.39    3.60
   3   5   1  122.19    3.00
   3   5   1  130.19    3.50
  -3   5  -1  126.09    3.90
   3   5   1  123.69    3.50
  -3   5  -1  129.29    5.30
  -5   5  -1    6.40    1.00
   5   5   1    4.00    0.60
   5   5   1    5.50    0.80
   5   5   1    9.70    2.20
  -5   5  -1    4.90    1.30
   5   5   1    5.60    1.00
  -5   5  -1    5.70    0.90
  -5   5  -1    6.10    0.90
   5   5   1    4.90    0.90
  -5   5  -1    6.90    1.10
   7   5   1   19.70    1.80
  -7   5  -1   21.20    1.90
  -7   5  -1   17.50    2.10
  -7   5  -1   19.60    1.80
   7   5   1   20.70    1.70
  -7   5  -1   22.00    1.90
  -7   5  -1   17.70    1.70
   7   5   1   20.60    1.80
   7   5   1   17.50    1.50
   7   5   1   13.40    2.40
   9   5   1    1.70    1.00
   9   5   1   -1.10    1.10
  -9   5  -1    0.00    0.80
  -9   5  -1    0.50    0.80
   9   5   1   -0.10    0.50
   9   5   1    0.20    0.80
  -9   5  -1    2.30    1.00
   9   5   1    0.30    0.60
  -9   5  -1    1.60    0.80
  -9   5  -1    1.80    0.80
  11   5   1    6.60    1.40
 -11   5  -1    7.60    1.50
  11   5   1    4.00    1.10
 -11   5  -1    5.10    1.30
 -11   5  -1    6.20    1.30
  11   5   1    5.80    1.40
 -11   5  -1    5.40    1.40
  11   5   1    6.00    1.40
  13   5   1    6.40    1.50
  13   5   1    7.60    1.60
 -13   5  -1    8.70    1.60
 -13   5  -1    5.90    1.50
 -13   5  -1    6.90    1.50
  13   5   1    4.30    1.40
 -13   5  -1    8.70    1.80
  13   5   1    7.40    1.50
  15   5   1    7.40    1.60
  15   5   1    5.60    1.70
  15   5   1    7.40    1.70
 -15   5  -1    9.40    1.90
 -15   5  -1    7.90    1.80
 -15   5  -1    6.70    1.60
 -15   5  -1    6.60    1.60
  15   5   1    8.90    1.80
  17   5   1    8.50    2.10
 -17   5  -1    7.00    1.90
 -17   5  -1    9.60    2.00
  17   5   1    8.30    2.10
  17   5   1    6.10    1.60
 -17   5  -1   11.50    2.20
 -17   5  -1    6.90    1.80
  17   5   1    8.70    1.90
 -19   5  -1   16.00    2.80
 -19   5  -1   11.70    2.30
  19   5   1    6.60    1.90
  19   5   1   11.70    2.40
 -14   6   1    7.80    1.70
  14   6  -1    6.70    1.60
 -14   6   1    5.80    1.50
  14   6  -1    7.70    1.70
  14   6  -1    4.20    1.50
 -14   6   1    7.90    1.60
  14   6  -1    4.70    1.60
 -14   6   1    7.00    1.50
 -12   6   1    0.90    0.80
  12   6  -1    0.00    0.90
  12   6  -1    1.30    1.10
 -12   6   1    3.60    1.10
 -12   6   1   -0.20    0.70
  12   6  -1    1.60    0.90
 -12   6   1    1.20    1.00
  12   6  -1    2.00    1.00
  12   6  -1    0.60    1.50
  10   6  -1    7.60    1.40
 -10   6   1    5.70    1.10
 -10   6   1    5.60    1.10
 -10   6   1    7.20    1.20
 -10   6   1    5.00    1.20
  10   6  -1    7.40    1.40
  10   6  -1    2.80    1.10
  10   6  -1    7.10    1.50
  10   6  -1    4.90    2.10
  -8  -6   1    0.10    1.20
   8   6  -1    0.50    0.80
  -8   6   1    0.20    0.50
  -8   6   1   -0.40    0.40
   8   6  -1    0.10    0.60
   8   6  -1   -1.20    0.80
  -8   6   1    1.70    1.20
   8   6  -1   -0.40    1.20
  -8   6   1    0.60    0.50
   8   6  -1    0.50    0.70
   6   6  -1    2.00    0.70
   6   6  -1    0.10    1.30
   6   6  -1    4.70    1.00
  -6   6   1    2.00    0.60
  -6   6   1    2.00    0.60
   6   6  -1    2.90    0.90
  -6   6   1    3.10    0.70
   6   6  -1    1.90    0.80
  -6   6   1    1.80    1.20
  -4   6   1    0.00    1.10
   4   6  -1    0.50    1.20
   4   6  -1    0.90    0.70
   4   6  -1   -0.30    0.40
   4   6  -1   -0.60    0.40
  -4   6   1    0.50    0.40
  -4   6   1   -0.10    0.30
   4   6  -1    0.20    0.60
  -4   6   1    0.00    0.30
  -2   6   1    4.40    0.50
   2   6  -1    3.20    0.80
   2   6  -1    4.70    0.80
   2   6  -1    2.20    1.60
   2   6  -1    5.10    0.90
  -2   6   1    4.30    1.60
   0   6   1    4.10    1.80
   0   6   1    3.30    0.60
   0   6  -1    2.80    0.70
   0   6  -1    2.30    1.40
   0   6  -1    3.80    0.70
   0   6  -1    3.50    0.80
  -2   6  -1  220.48    8.20
   2   6   1  218.18    5.20
  -2   6  -1  228.88    5.90
  -2   6  -1  227.28    6.00
  -2   6  -1  212.88    5.90
   2   6   1  225.28    8.90
   2   6   1  228.88    5.40
   2   6   1  228.88    5.20
  -4   6  -1   29.60    2.10
  -4   6  -1   28.20    3.10
   4   6   1   23.90    1.50
  -4   6  -1   30.10    1.90
  -4   6  -1   25.50    1.80
  -4   6  -1   28.70    1.80
   4   6   1   29.30    3.70
   4   6   1   26.50    1.60
   4   6   1   28.30    1.50
  -6   6  -1    0.60    0.70
  -6   6  -1    0.60    0.80
   6   6   1    0.20    0.50
   6   6   1    0.40    0.60
  -6   6  -1    0.60    0.60
   6   6   1   -0.30    0.70
   6   6   1    0.40    1.30
  -6   6  -1   -0.60    0.90
  -6   6  -1    0.10    0.50
  -8   6  -1    9.10    1.50
  -8   6  -1    5.00    1.10
   8   6   1    7.70    1.40
   8   6   1    7.10    1.30
  -8   6  -1    7.20    1.30
   8   6   1    5.90    2.30
   8   6   1    6.40    1.20
   8   6   1    7.60    1.30
  -8   6  -1    6.90    1.30
 -10   6  -1   -0.50    0.80
 -10   6  -1    0.40    0.80
  10   6   1    0.80    1.00
  10   6   1    1.60    1.40
  10   6   1    0.90    1.00
  10   6   1    0.40    0.80
 -10   6  -1    1.20    1.00
  10   6   1    0.50    0.80
 -10   6  -1    1.80    0.90
 -12   6  -1   -1.40    0.80
 -12   6  -1   -0.40    0.80
 -12   6  -1    0.50    1.00
  12   6   1    0.80    0.80
 -12   6  -1    0.70    0.90
  12   6   1   -0.60    1.00
  12   6   1    0.20    0.90
  12   6   1   -0.10    0.90
 -30   0   2   -1.00    1.50
  30   0  -2    0.10    1.70
  30   0  -2   -2.70    1.50
 -30   0   2    0.10    1.60
 -30   0   2    0.70    1.90
 -28   0   2    9.30    2.30
  28   0  -2   11.80    2.60
  28   0  -2   14.50    3.10
 -28   0   2    6.20    2.20
 -28   0   2    6.60    2.30
  28   0  -2   13.10    2.70
  26   0  -2    0.70    1.60
 -26   0   2   -0.20    1.40
 -26   0   2    1.10    1.50
  26   0  -2   -1.30    1.20
 -26   0   2    2.90    1.70
  26   0  -2    4.20    1.90
 -24   0   2    0.70    1.50
  24   0  -2    0.60    1.40
 -24   0   2   -0.80    1.00
  24   0  -2    1.30    1.40
  24   0  -2    0.40    1.20
 -24   0   2   -1.20    1.20
  22   0  -2   40.00    3.80
 -22   0   2   41.80    4.00
 -22   0   2   42.80    3.80
 -22   0   2   37.90    3.70
  22   0  -2   37.00    3.60
 -20   0   2    8.90    1.90
 -20   0   2    5.20    1.60
  20   0  -2    7.90    2.00
  20   0  -2    4.30    1.60
  20   0  -2    6.30    1.80
  18   0  -2    1.10    1.20
 -18   0   2    0.60    1.20
  18   0  -2    1.60    0.80
 -18   0   2    0.50    1.10
 -18   0   2    1.20    1.10
  18   0  -2   -0.20    1.00
 -18   0   2    1.30    1.00
  18   0  -2    1.80    1.20
  18   0  -2    1.00    0.40
 -16   0   2  693.73   17.00
  16   0  -2  684.73   17.10
  16   0  -2  685.93   16.80
  16   0  -2  693.03   14.70
 -16   0   2  704.53   16.90
  16   0  -2  694.83   16.80
 -16   0   2  743.13   17.30
  16   0  -2  702.73   15.30
  16   0  -2  704.53   17.10
 -16   0   2  694.63   16.90
 -14   0   2  184.38    6.00
 -14   0   2  188.18    6.20
  14   0  -2  183.08    5.00
 -14   0   2  180.48    6.10
  14   0  -2  181.28    5.90
 -14   0   2  182.88    6.00
  14   0  -2  188.38    6.10
  14   0  -2  181.88    4.60
  14   0  -2  188.08    6.20
 -12   0   2   10.40    1.30
 -12   0   2   12.70    1.60
  12   0  -2   10.80    1.10
  12   0  -2    8.20    1.30
  12   0  -2   11.00    0.90
  12   0  -2    7.90    1.30
 -12   0   2   12.10    1.60
  12   0  -2   13.50    1.50
 -12   0   2   12.80    1.60
  12   0  -2    8.90    1.40
  10   0  -2  344.37    8.60
  10   0  -2  344.47    8.70
 -10   0   2  339.37    8.70
 -10   0   2  332.77    8.60
  10   0  -2  340.57    7.80
  10   0  -2  357.66    8.80
 -10   0   2  341.87    8.60
 -10   0   2  349.27    8.60
 -10   0   2  341.37    8.70
   8   0  -2   62.59    2.60
  -8   0   2   57.79    2.30
   8   0  -2   58.49    2.60
   8   0  -2   63.39    2.40
  -8   0   2   58.99    2.40
  -8   0   2   57.59    2.00
   8   0  -2   55.89    2.30
  -8   0   2   63.79    2.50
  -8   0   2   58.39    2.50
   8   0  -2   57.89    2.50
  -8   0   2   61.79    2.50
   6   0  -2  278.97    6.80
   6   0  -2  284.67    6.80
   6   0  -2  281.97    6.80
  -6   0   2  278.47    6.70
   6   0  -2  292.77    6.90
  -6   0   2  276.17    6.60
  -6   0   2  284.17    6.40
  -6   0   2  284.57    6.70
  -6   0   2  277.17    6.80
  -6   0   2  270.97    6.70
  -6   0   2  272.07    6.70
   6   0  -2  285.97    6.70
   6   0  -2  286.47    6.70
   4   0  -2  883.81   18.50
  -4   0   2  889.21   18.50
   4   0  -2  913.01   18.60
   4   0  -2  890.01   18.50
   4   0  -2  911.31   18.60
  -4   0   2  890.21   18.40
   4   0  -2  933.11   18.60
  -4   0   2  903.71   18.60
  -4   0   2  926.21   18.50
  -4   0   2  897.11   18.60
  -4   0   2  900.91   18.50
  -2   0   2  520.45   11.00
   2   0  -2  529.45   11.10
  -2   0   2  540.15   11.10
  -2   0   2  512.95   11.00
   2   0  -2  532.75   11.10
  -2   0   2  522.85   11.10
  -2   0   2  525.85   11.10
   2   0  -2  521.05   11.00
  -2   0   2  536.15   11.10
   2   0  -2  522.85   11.00
   2   0  -2  531.45   11.00
   2   0  -2  526.45   11.40
   0   0  -2 1524.45   30.30
   0   0   2 1573.54   30.30
   0   0  -2 1493.85   30.40
   0   0  -2 1527.35   30.40
   0   0  -2 1518.15   30.20
   0   0  -2 1469.05   30.40
   0   0   2 1526.05   30.40
   0   0   2 1491.15   30.20
   0   0   2 1514.75   30.30
   0   0  -2 1515.65   30.30
   0   0   2 1546.75   30.40
   0   0   2 1478.95   30.40
   0   0  -2 1554.14   30.40
   0   0   2 1500.05   30.40
  -2   0  -2 1740.53   34.00
   2   0   2 1631.84   33.80
  -2   0  -2 1707.83   33.90
  -2   0  -2 1658.93   33.80
   2   0   2 1614.74   33.90
   2   0   2 1632.54   33.80
   2   0   2 1726.23   33.90
  -2   0  -2 1699.43   33.90
  -2   0  -2 1749.62   33.80
   2   0   2 1713.73   34.00
  -2   0  -2 1661.03   34.00
   2   0   2 1721.23   34.00
   2   0   2 1668.43   33.90
   4   0   2 9874.01  193.68
   4   0   2 9401.26  191.78
   4   0   2 9656.73  192.18
  -4   0  -2 9934.71  193.48
  -4   0  -2 9433.66  188.18
   4   0   2 9999.00  191.38
  -4   0  -2 9616.74  192.48
   4   0   2 9428.06  188.58
   4   0   2 9379.26  190.98
   4   0   2 8663.93  189.38
  -4   0  -2 8939.21  188.18
  -4   0  -2 9516.15  190.88
  -6   0  -2  970.20   21.70
  -6   0  -2  999.00   21.70
   6   0   2 1024.50   21.70
   6   0   2 1049.79   21.90
  -6   0  -2 1050.09   22.00
   6   0   2 1039.40   21.80
   6   0   2 1023.40   21.80
  -6   0  -2 1041.40   21.90
   6   0   2 1014.50   21.80
  -6   0  -2 1054.09   21.80
  -8   0  -2  846.42   18.80
   8   0   2  878.61   19.00
  -8   0  -2  847.02   18.80
   8   0   2  835.82   18.70
   8   0   2  862.81   18.90
  -8   0  -2  852.71   19.00
  -8   0  -2  857.41   18.90
   8   0   2  851.71   18.90
   8   0   2  871.11   18.80
  10   0   2   36.40    2.50
 -10   0  -2   42.50    2.50
 -10   0  -2   36.10    2.40
  10   0   2   35.20    2.20
 -10   0  -2   35.60    2.20
  10   0   2   38.30    2.30
 -12   0  -2   34.90    2.40
  12   0   2   23.60    2.30
  12   0   2   38.70    2.60
  12   0   2   31.80    2.20
 -12   0  -2   36.10    3.00
 -12   0  -2   33.30    2.40
  12   0   2   39.40    2.60
 -14   0  -2    2.00    1.10
  14   0   2    2.80    1.20
 -14   0  -2    3.40    1.40
  14   0   2    1.10    0.80
 -14   0  -2    3.00    1.10
 -14   0  -2    2.60    1.30
  14   0   2    4.00    1.30
  14   0   2    2.80    1.30
 -16   0  -2   36.50    3.30
 -16   0  -2   29.20    3.10
 -16   0  -2   37.00    3.40
  16   0   2   26.70    2.90
  16   0   2   35.40    3.20
  16   0   2   40.60    3.60
  16   0   2   37.30    3.20
  16   0   2   36.20    2.00
  18   0   2   26.80    3.20
 -18   0  -2   29.80    3.20
  18   0   2   33.00    1.90
  18   0   2   31.50    3.30
 -18   0  -2   30.10    3.40
  20   0   2   23.20    2.90
 -20   0  -2   27.90    3.60
 -20   0  -2   25.30    3.20
  20   0   2   25.70    3.20
 -20   0  -2   25.00    3.00
  20   0   2   25.20    3.10
  20   0   2   26.90    1.80
 -22   0  -2   57.19    4.00
  22   0   2   51.79    4.80
 -22   0  -2   46.50    4.50
  22   0   2   57.89    4.10
 -22   0  -2   63.29    4.70
  22   0   2   47.60    4.40
 -24   0  -2    3.00    1.80
 -24   0  -2    2.20    1.70
 -24   0  -2    3.00    1.80
  24   0   2    5.00    2.00
  24   0   2    0.80    1.50
  24   0   2    0.30    1.70
  26   0   2   14.20    2.90
 -26   0  -2    8.20    2.50
  26   0   2    7.90    2.50
 -26   0  -2   10.50    2.50
  26   0   2    8.70    2.50
 -26   0  -2   12.30    2.80
 -28   0  -2   20.30    3.60
  28   0   2   19.70    3.70
 -28   0  -2   27.40    4.30
  28   0   2   22.00    3.60
 -29  -1   2    1.10    1.90
 -29  -1   2   -0.40    1.60
  29  -1  -2    1.90    1.90
  29  -1  -2   -0.60    1.40
 -29   1   2    2.70    2.00
 -29   1   2   -1.10    1.30
 -29   1   2    0.60    1.60
  29   1  -2   -0.10    1.70
  29   1  -2    0.50    1.80
  29   1  -2   -1.40    1.70
  27  -1  -2    3.40    1.90
 -27  -1   2    4.30    2.00
 -27  -1   2    3.80    1.90
  27  -1  -2    2.40    1.70
 -27   1   2    4.50    2.10
 -27   1   2    3.90    1.90
  27   1  -2    6.10    2.10
 -27   1   2    5.20    2.10
  27   1  -2    4.20    1.90
  27   1  -2    3.50    1.80
 -25  -1   2    1.10    1.40
 -25  -1   2    0.40    1.30
 -25  -1   2   -0.20    1.10
  25  -1  -2   -0.10    1.40
  25  -1  -2   -1.50    1.10
 -25   1   2   -0.50    1.30
  25   1  -2   -1.30    1.30
 -25   1   2    1.50    1.60
  25   1  -2    0.40    1.40
  25   1  -2   -1.40    1.10
 -25   1   2    1.30    1.30
 -23  -1   2   11.10    2.30
  23  -1  -2   12.50    2.30
 -23  -1   2   13.20    2.30
  23  -1  -2   13.10    2.50
 -23   1   2   12.10    2.40
 -23   1   2    9.20    2.00
  23   1  -2   15.60    2.80
 -23   1   2   11.60    2.30
  23   1  -2   15.10    2.70
  23   1  -2   11.30    2.40
  21  -1  -2   32.30    3.30
 -21  -1   2   36.50    3.60
 -21  -1   2   23.20    3.00
  21  -1  -2   39.00    3.90
 -21   1   2   33.00    3.30
 -21   1   2   33.30    3.40
  21   1  -2   27.30    3.10
  21   1  -2   27.20    3.20
 -21   1   2   31.10    3.30
  21   1  -2   33.10    2.80
  21   1  -2   27.70    3.00
 -19  -1   2   -0.50    1.00
  19  -1  -2   -1.30    0.90
  19  -1  -2   -0.30    0.50
  19  -1  -2    1.20    1.30
 -19  -1   2    2.10    1.30
  19   1  -2   -0.40    1.10
  19   1  -2    1.20    1.30
 -19   1   2   -0.40    1.00
  19   1  -2    2.00    1.40
 -19   1   2    0.00    1.10
 -19   1   2    0.10    1.10
 -19   1   2   -0.10    0.90
  19   1  -2    0.20    0.80
  19   1  -2   -0.80    0.70
  17  -1  -2    0.90    0.90
 -17  -1   2    1.20    1.10
  17  -1  -2    2.00    0.70
 -17  -1   2    1.10    1.20
 -17  -1   2    0.10    0.90
  17  -1  -2   -0.70    0.90
  17  -1  -2    0.10    1.20
 -17   1   2    1.60    1.10
 -17   1   2   -0.30    0.90
  17   1  -2    0.20    1.00
  17   1  -2    1.90    1.30
  17   1  -2    1.20    0.90
  17   1  -2    1.30    1.20
 -17   1   2    0.00    1.20
 -17   1   2    1.90    0.90
  17   1  -2    1.90    0.80
  15  -1  -2  188.68    6.20
 -15  -1   2  179.08    6.20
 -15  -1   2  197.48    6.50
  15  -1  -2  192.48    5.40
  15  -1  -2  180.88    6.30
 -15  -1   2  184.98    6.10
  15  -1  -2  182.98    6.00
  15   1  -2  181.28    6.10
  15   1  -2  168.18    6.20
  15   1  -2  178.48    5.60
  15   1  -2  181.28    6.30
  15   1  -2  187.18    6.20
 -15   1   2  195.08    6.40
 -15   1   2  187.48    6.20
 -15   1   2  178.38    4.50
 -15   1   2  185.58    6.20
 -15   1   2  176.58    6.20
  13  -1  -2    2.70    1.00
 -13  -1   2    3.20    1.00
 -13  -1   2    1.90    0.90
  13  -1  -2    2.80    0.90
  13  -1  -2    1.20    1.00
  13  -1  -2    1.70    0.70
 -13  -1   2    2.20    1.10
  13  -1  -2    3.30    1.00
  13   1  -2    1.80    0.90
  13   1  -2    2.50    0.80
 -13   1   2    2.60    1.00
 -13   1   2    3.10    1.00
  13   1  -2    3.10    1.00
  13   1  -2    2.30    1.10
 -13   1   2    3.40    0.90
 -13   1   2    1.60    1.00
 -13   1   2    3.90    0.60
  13   1  -2    1.80    0.80
 -11  -1   2  324.07    8.50
 -11  -1   2  342.67    8.70
 -11  -1   2  328.37    8.50
  11  -1  -2  337.27    8.20
 -11  -1   2  329.77    8.70
  11  -1  -2  317.87    8.40
  11  -1  -2  316.87    8.50
  11  -1  -2  322.17    8.30
  11   1  -2  336.37    8.60
 -11   1   2  319.97    7.20
 -11   1   2  334.27    8.60
 -11   1   2  327.77    8.50
 -11   1   2  324.37    8.50
  11   1  -2  339.07    8.80
  11   1  -2  338.97    8.70
 -11   1   2  322.67    8.50
  11   1  -2  336.07    8.30
  11   1  -2  335.07    8.60
  -9  -1   2  432.36   10.00
  -9  -1   2  433.16   10.30
   9  -1  -2  425.46    9.90
   9  -1  -2  415.76   10.00
  -9  -1   2  425.36   10.00
  -9  -1   2  419.06   10.10
   9  -1  -2  414.86    9.70
   9  -1  -2  429.56   10.10
   9   1  -2  417.06   10.00
   9   1  -2  425.86    9.90
   9   1  -2  408.56   11.70
  -9   1   2  427.56   10.00
   9   1  -2  414.96   10.20
  -9   1   2  429.66    9.80
  -9   1   2  417.06    9.90
   9   1  -2  428.66   10.10
   9   1  -2  427.56   10.20
  -9   1   2  426.86   10.00
  -9   1   2  416.26   10.00
  -9   1   2  426.56   10.00
  -9   1   2  404.76    9.90
   9   1  -2  414.86   10.10
   7  -1  -2    8.90    1.10
   7  -1  -2    6.80    0.80
  -7  -1   2    6.60    0.90
  -7  -1   2    6.10    0.90
  -7  -1   2    6.80    1.00
   7  -1  -2    7.90    1.00
   7  -1  -2    6.90    0.90
  -7  -1   2    7.20    0.50
   7   1  -2    5.80    0.80
  -7   1   2    5.80    0.80
  -7   1   2    7.50    1.00
   7   1  -2    7.20    1.00
   7   1  -2    7.10    1.00
  -7   1   2    5.70    0.80
  -7   1   2    9.40    1.00
  -7   1   2    6.30    0.90
   7   1  -2    6.40    1.00
   7   1  -2    6.90    1.00
  -7   1   2    6.50    0.90
   7   1  -2    9.30    1.00
  -7   1   2    5.90    0.90
   7   1  -2    6.20    0.90
   7   1  -2    8.40    1.10
  -5  -1   2  231.08    5.60
   5  -1  -2  227.68    5.40
  -5  -1   2  235.88    5.70
   5  -1  -2  229.98    5.90
  -5  -1   2  223.48    4.90
  -5  -1   2  222.48    5.50
   5  -1  -2  230.48    5.40
   5  -1  -2  233.08    5.20
   5   1  -2  224.88    5.60
  -5   1   2  222.58    5.30
   5   1  -2  222.38    5.40
   5   1  -2  231.48    5.60
   5   1  -2  217.88    5.50
  -5   1   2  227.08    5.30
   5   1  -2  227.98    5.60
  -5   1   2  214.98    5.30
  -5   1   2  223.88    5.40
   5   1  -2  224.88    4.90
   5   1  -2  223.68    5.60
  -5   1   2  227.58    5.30
   5   1  -2  227.28    5.60
  -5   1   2  220.48    5.20
   5   1  -2  226.68    5.70
  -5   1   2  229.18    5.40
  -5   1   2  228.88    5.40
  -3  -1   2  248.78    5.90
  -3  -1   2  251.77    5.70
  -3  -1   2  246.18    5.60
  -3  -1   2  243.48    5.90
   3  -1  -2  248.68    5.30
   3  -1  -2  243.48    5.60
   3   1  -2  255.17    5.80
   3   1  -2  247.68    5.80
   3   1  -2  244.48    5.90
   3   1  -2  249.38    5.80
   3   1  -2  247.58    5.70
  -3   1   2  246.78    5.50
  -3   1   2  246.28    5.50
   3   1  -2  249.28    5.80
   3   1  -2  247.08    5.80
  -3   1   2  242.28    5.50
  -3   1   2  242.08    5.30
  -3   1   2  246.68    5.40
   3   1  -2  237.48    5.50
   3   1  -2  253.47    5.90
  -3   1   2  248.48    5.50
  -3   1   2  248.68    5.40
  -3   1   2  245.88    5.50
  -3   1   2  242.88    5.40
  -1  -1   2 2514.15   50.29
  -1  -1   2 2588.94   50.39
   1  -1  -2 2518.95   51.09
  -1  -1   2 2468.65   50.39
  -1  -1   2 2411.26   50.19
  -1  -1   2 2614.14   50.19
  -1   1   2 2509.55   50.49
  -1   1   2 2498.05   50.99
  -1   1   2 2493.05   51.19
   1   1  -2 2562.44   50.19
   1   1  -2 2598.44   50.19
  -1   1   2 2491.45   50.69
  -1   1   2 2543.75   51.09
   1   1  -2 2612.74   50.29
   1   1  -2 2554.24   51.09
   1   1  -2 2565.74   50.29
  -1   1   2 2574.34   50.69
   1   1  -2 2490.05   50.39
  -1   1   2 2515.05   51.19
   1   1  -2 2527.85   50.29
   1   1  -2 2612.04   50.29
  -1   1   2 2428.26   50.69
  -1   1   2 2606.34   50.39
   1  -1   2 1809.42   36.80
   1  -1   2 1857.81   36.70
   1  -1   2 1872.31   37.10
  -1  -1  -2 1872.81   36.90
  -1  -1  -2 1852.81   36.60
   1  -1   2 1858.71   37.10
   1  -1   2 1783.92   36.90
  -1  -1  -2 1856.71   36.80
   1   1   2 1841.82   36.70
   1   1   2 1846.62   36.60
   1   1   2 1830.22   36.80
  -1   1  -2 1787.82   37.00
  -1   1  -2 1833.72   37.00
  -1   1  -2 1838.82   36.60
  -1   1  -2 1893.01   37.00
   1   1   2 1835.12   36.70
  -1   1  -2 1799.12   36.90
  -1   1  -2 1895.11   37.10
  -1   1  -2 1842.52   37.00
   1   1   2 1831.42   36.80
   1   1   2 1882.71   37.10
   1   1   2 1850.41   36.80
  -1   1  -2 1831.12   37.10
   1   1   2 1830.22   36.70
   1   1   2 1906.61   36.80
   1   1   2 1873.51   36.80
  -3  -1  -2  451.15   10.20
   3  -1   2  463.55   10.40
   3  -1   2  463.45   10.20
   3  -1   2  476.15   10.40
  -3  -1  -2  479.95   10.00
   3  -1   2  460.55    9.70
  -3  -1  -2  453.65   10.20
  -3  -1  -2  457.45   10.20
   3   1   2  469.75   10.10
   3   1   2  463.85   10.10
   3   1   2  461.45   10.20
   3   1   2  461.45   10.20
   3   1   2  467.95   10.00
   3   1   2  463.55   10.00
   3   1   2  465.35   10.00
  -3   1  -2  457.25   10.30
  -3   1  -2  459.35    9.60
   3   1   2  445.16   10.10
  -3   1  -2  462.75   10.30
   3   1   2  447.86   10.10
   3   1   2  463.85   10.10
  -3   1  -2  439.96   10.10
  -3   1  -2  463.75   10.40
  -3   1  -2  483.15   10.30
  -3   1  -2  472.15   10.30
  -5  -1  -2 1547.45   32.00
  -5  -1  -2 1546.55   31.70
  -5  -1  -2 1593.44   31.90
   5  -1   2 1582.64   31.80
   5  -1   2 1552.64   32.00
  -5  -1  -2 1577.64   31.70
   5   1   2 1558.74   31.70
  -5   1  -2 1517.65   32.00
   5   1   2 1575.44   31.90
   5   1   2 1568.84   31.90
  -5   1  -2 1555.44   32.00
  -5   1  -2 1534.25   32.00
   5   1   2 1497.75   31.80
  -5   1  -2 1553.34   31.90
   5   1   2 1549.14   31.80
  -5   1  -2 1548.35   31.80
  -5   1  -2 1620.04   32.10
   5   1   2 1524.15   31.80
   7  -1   2  413.56    9.90
   7  -1   2  430.86   10.30
  -7  -1  -2  407.66   10.10
  -7  -1  -2  397.66   10.10
   7  -1   2  407.66   10.20
  -7  -1  -2  427.86   10.00
  -7   1  -2  417.06   10.20
  -7   1  -2  433.36   10.20
  -7   1  -2  400.16   10.10
   7   1   2  423.76    9.50
   7   1   2  438.96   10.20
   7   1   2  422.76   10.00
   7   1   2  431.66   10.00
  -7   1  -2  422.86   10.20
   7   1   2  426.36   10.10
   7   1   2  424.06    9.80
   7   1   2  404.86    9.90
  -9  -1  -2  573.24   13.30
  -9  -1  -2  552.04   13.30
   9  -1   2  553.64   13.40
   9  -1   2  562.84   13.30
  -9  -1  -2  550.84   14.40
   9  -1   2  582.34   13.20
  -9  -1  -2  582.44   13.30
   9  -1   2  568.84   13.50
   9   1   2  560.84   12.40
  -9   1  -2  565.44   13.50
   9   1   2  571.64   13.30
  -9   1  -2  565.64   13.40
  -9   1  -2  561.94   13.40
  -9   1  -2  563.94   13.50
   9   1   2  570.04   13.30
   9   1   2  553.34   13.30
   9   1   2  544.05   13.40
  11  -1   2   -0.90    0.70
  11  -1   2   -0.40    0.70
 -11  -1  -2   -0.90    0.80
 -11  -1  -2    0.40    0.80
  11  -1   2    0.30    0.90
 -11  -1  -2    1.20    1.00
  11   1   2    0.20    0.80
 -11   1  -2    0.20    0.90
  11   1   2    0.70    0.90
 -11   1  -2    2.20    1.10
 -11   1  -2    0.70    0.90
 -11   1  -2   -1.40    0.50
  11   1   2    1.30    0.90
  11   1   2    0.60    0.60
  13  -1   2    7.70    0.50
 -13  -1  -2    9.50    1.70
  13  -1   2    6.30    1.40
  13  -1   2    4.70    1.30
 -13  -1  -2    9.80    1.60
 -13  -1  -2    8.60    1.70
  13  -1   2    9.60    1.70
  13   1   2   10.40    1.50
  13   1   2    7.40    1.50
 -13   1  -2    8.40    1.60
  13   1   2    7.40    1.50
 -13   1  -2    8.00    1.60
 -13   1  -2    6.60    1.60
 -13   1  -2   10.20    1.60
  13   1   2    5.90    1.40
  15  -1   2    5.80    0.50
  15  -1   2    5.30    1.60
 -15  -1  -2    5.80    1.70
  15  -1   2    4.70    1.50
 -15  -1  -2    7.70    1.90
  15  -1   2    4.10    1.60
 -15  -1  -2    7.40    1.70
  15   1   2    4.70    1.50
 -15   1  -2    6.10    1.40
  15   1   2    4.10    1.10
 -15   1  -2    4.80    1.60
  15   1   2    7.40    1.90
  15   1   2    3.90    1.40
  15   1   2    5.50    1.50
 -15   1  -2    4.60    1.50
 -15   1  -2    8.40    1.90
  17  -1   2    3.90    1.50
 -17  -1  -2    6.60    1.80
  17  -1   2    4.70    1.60
 -17  -1  -2    6.20    1.80
  17   1   2    3.30    1.50
  17   1   2    7.90    1.60
 -17   1  -2    6.60    1.70
  17   1   2    4.80    1.70
 -17   1  -2    4.00    1.60
 -17   1  -2    2.80    1.40
  17   1   2    3.30    1.50
 -17   1  -2    5.20    1.80
  19  -1   2    5.60    1.70
  19  -1   2    6.60    1.90
 -19  -1  -2    8.30    2.20
 -19  -1  -2    4.10    1.60
  19   1   2    8.80    1.50
  19   1   2    9.30    2.00
  19   1   2   10.10    2.10
 -19   1  -2    8.10    1.80
  19   1   2   10.20    2.30
 -19   1  -2    7.30    2.00
 -19   1  -2    6.30    1.90
 -21  -1  -2   12.60    2.50
  21  -1   2   11.80    2.30
  21  -1   2    5.20    2.00
 -21  -1  -2   10.60    2.50
  21   1   2    7.00    2.00
 -21   1  -2    9.50    2.20
 -21   1  -2   11.40    2.50
  21   1   2   14.80    2.60
  21   1   2   12.30    2.60
 -21   1  -2    8.40    2.20
  23  -1   2   27.80    3.60
  23  -1   2   18.20    4.00
  23  -1   2   22.30    3.30
 -23  -1  -2   23.10    3.30
 -23  -1  -2   19.10    3.10
  23   1   2   16.50    2.90
  23   1   2   18.10    2.90
 -23   1  -2   21.40    3.40
  23   1   2   17.60    3.00
 -23   1  -2   21.40    3.00
 -23   1  -2   19.70    3.10
 -25  -1  -2    2.70    1.70
 -25  -1  -2   -1.90    1.30
  25  -1   2    1.50    1.70
  25  -1   2    0.80    1.80
  25   1   2   -1.00    1.60
 -25   1  -2   -0.70    1.70
  25   1   2    3.00    2.00
  25   1   2    0.90    1.50
 -25   1  -2   -0.60    1.50
 -25   1  -2   -0.40    1.30
 -27  -1  -2    4.60    2.10
  27  -1   2    4.00    2.50
 -27  -1  -2    1.60    2.10
  27  -1   2    4.30    2.10
 -27   1  -2    6.70    2.60
 -27   1  -2    4.00    2.10
  27   1   2    4.20    2.10
  27   1   2    5.30    2.30
  27   1   2    1.60    2.10
 -27   1  -2    1.70    1.90
  28  -2  -2   19.70    3.30
 -28  -2   2   21.90    3.50
  28  -2  -2   26.50    3.50
 -28  -2   2   25.10    3.50
 -28   2   2   25.50    3.70
  28   2  -2   20.20    3.40
  28   2  -2   19.80    3.40
 -28   2   2   28.90    3.80
  28   2  -2   26.60    3.70
  26  -2  -2    5.20    2.10
 -26  -2   2    2.70    1.70
 -26  -2   2    2.60    1.80
  26  -2  -2    6.60    2.00
  26   2  -2    9.10    2.30
 -26   2   2    5.60    2.00
  26   2  -2    7.50    2.30
  26   2  -2    4.10    1.90
 -26   2   2    7.30    2.20
 -26   2   2    4.80    1.90
 -24  -2   2   -2.20    1.20
 -24  -2   2   -1.30    1.10
  24  -2  -2   -0.30    1.10
  24  -2  -2    2.30    1.60
  24  -2  -2    0.30    1.10
  24   2  -2    0.20    1.40
  24   2  -2    4.30    1.80
 -24   2   2   -0.60    1.20
 -24   2   2    0.10    1.30
 -24   2   2    0.00    1.30
  24   2  -2   -1.30    1.20
 -22  -2   2    3.60    1.50
  22  -2  -2    4.40    1.50
 -22  -2   2    3.70    1.60
  22  -2  -2    2.20    1.30
 -22   2   2    1.40    1.50
  22   2  -2    5.10    1.80
  22   2  -2    5.10    1.80
  22   2  -2    2.40    1.50
 -22   2   2    1.80    1.30
 -22   2   2    1.70    1.40
 -22   2   2    5.20    1.70
 -20  -2   2   58.49    3.80
  20  -2  -2   57.69    3.70
  20  -2  -2   59.09    3.50
  20  -2  -2   59.99    3.10
 -20  -2   2   63.89    3.90
 -20   2   2   63.99    4.20
 -20   2   2   64.79    4.00
 -20   2   2   58.79    3.80
  20   2  -2   54.69    3.80
 -20   2   2   63.59    3.90
 -20   2   2   58.49    4.00
  20   2  -2   60.79    4.20
  20   2  -2   63.29    4.10
  20   2  -2   60.69    4.10
 -18  -2   2   25.70    2.80
  18  -2  -2   23.60    2.40
 -18  -2   2   16.30    2.30
 -18  -2   2   20.50    2.40
  18  -2  -2   20.20    2.00
  18  -2  -2   23.00    2.50
 -18   2   2   25.50    2.90
  18   2  -2   21.00    2.60
  18   2  -2   20.10    2.60
 -18   2   2   21.50    2.50
  18   2  -2   27.00    2.70
  18   2  -2   20.50    1.30
  18   2  -2   24.30    3.30
 -18   2   2   21.10    2.40
 -18   2   2   26.20    2.90
 -18   2   2   22.40    2.60
  18   2  -2   23.80    2.90
  16  -2  -2    0.20    0.80
 -16  -2   2    0.90    1.00
  16  -2  -2    0.30    1.00
  16  -2  -2    0.20    0.60
 -16  -2   2   -0.90    0.80
 -16  -2   2    1.20    1.00
  16  -2  -2    0.90    0.90
 -16   2   2   -1.30    0.90
 -16   2   2   -0.90    0.60
  16   2  -2    0.10    1.00
  16   2  -2    0.70    1.10
 -16   2   2   -0.70    0.90
 -16   2   2    0.40    1.00
  16   2  -2    0.30    0.50
  16   2  -2   -0.40    0.90
  16   2  -2    2.30    1.20
 -16   2   2   -0.20    0.80
  16   2  -2   -0.50    0.60
 -16   2   2    0.10    0.20
 -14  -2   2    1.80    1.10
  14  -2  -2    4.00    1.20
 -14  -2   2    1.00    0.90
  14  -2  -2    1.80    0.90
  14  -2  -2    1.50    0.90
 -14  -2   2    0.30    0.90
 -14  -2   2    0.50    0.90
  14  -2  -2    1.50    0.80
  14   2  -2    1.40    1.10
  14   2  -2    3.70    1.20
  14   2  -2   -0.20    0.60
 -14   2   2    1.90    0.40
  14   2  -2    2.40    1.00
 -14   2   2    1.30    0.80
 -14   2   2    0.10    0.80
  14   2  -2    0.50    0.60
  14   2  -2    0.30    1.00
 -14   2   2    1.50    1.00
 -14   2   2    1.80    1.00
  12  -2  -2  171.98    5.10
  12  -2  -2  183.48    5.30
 -12  -2   2  179.48    5.80
  12  -2  -2  175.78    5.80
 -12  -2   2  175.78    5.40
 -12  -2   2  179.08    5.60
  12  -2  -2  179.88    5.60
  12   2  -2  177.78    5.80
  12   2  -2  183.88    5.90
 -12   2   2  184.68    5.70
  12   2  -2  173.28    5.80
  12   2  -2  180.88    5.70
 -12   2   2  181.98    5.60
 -12   2   2  182.18    5.60
 -12   2   2  175.98    5.60
  12   2  -2  180.28    5.70
 -12   2   2  171.68    5.30
 -12   2   2  174.28    5.80
 -10  -2   2  442.66   10.90
  10  -2  -2  443.46   10.70
  10  -2  -2  458.85   10.30
 -10  -2   2  451.15   10.50
 -10  -2   2  449.36   10.60
  10  -2  -2  443.96   10.00
  10  -2  -2  445.56   11.30
  10   2  -2  426.56   10.60
  10   2  -2  453.35   10.90
  10   2  -2  461.75   11.00
 -10   2   2  444.16   10.60
 -10   2   2  442.96   10.50
  10   2  -2  453.25   10.90
  10   2  -2  463.95   11.30
  10   2  -2  453.05   10.80
 -10   2   2  440.46   10.60
 -10   2   2  435.96   10.30
 -10   2   2  442.06   10.40
 -10   2   2  428.56   10.50
   8  -2  -2    0.50    0.50
  -8  -2   2    0.70    0.50
  -8  -2   2    0.20    0.60
  -8  -2   2    0.10    0.70
   8  -2  -2    0.10    0.50
   8  -2  -2   -0.30    0.30
   8  -2  -2   -0.30    0.60
  -8   2   2    0.10    0.40
  -8   2   2    0.40    0.40
  -8   2   2    0.80    0.50
   8   2  -2   -0.30    0.60
   8   2  -2   -0.40    0.60
  -8   2   2   -0.30    0.50
  -8   2   2    0.30    0.50
   8   2  -2    0.00    0.50
   8   2  -2   -0.10    0.20
   8   2  -2    0.30    0.40
   8   2  -2    0.10    0.60
  -8   2   2   -0.40    0.50
   8   2  -2   -1.20    0.50
   8   2  -2    0.10    0.60
   8   2  -2   -0.40    0.50
  -8   2   2   -0.10    0.50
  -6  -2   2  661.03   14.50
   6  -2  -2  666.73   15.40
  -6  -2   2  651.33   14.40
   6  -2  -2  664.03   14.10
  -6  -2   2  669.63   14.00
  -6  -2   2  675.93   15.10
   6   2  -2  657.03   14.40
   6   2  -2  657.43   15.00
   6   2  -2  661.83   14.40
   6   2  -2  654.33   13.60
   6   2  -2  666.43   14.30
  -6   2   2  675.13   14.00
  -6   2   2  671.73   13.80
   6   2  -2  652.73   14.20
   6   2  -2  648.64   14.30
  -6   2   2  662.93   14.00
  -6   2   2  663.73   13.90
   6   2  -2  661.13   14.70
  -6   2   2  648.54   13.70
  -6   2   2  678.93   14.00
  -6   2   2  653.33   13.80
   6   2  -2  648.94   14.40
   6   2  -2  677.63   14.40
  -6   2   2  662.83   14.00
  -6   2   2  666.83   13.90
  -4  -2   2    1.70    0.70
  -4  -2   2    1.70    0.50
   4  -2  -2    0.90    0.40
   4  -2  -2    0.90    0.40
   4  -2  -2    2.50    0.90
  -4  -2   2    2.00    0.60
  -4  -2   2    1.20    0.40
   4   2  -2    1.30    0.50
  -4   2   2    1.60    0.30
   4   2  -2    0.90    0.50
   4   2  -2    0.90    0.50
  -4   2   2    2.20    0.40
   4   2  -2    1.40    0.50
  -4   2   2    1.70    0.30
   4   2  -2    2.60    0.80
  -4   2   2    2.00    0.40
  -4   2   2    0.80    0.30
   4   2  -2    1.30    0.50
  -4   2   2    2.50    0.40
   4   2  -2    1.70    0.40
   4   2  -2    1.40    0.50
  -4   2   2    1.60    0.40
   4   2  -2    1.20    0.50
  -4   2   2    1.70    0.40
   2  -2  -2 1535.35   30.20
   2  -2  -2 1551.04   30.20
  -2  -2   2 1550.74   30.90
  -2  -2   2 1537.45   31.50
  -2  -2   2 1541.95   30.90
  -2   2   2 1497.45   29.90
   2   2  -2 1504.95   30.80
   2   2  -2 1537.65   30.80
  -2   2   2 1543.35   30.10
   2   2  -2 1522.85   30.80
   2   2  -2 1536.45   30.70
   2   2  -2 1510.15   30.70
   2   2  -2 1500.35   30.60
  -2   2   2 1490.95   29.90
  -2   2   2 1558.04   30.10
   2   2  -2 1488.35   30.80
   2   2  -2 1511.35   30.60
  -2   2   2 1491.85   31.70
  -2   2   2 1532.25   29.90
   2   2  -2 1511.85   31.50
  -2   2   2 1552.34   29.90
   2   2  -2 1544.85   30.80
   0  -2  -2   88.69    2.30
   0  -2   2   88.19    2.80
   0  -2   2   90.79    2.80
   0  -2   2   87.89    3.00
   0  -2   2   83.09    2.30
   0  -2  -2   92.49    2.30
   0   2  -2   88.49    2.60
   0   2  -2   89.79    3.00
   0   2   2   93.59    2.20
   0   2   2   91.69    2.10
   0   2  -2   88.09    3.00
   0   2  -2   90.89    2.60
   0   2  -2   90.49    2.70
   0   2   2   89.29    2.10
   0   2  -2   91.49    2.70
   0   2   2   88.39    2.10
   0   2  -2   88.79    2.70
   0   2   2   92.79    2.10
   0   2  -2   90.49    2.60
   0   2  -2   92.39    2.70
   0   2  -2   91.99    2.80
   0   2   2   96.29    3.40
   0   2   2   91.09    2.20
   0   2  -2   88.79    2.70
   0   2   2   91.49    2.20
   0   2   2   90.49    2.10
   2  -2   2  321.97    7.00
  -2  -2  -2  314.37    7.10
   2  -2   2  323.17    7.60
   2  -2   2  325.17    7.60
  -2  -2  -2  327.97    7.20
  -2   2  -2  324.57    7.40
  -2   2  -2  316.87    7.50
  -2   2  -2  312.57    7.30
   2   2   2  321.27    7.10
   2   2   2  312.17    8.10
  -2   2  -2  320.97    7.30
  -2   2  -2  324.87    7.50
   2   2   2  317.07    7.00
  -2   2  -2  324.77    7.50
  -2   2  -2  326.07    7.40
   2   2   2  306.87    6.60
  -2   2  -2  322.57    7.40
   2   2   2  313.77    6.90
   2   2   2  323.97    7.00
   2   2   2  322.67    7.00
   2   2   2  317.87    7.00
   2   2   2  325.87    7.00
   2   2   2  316.47    7.00
  -2   2  -2  304.87    7.60
  -2   2  -2  305.97    7.40
   4  -2   2   91.79    2.80
  -4  -2  -2   87.49    2.90
  -4  -2  -2   86.79    2.90
   4  -2   2   92.49    3.10
   4  -2   2   85.19    3.00
  -4   2  -2   87.59    2.90
   4   2   2   86.59    2.60
  -4   2  -2   83.29    2.90
   4   2   2   84.79    2.80
   4   2   2   87.59    2.80
  -4   2  -2   91.29    3.00
   4   2   2   84.19    2.80
  -4   2  -2   87.19    3.00
  -4   2  -2   87.59    2.70
   4   2   2   83.59    2.70
   4   2   2   85.79    3.30
   4   2   2   87.59    2.80
   4   2   2   89.29    2.80
  -4   2  -2   87.59    3.00
   4   2   2   87.09    2.70
  -4   2  -2   84.09    2.90
  -4   2  -2   91.19    2.90
  -4   2  -2   87.09    2.90
  -6  -2  -2    2.80    0.80
   6  -2   2    3.30    0.80
  -6  -2  -2    1.60    0.60
   6  -2   2    1.90    0.80
   6  -2   2    3.90    0.80
   6   2   2    2.30    0.70
   6   2   2    0.90    0.60
  -6   2  -2    3.20    0.90
  -6   2  -2    3.20    0.80
  -6   2  -2    2.60    0.90
  -6   2  -2    2.90    0.90
   6   2   2    4.40    0.90
   6   2   2    2.40    0.80
  -6   2  -2    2.40    0.70
   6   2   2    2.70    0.70
   6   2   2    2.60    0.70
  -6   2  -2    2.10    0.60
  -6   2  -2    2.20    0.70
   6   2   2    2.00    0.50
   6   2   2    2.60    0.60
   6   2   2    2.50    0.80
   8  -2   2    6.40    1.10
  -8  -2  -2    5.50    1.00
   8  -2   2    5.30    1.00
  -8  -2  -2    5.50    1.00
  -8  -2  -2    5.40    1.00
   8  -2   2    6.50    1.20
   8   2   2    6.30    0.90
  -8   2  -2    2.60    0.90
  -8   2  -2    4.10    1.10
   8   2   2    5.20    0.90
   8   2   2    7.10    1.10
  -8   2  -2    5.40    1.00
   8   2   2    5.50    1.10
   8   2   2    3.30    0.70
  -8   2  -2    7.00    1.30
   8   2   2    6.30    1.10
   8   2   2    4.00    1.00
  -8   2  -2    5.90    1.10
   8   2   2    7.30    1.10
  10  -2   2 1284.97   28.40
 -10  -2  -2 1305.67   28.50
 -10  -2  -2 1338.27   28.20
  10  -2   2 1292.27   28.70
 -10  -2  -2 1294.27   28.10
  10  -2   2 1330.47   28.20
  10   2   2 1332.97   28.60
 -10   2  -2 1357.56   28.80
  10   2   2 1323.57   28.20
 -10   2  -2 1346.87   28.70
 -10   2  -2 1324.77   28.70
  10   2   2 1369.06   28.70
  10   2   2 1362.86   28.50
  10   2   2 1298.37   28.50
  10   2   2 1337.57   27.30
 -10   2  -2 1337.17   28.70
  12  -2   2  114.69    4.40
 -12  -2  -2  109.49    4.30
 -12  -2  -2  109.79    4.30
  12  -2   2  103.89    4.20
 -12  -2  -2  106.29    4.50
  12   2   2  114.49    4.60
 -12   2  -2  110.49    4.60
 -12   2  -2  111.69    4.70
 -12   2  -2  104.79    4.60
  12   2   2  117.29    4.50
 -12   2  -2  102.79    4.60
  12   2   2  108.89    4.40
 -12   2  -2  105.29    4.40
  12   2   2  111.09    4.60
  12   2   2  108.09    4.60
  14  -2   2   13.30    1.90
 -14  -2  -2   14.90    2.00
 -14  -2  -2   16.00    2.10
  14  -2   2   17.60    2.10
 -14   2  -2   16.00    2.20
  14   2   2   11.60    1.90
 -14   2  -2   15.10    2.00
  14   2   2   15.10    1.90
 -14   2  -2   15.50    2.40
  14   2   2   12.30    1.90
  14   2   2   10.20    1.80
  14   2   2   19.20    2.40
 -14   2  -2   11.30    1.90
 -14   2  -2   11.00    1.90
  16  -2   2   17.00    2.90
  16  -2   2   12.80    1.90
 -16  -2  -2   18.10    2.40
  16   2   2   18.30    2.60
  16   2   2   14.80    2.00
 -16   2  -2   21.20    2.60
 -16   2  -2   15.10    2.30
 -16   2  -2   13.60    2.30
 -16   2  -2   14.20    2.50
 -16   2  -2   13.80    2.30
  16   2   2   15.60    2.30
  16   2   2   13.80    2.20
  16   2   2   16.30    2.30
  18  -2   2  267.47    8.70
  18  -2   2  275.57    9.00
 -18  -2  -2  271.27    8.80
 -18  -2  -2  254.07    8.70
 -18   2  -2  265.77    9.20
  18   2   2  270.57    9.00
  18   2   2  244.48   10.10
 -18   2  -2  267.37    9.30
  18   2   2  260.67    9.10
  18   2   2  273.17    9.20
 -18   2  -2  264.97    9.00
  20  -2   2    0.90    1.20
  20  -2   2   -0.20    1.10
 -20  -2  -2    0.60    1.50
 -20  -2  -2    1.30    1.20
 -20   2  -2   -1.90    1.20
  20   2   2    0.50    1.50
 -20   2  -2   -1.40    1.20
  20   2   2    1.90    1.50
  20   2   2    0.00    1.30
 -20   2  -2   -1.60    1.10
 -22  -2  -2    2.60    1.70
  22  -2   2    0.00    1.40
 -22  -2  -2    0.30    1.30
  22  -2   2    2.90    1.70
  22   2   2   -2.30    1.20
 -22   2  -2   -0.40    1.40
 -22   2  -2    0.50    1.30
 -22   2  -2    2.30    1.50
  22   2   2    2.10    1.70
  22   2   2    1.40    1.50
 -24  -2  -2   22.70    3.40
 -24  -2  -2   23.30    3.30
  24  -2   2   22.90    3.40
  24  -2   2   15.30    3.10
  24   2   2   13.10    2.70
  24   2   2   19.00    3.10
 -24   2  -2   18.40    3.20
 -24   2  -2   25.60    3.50
 -24   2  -2   15.60    2.90
  24   2   2   19.10    3.10
  26  -2   2    1.30    1.60
 -26  -2  -2   -1.90    1.30
 -26  -2  -2    2.30    1.90
  26  -2   2   -2.00    1.70
 -26   2  -2    4.20    1.90
  26   2   2   -2.10    1.60
  26   2   2    0.10    1.60
 -26   2  -2    0.20    2.10
 -26   2  -2   -2.90    1.60
  27  -3  -2    4.00    1.60
 -27  -3   2    0.30    1.40
  27   3  -2    1.60    1.80
 -27   3   2   -1.90    1.20
 -27   3   2    1.00    1.70
  27   3  -2    2.00    2.00
  25  -3  -2   30.00    3.20
 -25  -3   2   31.70    3.50
 -25   3   2   36.00    4.10
 -25   3   2   32.60    3.70
  25   3  -2   25.40    3.60
 -25   3   2   30.80    3.90
  25   3  -2   25.60    3.60
  25   3  -2   23.30    3.40
  23  -3  -2   46.50    3.40
 -23  -3   2   54.59    3.90
 -23   3   2   41.00    3.90
  23   3  -2   56.79    4.70
 -23   3   2   40.50    4.00
  23   3  -2   39.90    4.10
 -23   3   2   53.49    4.70
  23   3  -2   47.50    4.40
  21  -3  -2    6.10    1.50
 -21  -3   2    6.30    1.70
 -21   3   2    7.90    2.10
 -21   3   2    6.60    1.70
  21   3  -2    9.00    2.20
  21   3  -2    5.60    1.90
  21   3  -2    7.10    1.90
 -21   3   2    8.30    2.10
 -21   3   2    5.80    1.80
  21   3  -2    3.40    1.70
  19  -3  -2   74.39    3.90
 -19  -3   2   63.59    3.80
  19  -3  -2   67.99    4.00
  19   3  -2   58.39    4.00
 -19   3   2   67.29    4.00
  19   3  -2   57.79    4.00
 -19   3   2   66.19    4.00
 -19   3   2   69.19    4.10
 -19   3   2   65.59    4.10
  19   3  -2   63.39    4.10
  19   3  -2   72.59    4.20
  19   3  -2   67.89    4.00
 -19   3   2   66.99    4.00
  17  -3  -2    4.20    1.10
 -17  -3   2    4.40    1.30
  17  -3  -2    1.30    1.10
  17   3  -2    2.90    1.40
 -17   3   2    4.90    1.50
  17   3  -2    1.90    1.20
  17   3  -2    3.60    1.40
 -17   3   2    2.10    1.10
 -17   3   2    0.80    1.00
  17   3  -2    1.90    0.90
 -17   3   2    3.30    1.30
  17   3  -2    2.80    1.30
 -17   3   2    1.80    1.10
 -15  -3   2   -0.10    0.80
 -15  -3   2   -0.50    0.80
  15  -3  -2   -0.30    0.60
 -15  -3   2    3.60    1.70
  15  -3  -2   -0.20    0.70
  15   3  -2    1.60    1.10
 -15   3   2   -0.30    0.80
 -15   3   2    2.50    1.10
 -15   3   2    1.30    0.90
  15   3  -2   -0.60    1.00
  15   3  -2    1.20    1.10
  15   3  -2   -0.20    1.00
  15   3  -2   -1.00    0.50
 -15   3   2   -0.50    1.00
 -15   3   2    1.00    0.90
  13  -3  -2   12.60    1.30
 -13  -3   2   12.90    1.60
 -13  -3   2   14.40    2.00
  13  -3  -2   16.50    1.50
  13  -3  -2   10.70    1.50
 -13  -3   2   11.00    1.40
  13  -3  -2   12.50    1.90
  13   3  -2   11.00    1.60
  13   3  -2   10.50    1.50
  13   3  -2   10.20    1.60
  13   3  -2   12.50    1.80
  13   3  -2    8.80    1.40
 -13   3   2   11.20    1.50
 -13   3   2   12.00    1.70
 -13   3   2   11.30    1.60
  13   3  -2   13.20    1.90
 -13   3   2   10.70    1.50
 -13   3   2   11.40    1.50
 -13   3   2   17.00    1.90
  11  -3  -2   16.60    1.70
 -11  -3   2   20.30    1.50
 -11  -3   2   20.20    1.70
  11  -3  -2   19.70    2.30
 -11  -3   2   21.00    2.10
  11  -3  -2   20.20    1.20
 -11   3   2   19.10    1.80
 -11   3   2   17.40    1.60
  11   3  -2   18.90    2.00
 -11   3   2   22.10    1.60
  11   3  -2   16.00    1.80
  11   3  -2   21.60    1.90
  11   3  -2   19.80    1.90
  11   3  -2   19.50    1.90
 -11   3   2   19.00    1.80
 -11   3   2   21.20    1.80
  11   3  -2   20.00    2.10
 -11   3   2   20.20    1.70
  -9  -3   2  289.87    6.80
  -9  -3   2  291.07    7.70
   9  -3  -2  287.27    8.80
  -9  -3   2  296.37    7.10
  -9   3   2  303.27    7.30
   9   3  -2  293.37    7.80
   9   3  -2  276.37    6.30
   9   3  -2  304.27    7.70
  -9   3   2  304.67    7.40
   9   3  -2  283.97    7.60
  -9   3   2  294.57    7.10
  -9   3   2  282.17    7.30
  -9   3   2  285.97    7.10
   9   3  -2  288.77    7.60
   9   3  -2  277.57    7.40
  -9   3   2  287.77    7.10
   9   3  -2  294.67    7.80
  -7  -3   2 1138.09   24.30
   7  -3  -2 1130.89   24.20
   7  -3  -2 1141.49   26.10
   7  -3  -2 1163.28   23.70
   7   3  -2 1114.59   24.20
   7   3  -2 1175.98   24.40
  -7   3   2 1137.39   23.80
  -7   3   2 1179.98   23.40
   7   3  -2 1165.28   25.70
  -7   3   2 1142.19   23.30
  -7   3   2 1125.39   23.50
  -7   3   2 1198.38   23.60
  -7   3   2 1145.09   23.70
   7   3  -2 1192.58   24.40
   7   3  -2 1162.68   24.20
   7   3  -2 1126.29   24.10
  -7   3   2 1119.99   23.60
   7   3  -2 1177.18   24.20
  -7   3   2 1165.08   23.80
   5  -3  -2  118.69    4.90
  -5  -3   2  135.09    4.80
   5  -3  -2  121.99    3.10
   5  -3  -2  124.69    3.10
  -5   3   2  126.69    5.30
  -5   3   2  118.39    3.10
   5   3  -2  125.89    3.80
  -5   3   2  119.09    3.10
   5   3  -2  121.29    3.60
   5   3  -2  126.09    3.80
  -5   3   2  122.09    3.00
   5   3  -2  119.89    3.60
   5   3  -2  117.29    3.50
  -5   3   2  120.09    3.00
  -5   3   2  125.79    3.20
   5   3  -2  122.99    3.60
  -5   3   2  123.59    3.00
   5   3  -2  122.69    4.70
  -3  -3   2    3.20    1.00
  -3  -3   2    2.40    0.70
   3  -3  -2    2.70    1.00
  -3  -3   2    2.50    0.60
   3   3  -2    2.70    0.60
  -3   3   2    2.80    0.30
  -3   3   2    1.30    0.80
   3   3  -2    2.60    0.60
   3   3  -2    2.40    0.60
   3   3  -2    2.40    0.60
  -3   3   2    2.10    0.30
   3   3  -2    2.30    0.60
   3   3  -2    2.40    0.60
   3   3  -2    2.90    0.60
   3   3  -2    2.80    1.00
   3   3  -2    0.90    0.40
  -1  -3   2   45.30    1.90
  -1  -3   2   41.90    1.80
  -1  -3   2   48.10    2.60
   1   3  -2   42.20    1.70
   1   3  -2   43.20    2.40
  -1   3   2   42.20    1.10
   1   3  -2   45.70    1.70
   1   3  -2   47.10    2.50
   1   3  -2   44.80    1.80
   1   3  -2   40.90    1.70
   1   3  -2   44.20    1.80
  -1   3   2   42.50    2.50
   1   3  -2   45.10    1.90
   1   3  -2   41.40    1.60
   1   3  -2   42.10    1.80
  -1   3   2   44.80    1.10
  -1  -3  -2   55.09    1.50
   1  -3   2   47.60    2.00
  -1  -3  -2   52.49    1.50
   1   3   2   53.59    3.30
  -1   3  -2   55.89    2.60
  -1   3  -2   52.79    2.10
  -1   3  -2   51.79    2.10
  -1   3  -2   55.99    2.10
   1   3   2   51.59    1.60
  -1   3  -2   52.09    2.00
  -1   3  -2   53.69    1.90
   1   3   2   54.79    1.50
   1   3   2   52.69    1.50
  -1   3  -2   52.89    2.00
  -1   3  -2   54.69    2.70
   1   3   2   53.39    1.50
  -1   3  -2   52.29    2.10
  -1   3  -2   51.39    2.10
   1   3   2   53.69    1.60
   1   3   2   51.49    1.40
  -3  -3  -2    5.40    0.70
  -3  -3  -2    2.20    0.50
   3  -3   2    0.30    0.30
   3   3   2    2.10    0.30
  -3   3  -2    2.10    0.80
   3   3   2    2.80    0.50
   3   3   2    2.60    0.60
   3   3   2    3.50    0.60
  -3   3  -2    2.30    0.60
  -3   3  -2    2.10    0.70
   3   3   2    2.50    0.40
  -3   3  -2    1.70    0.60
  -3   3  -2    1.70    0.70
   3   3   2    3.50    0.60
   3   3   2    2.00    0.50
  -3   3  -2    2.00    0.70
  -3   3  -2    1.40    0.60
   3   3   2    1.90    0.50
   3   3   2    2.50    0.40
  -3   3  -2    1.90    0.50
   5  -3   2    7.90    0.60
   5  -3   2    7.60    1.10
  -5  -3  -2    6.70    0.90
  -5   3  -2    7.00    1.20
   5   3   2    7.40    1.00
   5   3   2    6.90    0.90
   5   3   2    8.30    1.40
   5   3   2    6.90    1.00
  -5   3  -2    6.90    1.10
   5   3   2    5.90    0.80
   5   3   2    6.60    0.90
  -5   3  -2    6.20    0.90
  -5   3  -2    7.50    1.00
  -5   3  -2    7.70    1.10
   5   3   2    6.60    0.70
  -5   3  -2    6.40    0.90
  -5   3  -2    7.40    1.00
  -5   3  -2    6.50    1.00
  -5   3  -2    9.80    1.20
   7  -3   2   15.60    1.10
   7  -3   2   19.10    1.80
   7  -3   2   14.70    1.30
  -7  -3  -2   16.50    1.60
  -7   3  -2   16.20    1.60
  -7   3  -2   17.00    1.60
  -7   3  -2   18.10    1.80
  -7   3  -2   14.60    1.60
   7   3   2   16.50    1.50
   7   3   2   15.80    1.40
  -7   3  -2   20.30    1.90
   7   3   2   14.50    1.50
   7   3   2   16.70    1.50
   7   3   2   17.10    1.30
  -7   3  -2   15.60    1.50
   7   3   2   14.20    1.50
  -7   3  -2   15.00    1.30
  -7   3  -2   19.30    1.90
   7   3   2   17.20    1.50
  -9  -3  -2    2.70    0.90
   9  -3   2    2.60    0.80
   9  -3   2    0.70    0.70
   9  -3   2    3.00    0.90
  -9  -3  -2    2.10    0.70
  -9  -3  -2    0.90    0.40
  -9   3  -2    3.40    1.10
  -9   3  -2    2.90    0.90
  -9   3  -2    3.50    1.00
  -9   3  -2    3.10    1.00
  -9   3  -2    0.10    0.70
   9   3   2    3.80    1.10
   9   3   2    2.30    0.90
   9   3   2    2.80    0.80
   9   3   2    3.80    1.00
  -9   3  -2    1.40    0.90
  -9   3  -2    3.70    1.00
   9   3   2    2.30    0.80
   9   3   2    1.40    0.70
   9   3   2    1.00    0.90
 -11  -3  -2    0.40    0.70
  11  -3   2    0.90    0.80
 -11  -3  -2   -0.10    0.80
 -11  -3  -2    0.30    0.70
 -11  -3  -2    0.30    0.70
  11  -3   2   -0.30    0.60
  11  -3   2    0.50    0.90
  11   3   2    0.90    0.90
  11   3   2    0.40    0.80
  11   3   2   -0.10    0.50
  11   3   2   -1.40    0.80
 -11   3  -2   -0.50    0.80
 -11   3  -2    0.40    0.70
 -11   3  -2    1.00    0.80
 -11   3  -2    1.30    1.20
 -11   3  -2   -1.10    0.70
 -11   3  -2   -0.10    1.00
  11   3   2    1.10    0.70
 -11   3  -2   -0.40    0.90
  11   3   2    0.80    1.00
  11   3   2    2.40    1.10
  13  -3   2  511.15   12.80
  13  -3   2  501.15   12.40
 -13  -3  -2  517.25   12.60
 -13   3  -2  527.35   13.40
 -13   3  -2  512.55   13.50
  13   3   2  518.95   13.30
 -13   3  -2  501.55   13.40
  13   3   2  504.15   13.30
  13   3   2  512.15   13.20
 -13   3  -2  528.95   13.60
  13   3   2  512.85   11.30
  13   3   2  508.75   13.20
  13   3   2  507.85   13.10
 -13   3  -2  507.65   13.30
 -15   3  -2  327.07   10.00
  15   3   2  332.07    9.90
  15   3   2  349.07   10.10
 -15   3  -2  325.37   10.10
  15   3   2  315.87    9.90
 -15   3  -2  328.57   10.20
 -15   3  -2  312.97    9.80
  15   3   2  337.17   10.00
  15   3   2  324.67    9.70
 -15   3  -2  339.87   10.30
  17  -3   2    1.20    1.00
 -17  -3  -2    2.30    1.10
 -17   3  -2    1.50    1.20
  17   3   2    3.80    1.50
 -17   3  -2    1.10    1.40
  17   3   2    2.10    1.40
 -17   3  -2    2.70    1.50
  17   3   2    3.50    1.40
 -17   3  -2    3.80    1.50
  17   3   2    0.10    1.20
 -17   3  -2    1.70    1.30
  17   3   2    3.10    1.20
 -19  -3  -2   13.70    2.20
  19  -3   2   13.30    2.20
 -19   3  -2   14.60    2.50
 -19   3  -2    9.90    2.20
  19   3   2   14.50    2.50
 -19   3  -2   11.10    2.40
  19   3   2   16.60    2.70
  19   3   2   10.70    2.10
  21  -3   2    3.70    1.60
 -21  -3  -2    3.60    1.60
 -21   3  -2    6.50    2.10
 -21   3  -2    4.60    1.90
  21   3   2    1.20    1.40
  21   3   2    4.40    1.90
  21   3   2    4.80    1.90
 -21   3  -2    5.50    2.10
  23  -3   2    1.10    1.40
 -23  -3  -2    2.50    1.50
  23   3   2    2.00    1.80
  23   3   2    0.70    1.60
 -23   3  -2    3.60    1.70
 -23   3  -2    5.70    2.30
 -23   3  -2    3.70    2.00
  23   3   2    1.80    1.80
 -25  -3  -2    1.30    1.50
  25  -3   2    4.70    1.80
 -25   3  -2    0.20    2.00
 -25   3  -2    1.20    1.70
  25   3   2    7.00    2.40
  25   3   2    6.00    2.40
  25   3   2    0.50    1.60
  24  -4  -2    1.20    1.10
 -24  -4   2    1.20    1.20
  24   4  -2    1.80    1.70
  24   4  -2   -1.90    1.10
 -24   4   2   -0.70    1.50
 -22  -4   2    2.00    1.40
  22  -4  -2    3.50    1.20
 -22   4   2    3.40    1.70
  22   4  -2    1.10    1.50
 -22   4   2    1.30    1.30
  22   4  -2    2.40    1.70
  20  -4  -2    0.30    0.70
 -20  -4   2   -1.10    0.80
 -20   4   2   -0.40    1.20
  20   4  -2   -1.20    1.10
 -20   4   2   -0.90    0.90
  20   4  -2   -0.90    1.00
 -20   4   2   -1.00    1.00
 -20   4   2    0.70    1.00
  18  -4  -2    0.20    0.60
 -18  -4   2   -0.40    0.80
 -18   4   2    3.10    1.40
 -18   4   2   -0.10    0.90
  18   4  -2   -0.30    1.10
 -18   4   2    1.10    1.10
  18   4  -2   -0.80    1.00
  18   4  -2    1.30    1.00
  18   4  -2    0.50    1.40
 -18   4   2   -0.80    0.90
 -16  -4   2    1.10    0.80
  16  -4  -2    2.90    0.60
  16  -4  -2    3.20    1.40
 -16   4   2    1.30    1.20
 -16   4   2    3.20    1.00
 -16   4   2    0.50    1.00
  16   4  -2    1.80    1.20
  16   4  -2    0.10    1.10
 -16   4   2    2.60    1.10
  16   4  -2    2.90    1.30
  16   4  -2    2.30    1.10
 -14  -4   2   19.30    1.70
  14  -4  -2   19.00    2.60
  14   4  -2   20.80    2.30
  14   4  -2   14.50    1.90
 -14   4   2   15.50    1.80
  14   4  -2   18.10    2.30
 -14   4   2   18.10    2.00
 -14   4   2   16.50    2.00
 -14   4   2   14.50    1.80
 -14   4   2   16.70    1.50
  14   4  -2   15.80    2.20
  12  -4  -2   24.30    3.00
 -12  -4   2   22.90    1.40
  12   4  -2   22.70    2.30
  12   4  -2   28.80    2.60
 -12   4   2   27.10    2.30
 -12   4   2   23.80    2.00
  12   4  -2   27.60    2.40
 -12   4   2   25.30    2.10
 -12   4   2   21.40    2.00
  12   4  -2   30.10    2.70
 -12   4   2   25.60    2.20
  10  -4  -2   90.59    3.30
 -10  -4   2  104.99    5.00
  10  -4  -2   86.49    4.80
  10   4  -2   88.69    3.80
  10   4  -2   96.79    3.90
 -10   4   2   95.39    3.50
 -10   4   2   96.59    3.40
  10   4  -2   96.79    3.60
  10   4  -2   92.99    3.90
  10   4  -2   90.39    4.70
 -10   4   2   84.49    3.20
 -10   4   2   96.89    3.60
 -10   4   2   94.19    3.30
 -10   4   2   94.39    3.40
  10   4  -2   98.49    3.80
   8  -4  -2   59.89    2.10
  -8  -4   2   55.19    3.60
   8  -4  -2   60.49    3.90
   8   4  -2   58.99    3.80
   8   4  -2   57.09    2.50
   8   4  -2   59.59    2.70
  -8   4   2   56.49    2.10
   8   4  -2   51.49    2.50
  -8   4   2   57.19    2.30
  -8   4   2   59.69    2.40
  -8   4   2   56.59    2.30
  -8   4   2   61.49    2.20
  -8   4   2   57.99    2.20
   8   4  -2   57.99    2.80
   8   4  -2   57.09    2.80
   8   4  -2   54.79    2.60
  -6  -4   2   53.69    2.40
   6  -4  -2   55.69    1.50
   6  -4  -2   54.59    3.70
   6  -4  -2   55.59    1.50
  -6  -4   2   55.59    3.40
  -6   4   2   53.39    1.90
   6   4  -2   56.89    2.50
   6   4  -2   55.79    2.40
  -6   4   2   54.29    1.90
  -6   4   2   52.79    1.90
   6   4  -2   53.89    2.40
   6   4  -2   52.59    2.40
  -6   4   2   52.39    1.90
   6   4  -2   56.29    2.20
   6   4  -2   56.99    2.60
  -6   4   2   54.89    1.90
   6   4  -2   56.59    3.60
  -4  -4   2  243.88    6.10
  -4  -4   2  235.68    7.80
   4  -4  -2  226.98    8.10
   4   4  -2  242.38    6.20
   4   4  -2  238.38    7.70
   4   4  -2  231.68    6.00
   4   4  -2  239.78    6.00
  -4   4   2  233.18    5.10
  -4   4   2  237.78    5.20
  -4   4   2  235.58    5.00
  -4   4   2  232.18    5.20
  -4   4   2  234.88    5.10
   4   4  -2  230.98    5.50
   4   4  -2  248.68    6.20
  -4   4   2  231.58    5.00
   4   4  -2  228.28    6.00
  -2  -4   2   89.29    2.90
  -2  -4   2   91.09    4.30
   2  -4  -2   91.69    4.60
   2   4  -2   84.69    3.00
   2   4  -2   85.29    3.00
   2   4  -2   85.29    2.90
   2   4  -2   91.19    2.50
   2   4  -2   91.79    4.20
   2   4  -2   85.89    2.80
   2   4  -2   88.39    2.90
   2   4  -2   85.69    2.80
   0  -4   2    2.60    0.70
   0  -4  -2    2.90    1.30
   0   4  -2    3.10    0.70
   0   4  -2    4.00    0.70
   0   4  -2    3.60    0.60
   0   4  -2    3.90    0.70
   0   4   2    3.70    0.30
   0   4  -2    4.20    0.60
   0   4   2    4.00    0.40
   0   4  -2    4.60    0.80
   0   4   2    3.60    0.40
   0   4   2    4.80    0.40
   0   4  -2    3.90    1.20
   0   4  -2    3.70    0.90
  -2  -4  -2   13.60    2.10
   2  -4   2   12.20    1.20
   2   4   2   12.80    0.90
   2   4   2   12.80    0.90
  -2   4  -2   11.30    1.60
   2   4   2   11.90    0.90
   2   4   2   12.40    0.80
  -2   4  -2   11.30    1.20
  -2   4  -2   12.20    1.20
   2   4   2   13.80    0.90
  -2   4  -2   13.60    1.30
  -2   4  -2   10.80    1.10
  -2   4  -2   12.80    1.30
  -4  -4  -2   89.49    2.60
   4  -4   2   86.89    3.20
  -4  -4  -2   87.19    4.40
  -4   4  -2   92.29    3.30
  -4   4  -2   87.89    3.70
   4   4   2   86.69    2.80
   4   4   2   89.79    2.90
  -4   4  -2   81.79    2.90
  -4   4  -2   89.39    3.20
   4   4   2   93.19    2.60
  -4   4  -2   87.09    3.10
  -4   4  -2   81.49    3.10
  -4   4  -2   80.89    3.70
   4   4   2   85.89    2.50
   4   4   2   84.99    2.80
   4   4   2   88.69    2.70
  -4   4  -2   92.89    3.30
   6  -4   2    0.00    0.30
  -6  -4  -2    1.00    1.10
  -6  -4  -2    2.80    0.70
  -6   4  -2    1.40    0.90
   6   4   2    3.20    0.90
  -6   4  -2    1.40    0.70
  -6   4  -2    1.20    0.70
   6   4   2    2.20    0.60
  -6   4  -2    1.20    0.90
   6   4   2    3.60    0.90
   6   4   2    1.30    0.70
   6   4   2    2.40    0.60
   6   4   2    3.60    0.90
  -6   4  -2    1.80    0.80
  -6   4  -2    1.00    0.60
  -6   4  -2    4.10    1.10
  -6   4  -2    1.50    0.70
  -6   4  -2    3.30    1.00
   6   4   2    2.30    0.70
   8   4   2  335.87    8.70
  -8   4  -2  335.97    9.10
   8   4   2  337.97    8.80
  -8   4  -2  330.07    9.50
  -8   4  -2  348.77    9.10
   8   4   2  340.27    8.80
  -8   4  -2  329.97    8.90
   8   4   2  326.37    8.70
  -8   4  -2  333.77    9.00
   8   4   2  352.36    8.70
  -8   4  -2  338.77    8.50
   8   4   2  342.77    8.70
  10  -4   2    6.60    0.90
  10   4   2    8.40    1.20
  10   4   2    4.40    1.20
  10   4   2    4.60    1.30
 -10   4  -2    5.10    1.30
  10   4   2    6.40    1.30
  10   4   2    5.50    1.30
 -10   4  -2    4.20    1.20
 -10   4  -2   10.90    1.70
  10   4   2    6.20    1.10
 -10   4  -2    7.90    1.40
 -10   4  -2    6.50    1.40
  12  -4   2   36.50    2.00
 -12  -4  -2   38.80    1.70
 -12   4  -2   37.80    2.80
 -12   4  -2   37.90    3.20
  12   4   2   40.50    2.80
  12   4   2   37.80    2.70
 -12   4  -2   42.70    2.80
  12   4   2   38.10    2.60
  12   4   2   40.00    2.70
 -12   4  -2   38.90    2.80
 -12   4  -2   38.70    2.90
  14  -4   2    6.80    1.30
 -14  -4  -2    6.90    1.10
 -14   4  -2    5.30    1.60
 -14   4  -2    4.90    1.40
  14   4   2    4.40    1.40
  14   4   2    7.40    1.70
  14   4   2    5.80    1.60
 -14   4  -2    4.40    1.70
  14   4   2    5.70    1.30
 -14   4  -2    5.80    1.50
 -14   4  -2    5.30    1.40
  16  -4   2    9.60    1.50
 -16   4  -2    7.90    1.80
  16   4   2    2.30    1.20
  16   4   2    7.40    1.70
 -16   4  -2    7.20    1.70
 -16   4  -2    7.70    1.90
  16   4   2    6.20    1.70
  16   4   2    6.10    1.70
 -16   4  -2    4.60    1.50
  18  -4   2    3.30    1.30
 -18  -4  -2    4.00    1.20
  18   4   2    5.50    1.70
  18   4   2    2.60    1.60
 -18   4  -2    3.40    1.60
 -18   4  -2    2.70    1.50
  18   4   2    1.90    1.70
  18   4   2    5.50    1.80
 -20  -4  -2   18.80    2.30
  20  -4   2   14.40    2.20
 -20   4  -2   19.00    3.10
 -20   4  -2   15.80    2.60
  20   4   2   18.70    2.90
  20   4   2   15.50    2.60
  22  -4   2    1.80    1.30
 -22  -4  -2    2.10    1.30
 -22   4  -2    2.30    1.90
 -22   4  -2    1.50    1.70
  22   4   2    1.00    1.60
  22   4   2    0.90    2.00
 -21   5   2    1.20    1.50
 -21   5   2    1.60    1.30
  21   5  -2    0.40    1.30
 -21   5   2    1.70    1.30
 -21   5   2    1.10    1.50
  19   5  -2   16.70    2.60
  19   5  -2   12.90    2.40
 -19   5   2   16.20    2.60
 -19   5   2   13.00    2.20
  19   5  -2   14.60    2.50
  19   5  -2   14.50    2.40
 -19   5   2   17.80    2.60
 -19   5   2   15.90    2.50
  17   5  -2    2.60    1.20
  17   5  -2    0.40    1.20
 -17   5   2    3.50    1.30
  17   5  -2    0.80    1.20
  17   5  -2    2.10    1.30
 -17   5   2    2.60    1.20
 -17   5   2    1.70    1.10
 -17   5   2    2.00    1.30
  15   5  -2    9.90    1.80
  15   5  -2    5.60    1.50
  15   5  -2    9.10    1.80
 -15   5   2    9.20    1.60
  15   5  -2    8.70    1.80
 -15   5   2    8.40    1.60
 -15   5   2    9.60    1.70
 -15   5   2    7.50    1.60
 -13  -5   2   31.60    3.80
 -13   5   2   39.10    2.50
 -13   5   2   33.80    2.50
 -13   5   2   34.70    2.40
  13   5  -2   33.00    2.90
  13   5  -2   33.30    3.00
  13   5  -2   39.40    4.00
 -13   5   2   37.80    2.50
  13   5  -2   39.30    2.80
  13   5  -2   38.80    2.80
 -11  -5   2    8.10    2.00
 -11   5   2    9.20    1.30
 -11   5   2    8.50    1.30
 -11   5   2    9.50    1.60
  11   5  -2    6.90    1.30
 -11   5   2    7.00    1.20
  11   5  -2    7.30    1.50
  11   5  -2    7.50    1.40
 -11   5   2    8.10    1.40
  11   5  -2    7.40    1.50
  11   5  -2    8.90    2.10
  -9  -5   2   -0.30    1.00
   9  -5  -2    2.60    1.30
   9   5  -2    0.10    0.60
   9   5  -2    0.60    0.80
  -9   5   2    0.40    0.60
   9   5  -2    0.00    0.60
  -9   5   2    0.30    0.50
   9   5  -2    1.20    0.80
  -9   5   2    1.00    0.70
  -9   5   2    0.10    0.40
   9   5  -2    1.90    1.40
   7  -5  -2    7.60    1.90
  -7  -5   2    6.30    1.70
   7   5  -2    5.30    1.00
  -7   5   2    7.40    1.00
   7   5  -2    8.80    2.00
   7   5  -2    5.80    1.10
  -7   5   2    5.40    0.70
   7   5  -2    5.60    1.00
  -7   5   2    5.50    0.80
  -7   5   2    5.80    0.60
  -7   5   2    6.20    0.90
   7   5  -2    7.00    1.20
  -5  -5   2  112.09    5.40
   5  -5  -2  108.99    5.70
  -5   5   2  102.39    2.80
   5   5  -2  101.99    5.10
   5   5  -2  102.29    3.70
  -5   5   2  104.29    2.80
   5   5  -2  110.29    3.80
  -5   5   2  104.79    2.80
   5   5  -2  108.09    3.70
   5   5  -2  103.79    3.60
   3  -5  -2    2.00    1.30
  -3  -5   2    2.50    1.30
   3   5  -2    3.30    0.70
   3   5  -2    3.00    0.70
   3   5  -2    2.20    0.80
   3   5  -2    2.10    0.70
   3   5  -2    3.00    1.40
   1  -5  -2    1.30    1.20
   1   5  -2    1.20    1.10
   1   5  -2   -0.40    0.60
   1   5  -2    0.60    0.40
   1   5  -2    0.00    0.40
   1   5  -2   -0.80    0.50
  -1   5  -2  232.48    6.10
  -1   5  -2  237.88    6.20
  -1   5  -2  237.78    6.20
   1   5   2  232.18    5.20
  -1   5  -2  232.98    6.30
   1   5   2  231.98    5.20
   1   5   2  234.28    5.30
  -1   5  -2  230.68    7.80
  -3   5  -2  132.29    5.40
   3   5   2  141.09    3.80
   3   5   2  140.29    3.80
   3   5   2  136.09    3.70
  -3   5  -2  138.99    4.40
  -3   5  -2  141.29    4.40
   3   5   2  144.29    3.40
  -3   5  -2  138.19    4.40
  -3   5  -2  137.79    4.50
   3   5   2  134.49    3.30
   5   5   2   29.30    1.60
  -5   5  -2   24.20    1.80
  -5   5  -2   23.30    2.00
  -5   5  -2   27.00    1.90
   5   5   2   24.40    1.70
  -5   5  -2   22.90    2.40
   5   5   2   26.00    1.50
  -5   5  -2   27.00    2.00
   5   5   2   29.10    1.70
  -7   5  -2   55.69    2.90
   7   5   2   53.29    2.50
  -7   5  -2   52.59    2.90
   7   5   2   52.29    2.60
   7   5   2   54.59    2.70
  -7   5  -2   49.99    2.70
  -7   5  -2   49.30    2.80
   7   5   2   53.99    2.60
  -7   5  -2   60.69    3.00
   9   5   2   29.00    2.40
   9   5   2   26.10    2.30
   9   5   2   25.20    2.20
   9   5   2   26.50    2.40
  -9   5  -2   29.40    2.60
  -9   5  -2   26.60    2.40
  -9   5  -2   25.20    2.40
  -9   5  -2   22.30    2.20
  11   5   2   20.70    2.20
  11   5   2   18.50    2.10
 -11   5  -2   21.50    2.30
 -11   5  -2   21.00    2.40
  11   5   2   17.90    2.10
 -11   5  -2   21.80    2.40
 -11   5  -2   16.10    2.10
  11   5   2   21.80    2.30
 -13   5  -2    0.10    0.80
  13   5   2    0.60    1.00
  13   5   2   -1.30    0.80
 -13   5  -2    0.00    0.90
 -13   5  -2   -0.10    1.00
  13   5   2    0.30    0.80
 -13   5  -2    0.40    1.00
  13   5   2   -0.80    0.90
 -15   5  -2    4.20    1.60
  15   5   2    2.10    1.30
 -15   5  -2    2.90    1.30
  15   5   2    3.80    1.50
  15   5   2    6.20    1.70
 -15   5  -2    5.10    1.50
  15   5   2    1.90    1.30
 -15   5  -2    4.10    1.60
  17   5   2    1.40    1.20
  17   5   2    0.30    1.10
 -17   5  -2   -0.90    1.10
  17   5   2    0.80    1.30
 -17   5  -2    3.40    1.70
 -17   5  -2    2.20    1.30
  17   5   2    0.40    1.40
 -17   5  -2    0.90    1.30
 -14   6   2   17.40    2.10
  14   6  -2   18.20    2.40
 -14   6   2   24.70    2.60
 -14   6   2   21.30    2.30
  14   6  -2   17.30    2.40
  14   6  -2   19.60    2.60
  14   6  -2   22.10    2.70
 -14   6   2   19.50    2.20
  12   6  -2    0.50    0.90
  12   6  -2   -0.30    1.40
  12   6  -2   -1.10    0.70
 -12   6   2   -0.10    0.90
 -12   6   2    0.00    0.70
  12   6  -2    0.90    1.10
 -12   6   2    0.60    0.70
  12   6  -2   -0.70    0.70
 -12   6   2    0.20    0.80
  10   6  -2    1.00    0.90
  10   6  -2    2.60    1.10
 -10   6   2    1.10    0.70
 -10   6   2    1.40    0.70
 -10   6   2    3.00    0.90
  10   6  -2    0.70    1.40
  10   6  -2   -0.30    0.70
  10   6  -2    0.80    0.90
  -8  -6   2    4.60    1.90
   8   6  -2    6.40    1.30
   8   6  -2    1.90    1.60
   8   6  -2    4.10    1.00
  -8   6   2    6.10    1.70
  -8   6   2    5.10    0.90
  -8   6   2    3.50    0.70
   8   6  -2    5.70    1.20
  -8   6   2    3.80    0.80
   8   6  -2    3.80    1.10
   6   6  -2    4.30    1.10
  -6   6   2    4.90    0.60
   6   6  -2    2.90    0.80
  -6   6   2    3.00    1.50
   6   6  -2    5.90    1.10
   6   6  -2    5.70    1.20
  -6   6   2    6.40    0.70
   6   6  -2   10.10    2.30
  -6   6   2    3.50    0.50
   4   6  -2    9.20    1.30
   4   6  -2    8.70    2.10
   4   6  -2   11.50    1.40
  -4   6   2   11.40    2.10
   4   6  -2    9.30    1.30
  -4   6   2   11.60    0.60
   4   6  -2   11.00    1.40
   2   6  -2   29.40    1.80
   2   6  -2   27.90    3.40
   2   6  -2   24.80    1.80
  -2   6   2   24.40    3.20
   2   6  -2   23.40    1.70
   2   6  -2   27.90    1.80
   0   6  -2    4.90    1.00
   0   6  -2    4.00    1.60
   0   6   2    6.00    1.70
   0   6  -2    4.00    0.80
   0   6  -2    4.70    1.00
   0   6  -2    6.10    1.00
  -2   6  -2   14.70    1.60
   2   6   2   15.10    0.90
   2   6   2   12.70    0.80
  -2   6  -2   15.40    1.60
   2   6   2   15.10    1.00
  -2   6  -2   14.40    2.40
   2   6   2   14.60    2.60
  -2   6  -2   14.60    1.60
  -2   6  -2   15.00    1.60
  -4   6  -2   -1.00    1.00
   4   6   2    0.10    0.40
   4   6   2    0.30    0.50
  -4   6  -2    1.30    0.80
  -4   6  -2    0.60    0.80
  -4   6  -2    0.00    0.60
   4   6   2    1.00    0.60
   4   6   2   -1.70    1.30
  -4   6  -2    0.20    0.60
   6   6   2  133.09    4.30
  -6   6  -2  126.89    4.80
  -6   6  -2  126.79    5.90
  -6   6  -2  134.29    4.80
   6   6   2  126.19    4.40
  -6   6  -2  130.89    4.90
   6   6   2  124.99    6.70
  -6   6  -2  131.49    4.70
   6   6   2  130.79    4.30
   8   6   2   -0.70    1.50
  -8   6  -2    0.20    0.80
   8   6   2    1.80    0.80
   8   6   2    0.10    0.60
   8   6   2    0.50    0.70
  -8   6  -2    1.50    1.00
   8   6   2    0.40    0.80
  -8   6  -2    0.80    0.80
  -8   6  -2    1.30    1.00
 -10   6  -2    5.30    1.40
  10   6   2    2.60    1.20
  10   6   2    5.20    2.30
 -10   6  -2    1.80    1.00
  10   6   2    2.70    1.00
  10   6   2    3.90    1.20
 -10   6  -2    6.00    1.40
 -10   6  -2    4.70    1.30
  10   6   2    3.80    1.30
  12   6   2    3.10    1.30
  12   6   2    2.70    1.30
 -12   6  -2    3.40    1.20
 -12   6  -2    2.50    1.20
  12   6   2    2.10    1.20
  12   6   2    3.00    1.20
 -12   6  -2    2.40    1.20
 -12   6  -2    1.50    1.10
 -30   0   3   -1.30    1.60
  30   0  -3    0.20    1.70
  30   0  -3    0.30    1.70
 -30   0   3    2.90    2.10
 -30   0   3   -0.10    1.60
  28   0  -3   -1.40    1.30
 -28   0   3    0.90    1.60
 -28   0   3    0.30    1.40
  28   0  -3    2.20    1.80
 -28   0   3   -1.20    1.50
  28   0  -3    0.90    1.40
 -26   0   3   -0.80    1.30
  26   0  -3   -1.50    1.30
  26   0  -3    0.40    1.50
  26   0  -3   -0.20    1.40
 -26   0   3    0.90    1.50
 -26   0   3    0.80    1.40
 -24   0   3   -1.40    1.20
  24   0  -3   -0.80    1.20
 -24   0   3   -0.30    1.20
  24   0  -3   -0.90    1.30
  24   0  -3    1.20    1.50
 -24   0   3    0.60    1.40
  22   0  -3    0.60    1.30
 -22   0   3    0.50    1.40
 -22   0   3    0.70    1.30
  22   0  -3   -1.20    1.30
 -22   0   3    1.30    1.30
  22   0  -3   -0.30    0.40
 -20   0   3   -2.30    0.90
 -20   0   3   -0.70    1.40
  20   0  -3    0.00    0.40
  20   0  -3   -0.70    1.10
  20   0  -3   -1.10    1.20
  20   0  -3    0.40    1.20
 -20   0   3    0.90    1.20
  18   0  -3    0.30    0.40
  18   0  -3   -0.10    1.00
 -18   0   3    1.00    1.10
 -18   0   3    1.40    1.20
 -18   0   3    0.40    0.80
 -18   0   3    0.10    1.20
  18   0  -3   -0.70    0.90
  18   0  -3    0.60    1.20
  16   0  -3   -0.30    0.90
  16   0  -3    0.60    1.00
 -16   0   3    0.60    0.70
 -16   0   3   -0.70    0.90
  16   0  -3    0.00    0.40
 -16   0   3   -0.90    1.00
  16   0  -3    0.70    1.10
 -16   0   3   -0.80    0.80
 -14   0   3   -0.80    0.70
 -14   0   3    0.20    0.80
  14   0  -3   -1.00    0.70
  14   0  -3   -0.60    0.70
 -14   0   3    0.10    0.50
  14   0  -3   -0.10    0.60
 -14   0   3    0.80    0.80
  14   0  -3   -0.90    0.80
 -12   0   3    0.50    0.60
 -12   0   3   -0.30    0.70
  12   0  -3   -0.50    0.40
  12   0  -3    0.80    0.90
 -12   0   3    1.10    0.90
 -12   0   3    0.00    0.80
  12   0  -3    0.10    0.70
  12   0  -3    0.40    0.80
 -10   0   3   -0.30    0.70
 -10   0   3    0.00    0.70
  10   0  -3   -1.10    0.70
  10   0  -3    0.40    0.70
  10   0  -3   -1.10    0.60
 -10   0   3    1.00    0.70
  10   0  -3    0.10    0.50
 -10   0   3   -0.80    0.40
 -10   0   3    0.80    0.80
  10   0  -3    0.20    0.70
   8   0  -3   -0.60    0.60
   8   0  -3    0.30    0.50
  -8   0   3   -0.30    0.60
   8   0  -3   -0.40    0.50
  -8   0   3    0.90    0.70
  -8   0   3    0.90    0.70
  -8   0   3    1.00    0.70
   8   0  -3    0.60    0.70
   8   0  -3    0.30    0.70
  -8   0   3    0.50    0.40
  -6   0   3   -0.60    0.60
   6   0  -3   -0.60    0.60
   6   0  -3   -0.60    0.50
  -6   0   3   -1.30    0.50
   6   0  -3   -0.40    0.50
  -6   0   3    0.20    0.50
  -6   0   3   -0.10    0.60
   6   0  -3    0.00    0.70
  -6   0   3    0.10    0.60
   6   0  -3   -0.30    0.40
  -6   0   3   -0.10    0.40
  -4   0   3   -0.90    0.60
   4   0  -3   -0.40    0.50
  -4   0   3   -0.40    0.60
   4   0  -3   -0.70    0.60
   4   0  -3   -0.60    0.50
  -4   0   3   -0.10    0.70
   4   0  -3   -0.50    0.60
  -4   0   3   -0.70    0.40
  -4   0   3   -0.80    0.60
   4   0  -3   -0.70    0.60
   4   0  -3   -0.70    0.60
  -4   0   3   -0.60    0.50
   2   0  -3    0.50    0.60
  -2   0   3   -0.60    0.50
   2   0  -3   -0.70    0.40
  -2   0   3    0.00    0.60
  -2   0   3   -1.00    0.50
  -2   0   3   -0.20    0.40
  -2   0   3   -0.10    0.60
   2   0  -3   -0.60    0.40
  -2   0   3    0.00    0.50
   2   0  -3    0.30    0.50
   2   0  -3    0.60    0.60
   2   0  -3   -0.40    0.50
  -2   0   3   -0.90    0.60
   0   0  -3    0.10    0.60
   0   0   3   -0.30    0.60
   0   0   3   -0.30    0.50
   0   0  -3   -0.30    0.60
   0   0  -3   -0.30    0.40
   0   0  -3    0.30    0.60
   0   0   3    0.50    0.70
   0   0   3   -0.70    0.50
   0   0   3   -0.30    0.50
   0   0  -3    0.20    0.60
   0   0   3    0.20    0.40
   0   0  -3    0.70    0.60
   0   0   3   -0.30    0.70
  -2   0  -3   -0.70    0.60
   2   0   3   -1.10    0.60
  -2   0  -3   -2.20    0.50
  -2   0  -3   -1.40    0.50
  -2   0  -3   -1.10    0.50
   2   0   3   -0.50    0.50
  -2   0  -3   -0.40    0.50
   2   0   3    0.00    0.60
   2   0   3   -0.30    0.20
   2   0   3   -0.50    0.60
   2   0   3   -0.70    0.60
   2   0   3   -0.70    0.30
   2   0   3   -0.80    0.50
   4   0   3    0.10    0.60
  -4   0  -3   -0.10    0.50
  -4   0  -3   -0.10    0.20
  -4   0  -3    0.20    0.70
   4   0   3    1.20    0.70
  -4   0  -3   -1.40    0.50
   4   0   3    0.10    0.40
   4   0   3    0.60    0.70
   4   0   3   -0.60    0.60
   4   0   3   -0.90    0.50
  -4   0  -3    0.00    0.60
  -4   0  -3    0.60    0.70
   6   0   3   -0.20    0.70
  -6   0  -3   -0.70    0.20
  -6   0  -3   -0.10    0.60
  -6   0  -3   -1.10    0.50
  -6   0  -3   -0.40    0.70
   6   0   3    0.20    0.70
   6   0   3   -1.30    0.50
  -6   0  -3   -0.50    0.70
   6   0   3   -0.20    0.50
   6   0   3   -0.80    0.60
  -6   0  -3   -0.70    0.50
   6   0   3   -0.20    0.70
  -8   0  -3   -0.10    0.80
   8   0   3    0.10    0.70
  -8   0  -3   -0.10    0.80
   8   0   3   -0.80    0.60
  -8   0  -3   -0.30    0.60
  -8   0  -3   -0.20    0.70
   8   0   3   -1.50    0.50
   8   0   3    0.00    0.40
 -10   0  -3    0.50    1.00
 -10   0  -3    0.40    0.90
  10   0   3   -0.30    0.80
  10   0   3   -0.30    0.80
 -10   0  -3    0.20    0.80
 -10   0  -3    0.30    0.70
  10   0   3   -0.20    0.40
  10   0   3    0.90    0.90
  12   0   3   -0.60    0.50
 -12   0  -3   -0.10    0.70
 -12   0  -3   -0.50    0.80
  12   0   3   -0.80    0.90
 -12   0  -3    1.10    1.10
  12   0   3    0.10    0.90
  12   0   3   -0.10    0.90
 -12   0  -3   -1.10    1.00
 -14   0  -3   -0.10    1.00
  14   0   3    0.10    1.00
 -14   0  -3   -0.70    1.00
  14   0   3   -0.80    0.90
  14   0   3    0.60    1.10
  14   0   3   -0.40    0.70
 -14   0  -3   -0.30    1.20
  16   0   3    0.40    1.20
 -16   0  -3   -0.60    1.10
  16   0   3   -1.40    1.10
  16   0   3   -1.40    1.00
 -16   0  -3   -0.90    1.20
 -16   0  -3   -0.10    1.00
  18   0   3   -0.90    0.60
  18   0   3   -1.50    1.00
 -18   0  -3    0.10    1.30
  18   0   3   -1.10    1.20
  18   0   3   -0.70    1.10
 -18   0  -3   -0.60    1.10
 -20   0  -3   -0.30    1.30
  20   0   3   -0.90    1.20
 -20   0  -3    1.60    1.40
  20   0   3   -0.60    1.20
 -20   0  -3    0.60    1.30
  20   0   3   -0.60    1.20
 -22   0  -3    0.20    1.40
 -22   0  -3    0.00    1.40
  22   0   3    0.70    1.70
 -22   0  -3   -0.40    1.30
  22   0   3   -1.80    1.30
  22   0   3   -1.30    1.10
 -24   0  -3   -0.10    1.50
  24   0   3   -1.70    1.30
  24   0   3   -0.40    1.50
 -24   0  -3    0.50    1.60
  24   0   3    1.00    1.70
 -24   0  -3    0.70    1.50
 -26   0  -3    0.10    1.60
 -26   0  -3   -1.80    1.50
  26   0   3   -2.10    1.40
  26   0   3    0.50    1.90
  26   0   3    0.30    1.80
 -31  -1   3    5.40    2.30
 -31  -1   3    8.90    3.00
  31  -1  -3   10.40    2.90
  31  -1  -3    9.50    2.70
 -31   1   3    4.90    2.60
  31   1  -3   12.30    3.10
  31   1  -3    9.30    2.80
 -31   1   3    8.00    2.60
 -31   1   3   11.90    3.00
  31   1  -3    7.80    2.90
 -29  -1   3   35.80    4.20
 -29  -1   3   39.70    4.80
  29  -1  -3   34.70    4.10
  29  -1  -3   42.70    5.00
 -29   1   3   32.00    4.10
  29   1  -3   37.10    4.30
 -29   1   3   33.80    4.00
 -29   1   3   43.20    4.80
  29   1  -3   37.20    4.60
  29   1  -3   36.70    4.50
 -27  -1   3    0.40    1.70
  27  -1  -3    1.10    1.60
 -27  -1   3    0.20    1.40
 -27  -1   3   -1.40    1.30
  27  -1  -3    0.00    1.30
 -27   1   3   -0.70    1.20
 -27   1   3   -0.80    1.50
  27   1  -3   -0.60    1.50
 -27   1   3   -1.80    1.30
  27   1  -3    1.50    1.70
  27   1  -3    0.10    1.50
 -25  -1   3    3.50    1.60
  25  -1  -3    4.70    2.00
 -25  -1   3    0.20    1.60
  25  -1  -3    4.30    1.70
 -25  -1   3    4.40    1.80
 -25   1   3    2.50    1.60
 -25   1   3    4.40    1.70
  25   1  -3    1.90    1.60
 -25   1   3    3.90    1.70
  25   1  -3    1.10    1.50
  25   1  -3    1.30    1.50
 -23  -1   3    2.90    1.50
  23  -1  -3    1.40    1.40
  23  -1  -3    2.70    0.80
  23  -1  -3    0.90    1.20
  23  -1  -3   -0.20    1.10
 -23  -1   3    2.50    1.50
  23   1  -3    4.20    1.70
 -23   1   3    0.30    1.40
  23   1  -3    3.50    1.70
 -23   1   3    0.70    1.20
  23   1  -3    1.30    1.70
 -23   1   3    0.50    1.40
  21  -1  -3    2.70    1.50
 -21  -1   3    0.40    1.30
 -21  -1   3    4.20    1.70
  21  -1  -3    2.10    0.80
  21  -1  -3    1.30    1.10
  21   1  -3    3.50    1.50
  21   1  -3    1.70    1.60
 -21   1   3   -1.00    1.00
  21   1  -3   -0.20    1.20
 -21   1   3   -1.60    0.80
 -21   1   3    0.40    1.20
  21   1  -3    0.80    0.40
 -19  -1   3   -1.10    1.10
  19  -1  -3    0.60    0.60
  19  -1  -3    2.60    1.20
  19  -1  -3   -1.40    1.10
 -19  -1   3    0.60    1.10
  19   1  -3    0.20    1.10
  19   1  -3   -0.50    1.20
 -19   1   3    0.10    0.80
 -19   1   3    1.80    1.20
 -19   1   3    0.30    1.10
  19   1  -3    0.50    0.80
  19   1  -3    0.30    1.20
  19   1  -3    0.40    0.90
  19   1  -3   -1.00    1.20
 -19   1   3    0.60    1.00
 -17  -1   3   57.69    3.40
  17  -1  -3   56.19    3.20
  17  -1  -3   56.59    3.40
  17  -1  -3   57.89    2.70
 -17  -1   3   60.49    3.50
  17  -1  -3   57.09    3.50
 -17  -1   3   63.89    3.70
 -17   1   3   66.99    3.60
 -17   1   3   58.79    3.40
  17   1  -3   60.29    3.50
  17   1  -3   59.59    3.70
 -17   1   3   59.59    3.50
  17   1  -3   55.99    2.90
  17   1  -3   61.59    3.70
 -17   1   3   57.39    3.30
  17   1  -3   57.79    3.30
 -15  -1   3  208.08    7.00
  15  -1  -3  202.58    6.00
  15  -1  -3  210.18    6.70
  15  -1  -3  207.88    6.50
  15  -1  -3  209.18    6.90
 -15  -1   3  200.28    6.60
 -15  -1   3  209.88    6.70
  15   1  -3  207.38    6.70
  15   1  -3  210.78    6.20
  15   1  -3  221.98    6.80
 -15   1   3  209.88    6.70
 -15   1   3  195.78    6.60
  15   1  -3  205.78    6.80
  15   1  -3  222.48    7.10
 -15   1   3  199.48    6.70
 -15   1   3  205.98    6.70
 -13  -1   3  149.69    5.00
 -13  -1   3  149.99    5.10
 -13  -1   3  150.28    5.30
  13  -1  -3  142.99    5.10
  13  -1  -3  143.59    4.80
  13  -1  -3  145.99    5.00
  13  -1  -3  148.59    4.70
  13   1  -3  140.19    4.70
  13   1  -3  143.89    5.00
 -13   1   3  147.19    5.00
  13   1  -3  151.38    5.20
  13   1  -3  142.99    5.20
  13   1  -3  151.18    5.10
 -13   1   3  140.09    5.00
 -13   1   3  140.89    5.00
 -13   1   3  144.79    5.00
 -11  -1   3 1049.49   23.00
  11  -1  -3 1067.09   22.70
 -11  -1   3 1085.99   23.40
 -11  -1   3 1076.99   23.30
 -11  -1   3 1089.09   23.00
  11  -1  -3 1076.09   22.90
  11  -1  -3 1060.79   23.00
  11  -1  -3 1033.50   22.80
 -11  -1   3 1083.99   23.10
  11   1  -3 1089.29   22.90
  11   1  -3 1062.29   23.30
  11   1  -3 1016.20   23.00
 -11   1   3 1082.39   23.00
 -11   1   3 1046.20   22.90
 -11   1   3 1030.60   23.00
  11   1  -3 1084.59   23.20
  11   1  -3 1063.49   23.20
 -11   1   3 1071.29   23.10
   9  -1  -3  376.06    9.00
   9  -1  -3  379.96    9.30
  -9  -1   3  392.06    9.30
  -9  -1   3  383.36    8.30
  -9  -1   3  387.16    9.50
   9  -1  -3  394.36    9.50
  -9  -1   3  396.46    9.60
   9  -1  -3  381.86    9.40
   9   1  -3  374.16    9.40
  -9   1   3  400.26    9.80
  -9   1   3  392.76    9.10
  -9   1   3  382.76    9.30
  -9   1   3  377.96    9.30
  -9   1   3  385.56    9.30
   9   1  -3  390.56    9.30
  -9   1   3  395.06    9.30
   9   1  -3  383.86    9.40
   9   1  -3  383.66    9.90
  -9   1   3  384.66    9.20
   9   1  -3  395.26    9.50
   9   1  -3  382.06    9.60
  -7  -1   3   35.30    1.90
   7  -1  -3   35.90    1.90
  -7  -1   3   36.60    1.90
   7  -1  -3   35.50    1.60
  -7  -1   3   34.80    1.40
  -7  -1   3   33.80    1.80
   7  -1  -3   33.40    1.80
   7  -1  -3   34.10    1.80
   7   1  -3   30.20    1.80
  -7   1   3   36.60    1.80
   7   1  -3   36.10    1.90
   7   1  -3   32.50    1.80
   7   1  -3   36.30    1.90
  -7   1   3   32.90    1.70
  -7   1   3   33.30    1.70
  -7   1   3   34.50    1.70
  -7   1   3   33.40    1.70
  -7   1   3   37.20    1.70
   7   1  -3   36.00    1.80
   7   1  -3   30.80    1.80
   7   1  -3   34.40    1.70
  -7   1   3   34.10    1.70
  -5  -1   3    0.40    0.50
   5  -1  -3    1.00    0.50
  -5  -1   3    0.50    0.40
   5  -1  -3    0.40    0.60
   5  -1  -3    0.00    0.40
   5  -1  -3    0.30    0.40
  -5  -1   3    0.00    0.60
  -5  -1   3    1.20    0.60
  -5   1   3    0.30    0.40
  -5   1   3    0.50    0.50
  -5   1   3    0.60    0.50
  -5   1   3    0.20    0.40
   5   1  -3    0.70    0.40
   5   1  -3   -0.50    0.60
   5   1  -3   -0.20    0.50
   5   1  -3    0.60    0.50
   5   1  -3    0.40    0.60
  -5   1   3    0.10    0.40
   5   1  -3    0.10    0.60
  -5   1   3    0.80    0.40
   5   1  -3    0.80    0.50
  -5   1   3   -0.20    0.50
  -5   1   3    0.50    0.40
  -5   1   3    0.20    0.50
   3  -1  -3   63.99    2.00
  -3  -1   3   65.59    2.20
   3  -1  -3   66.89    2.20
  -3  -1   3   68.39    2.50
  -3  -1   3   66.79    2.30
  -3  -1   3   62.99    2.40
   3  -1  -3   63.29    2.20
   3   1  -3   64.39    2.30
   3   1  -3   64.69    2.30
  -3   1   3   66.69    2.10
  -3   1   3   68.19    2.20
  -3   1   3   65.59    2.00
  -3   1   3   63.39    2.00
   3   1  -3   63.09    2.40
   3   1  -3   67.09    2.40
  -3   1   3   64.09    2.10
  -3   1   3   67.59    2.20
  -3   1   3   66.29    2.10
  -3   1   3   63.39    2.00
   3   1  -3   67.09    2.40
   3   1  -3   67.59    2.40
   3   1  -3   64.29    2.30
   3   1  -3   67.79    2.40
  -1  -1   3  214.48    5.40
  -1  -1   3  211.28    5.40
  -1  -1   3  203.98    5.40
   1  -1  -3  211.68    5.10
  -1  -1   3  208.48    5.20
   1  -1  -3  208.88    4.90
   1  -1  -3  206.78    5.10
  -1   1   3  208.08    5.10
   1   1  -3  202.88    5.30
   1   1  -3  211.48    5.40
  -1   1   3  207.48    5.00
  -1   1   3  213.08    5.10
   1   1  -3  202.98    5.40
  -1   1   3  211.48    4.90
  -1   1   3  215.38    5.10
   1   1  -3  211.68    5.30
  -1   1   3  209.88    4.90
  -1   1   3  209.88    5.00
   1   1  -3  208.08    5.40
   1   1  -3  211.98    5.20
   1   1  -3  211.28    5.30
  -1   1   3  215.78    4.90
   1  -1   3   32.90    1.80
   1  -1   3   35.20    1.20
  -1  -1  -3   33.70    1.50
  -1  -1  -3   36.00    1.60
  -1  -1  -3   32.30    1.60
   1  -1   3   34.30    1.80
   1  -1   3   30.70    1.60
   1  -1   3   37.30    1.70
   1   1   3   32.00    1.50
  -1   1  -3   32.90    1.80
   1   1   3   31.70    1.40
  -1   1  -3   32.10    1.60
  -1   1  -3   30.90    1.70
   1   1   3   28.70    1.50
  -1   1  -3   31.90    1.60
  -1   1  -3   34.90    1.90
   1   1   3   35.60    1.50
   1   1   3   33.20    1.40
   1   1   3   35.10    1.80
  -1   1  -3   34.00    1.70
   1   1   3   34.90    1.60
   1   1   3   34.90    1.60
   1   1   3   32.30    1.60
  -1   1  -3   33.70    1.70
   3  -1   3 1494.85   30.70
  -3  -1  -3 1487.05   30.40
   3  -1   3 1515.75   30.90
  -3  -1  -3 1488.25   30.80
  -3  -1  -3 1518.95   30.50
  -3  -1  -3 1543.35   30.70
   3  -1   3 1502.45   31.00
  -3   1  -3 1527.35   30.90
   3   1   3 1460.65   30.60
   3   1   3 1447.66   30.40
  -3   1  -3 1527.25   30.90
  -3   1  -3 1494.85   30.80
  -3   1  -3 1495.25   30.80
   3   1   3 1502.65   30.70
   3   1   3 1466.25   30.50
  -3   1  -3 1490.65   29.60
  -3   1  -3 1494.75   30.90
   3   1   3 1487.05   30.60
  -3   1  -3 1494.45   30.60
   3   1   3 1485.05   30.40
   3   1   3 1484.05   30.60
   3   1   3 1505.05   30.60
   3   1   3 1473.45   30.60
  -5  -1  -3  140.79    4.40
  -5  -1  -3  144.09    4.30
  -5  -1  -3  141.39    4.50
   5  -1   3  141.79    4.50
   5  -1   3  137.39    4.60
   5  -1   3  141.29    4.40
  -5  -1  -3  147.49    4.50
   5   1   3  144.69    4.30
  -5   1  -3  147.59    4.50
   5   1   3  150.58    4.30
   5   1   3  143.79    4.50
   5   1   3  144.19    4.40
   5   1   3  143.89    4.20
   5   1   3  143.39    4.40
  -5   1  -3  144.89    4.60
  -5   1  -3  144.69    4.50
   5   1   3  141.39    4.40
   7  -1   3  121.49    4.30
  -7  -1  -3  122.59    4.20
   7  -1   3  121.59    4.20
  -7  -1  -3  119.09    4.10
  -7  -1  -3  119.19    4.10
   7  -1   3  123.39    4.40
   7  -1   3  116.29    4.10
   7   1   3  123.59    4.20
  -7   1  -3  119.19    4.20
   7   1   3  120.89    4.10
   7   1   3  115.19    4.10
   7   1   3  119.99    3.80
  -7   1  -3  120.39    4.30
  -7   1  -3  118.59    4.30
   7   1   3  113.99    4.10
   9  -1   3 1778.22   37.50
  -9  -1  -3 1799.02   37.90
  -9  -1  -3 1785.62   37.40
   9  -1   3 1774.72   37.60
  -9  -1  -3 1817.82   37.70
  -9  -1  -3 1799.42   37.40
   9  -1   3 1815.62   37.90
   9   1   3 1777.72   37.60
   9   1   3 1772.22   37.60
  -9   1  -3 1780.12   37.70
  -9   1  -3 1757.42   37.70
  -9   1  -3 1806.22   37.90
  -9   1  -3 1800.42   37.70
   9   1   3 1787.62   37.50
   9   1   3 1760.32   36.80
   9   1   3 1813.42   37.60
 -11  -1  -3  235.78    7.50
 -11  -1  -3  237.38    7.30
  11  -1   3  246.38    7.70
  11  -1   3  235.88    7.30
 -11  -1  -3  249.38    7.40
  11  -1   3  240.28    7.50
 -11   1  -3  250.97    7.70
  11   1   3  241.18    7.50
 -11   1  -3  234.28    7.40
 -11   1  -3  243.58    7.70
 -11   1  -3  252.97    7.60
  11   1   3  236.08    7.50
  11   1   3  248.78    7.40
 -13  -1  -3   74.99    3.90
  13  -1   3   71.59    4.00
  13  -1   3   65.89    3.70
 -13  -1  -3   69.09    3.70
  13  -1   3   72.19    3.70
 -13  -1  -3   71.79    4.00
 -13   1  -3   72.99    3.80
 -13   1  -3   71.09    4.00
  13   1   3   74.59    4.00
 -13   1  -3   71.09    4.00
 -13   1  -3   72.19    4.00
  13   1   3   71.99    3.70
  13   1   3   68.59    3.80
  13   1   3   77.39    4.00
  15  -1   3   -0.70    1.10
  15  -1   3    1.00    1.10
 -15  -1  -3   -1.30    1.10
 -15  -1  -3    1.10    1.30
  15   1   3    0.40    1.20
  15   1   3   -0.30    0.70
 -15   1  -3   -0.40    0.80
  15   1   3   -1.00    0.80
  15   1   3    1.60    1.20
 -15   1  -3   -1.30    1.00
 -15   1  -3    0.60    0.90
 -15   1  -3    0.40    1.20
  17  -1   3    8.20    1.90
 -17  -1  -3    8.30    1.90
  17  -1   3    5.90    1.80
 -17  -1  -3    7.50    2.00
 -17   1  -3    6.10    1.70
  17   1   3    6.70    1.70
 -17   1  -3    6.90    1.90
  17   1   3    8.40    2.00
  17   1   3    6.30    1.80
 -17   1  -3    8.80    2.20
 -19  -1  -3    0.70    1.20
 -19  -1  -3    0.80    1.50
  19  -1   3   -0.30    1.10
  19  -1   3    0.80    1.40
  19   1   3   -0.20    1.10
 -19   1  -3   -0.30    1.20
  19   1   3    1.90    1.50
 -19   1  -3    2.30    1.50
  19   1   3    0.50    1.30
 -19   1  -3    1.40    1.50
  21  -1   3    2.90    1.70
  21  -1   3    3.80    1.80
 -21  -1  -3    0.80    1.60
 -21  -1  -3    2.10    1.50
 -21   1  -3    4.60    1.70
  21   1   3    6.10    2.00
 -21   1  -3    2.60    1.80
  21   1   3    3.10    1.80
  21   1   3    3.70    1.80
 -21   1  -3    2.30    1.70
 -23  -1  -3   86.79    5.60
  23  -1   3  107.89    6.00
 -23  -1  -3  108.59    6.60
  23  -1   3   94.19    6.00
 -23   1  -3  101.89    5.80
 -23   1  -3  104.79    6.30
  23   1   3  108.19    6.20
  23   1   3  112.79    6.50
  23   1   3   99.29    5.80
 -23   1  -3   97.79    6.10
 -25  -1  -3   -1.00    1.50
  25  -1   3   -0.50    1.80
 -25  -1  -3   -0.70    1.50
  25  -1   3    0.20    1.50
  25   1   3    2.60    1.90
  25   1   3   -1.60    1.50
 -25   1  -3    0.10    1.70
 -25   1  -3    1.90    2.10
 -25   1  -3    0.90    1.80
  25   1   3    0.50    1.80
  30  -2  -3    0.60    1.60
 -30  -2   3    3.50    2.30
 -30  -2   3    3.50    2.00
  30  -2  -3    5.50    2.50
  30   2  -3    5.80    2.30
 -30   2   3    4.30    2.00
 -30   2   3    1.40    2.00
  30   2  -3   -0.60    1.80
  30   2  -3    7.30    2.60
 -28  -2   3    8.80    2.60
  28  -2  -3   11.00    2.80
 -28  -2   3   10.40    2.50
  28  -2  -3    8.80    2.40
  28   2  -3    7.50    2.30
  28   2  -3    8.70    2.50
  28   2  -3    8.10    2.50
 -28   2   3    8.50    2.20
 -28   2   3   10.00    2.50
 -26  -2   3    3.70    1.70
  26  -2  -3    9.50    2.20
  26  -2  -3    7.90    2.30
 -26  -2   3    2.60    1.90
 -26   2   3    8.60    2.30
  26   2  -3    6.90    2.20
 -26   2   3    4.30    1.90
  26   2  -3    7.50    2.10
  26   2  -3    5.80    2.10
 -26   2   3    8.70    2.10
  24  -2  -3    5.20    1.80
  24  -2  -3    7.90    1.90
 -24  -2   3    7.10    1.90
  24  -2  -3    6.50    1.30
 -24  -2   3    5.30    1.90
  24   2  -3    8.10    2.20
 -24   2   3    8.70    2.10
  24   2  -3    8.30    2.10
 -24   2   3    6.70    2.00
  24   2  -3    4.70    1.80
 -24   2   3    7.10    2.00
 -22  -2   3    3.10    1.50
  22  -2  -3    1.50    1.20
 -22  -2   3    2.90    1.50
 -22  -2   3    1.60    1.30
  22  -2  -3    3.90    1.10
  22  -2  -3    1.40    1.10
  22   2  -3    2.20    1.40
 -22   2   3    2.30    1.40
 -22   2   3    0.10    1.20
  22   2  -3    2.10    1.40
  22   2  -3    1.50    1.40
 -22   2   3   -0.40    1.10
 -22   2   3    2.60    1.60
 -20  -2   3   98.49    8.40
 -20  -2   3   82.89    4.40
 -20  -2   3   82.49    4.40
 -20  -2   3   79.49    4.50
  20  -2  -3   79.09    4.00
  20  -2  -3   82.09    3.90
  20  -2  -3   74.29    4.70
 -20   2   3   86.19    4.60
  20   2  -3   88.19    4.80
 -20   2   3   86.39    4.60
 -20   2   3   80.09    4.50
  20   2  -3   81.59    4.80
  20   2  -3   83.19    4.50
 -20   2   3   83.19    4.60
  20   2  -3   82.39    4.50
 -20   2   3   85.39    4.40
 -18  -2   3   17.30    2.40
  18  -2  -3   17.00    2.00
 -18  -2   3   21.30    2.70
  18  -2  -3   15.90    2.00
  18  -2  -3   13.70    2.00
 -18  -2   3   19.80    2.50
 -18  -2   3   13.60    2.10
  18   2  -3   16.00    2.40
 -18   2   3   16.40    2.10
 -18   2   3   17.70    2.30
 -18   2   3   14.50    2.10
 -18   2   3   19.30    2.60
  18   2  -3   16.90    2.20
  18   2  -3   10.00    2.00
 -18   2   3   18.90    2.40
  18   2  -3   16.20    2.50
  16  -2  -3    0.50    1.00
 -16  -2   3    0.70    0.90
 -16  -2   3    0.00    0.90
  16  -2  -3   -0.50    0.70
  16  -2  -3    1.00    0.80
  16  -2  -3    0.60    0.90
 -16   2   3   -0.20    0.70
  16   2  -3    0.30    1.00
 -16   2   3   -0.20    0.80
 -16   2   3    0.50    1.10
  16   2  -3    0.70    1.10
 -16   2   3   -0.10    0.90
  16   2  -3    0.50    0.70
  16   2  -3    0.60    1.10
  16   2  -3    1.00    1.00
 -16   2   3    1.00    0.90
  14  -2  -3  265.57    7.30
  14  -2  -3  278.37    7.90
 -14  -2   3  272.97    7.80
 -14  -2   3  278.27    8.60
 -14  -2   3  262.07    7.60
  14  -2  -3  262.87    7.90
  14  -2  -3  273.67    7.50
  14   2  -3  269.57    8.10
 -14   2   3  268.57    7.80
 -14   2   3  271.97    7.80
  14   2  -3  257.47    7.90
 -14   2   3  272.47    7.90
 -14   2   3  283.27    8.30
  14   2  -3  268.27    8.00
 -14   2   3  264.17    7.80
  14   2  -3  275.77    8.10
  14   2  -3  268.97    8.10
 -12  -2   3   10.20    1.40
 -12  -2   3   14.10    1.70
 -12  -2   3   15.80    1.80
  12  -2  -3   13.40    1.40
  12  -2  -3   14.50    1.60
  12  -2  -3   17.00    1.50
  12  -2  -3   14.50    1.80
 -12   2   3   13.50    1.50
 -12   2   3   17.40    1.80
 -12   2   3   13.90    1.70
  12   2  -3   15.50    1.90
 -12   2   3   12.60    1.40
  12   2  -3   16.10    1.70
  12   2  -3   18.00    2.00
  12   2  -3   14.80    1.80
 -12   2   3   12.50    1.50
 -12   2   3   12.40    1.40
  12   2  -3   14.30    1.70
 -10  -2   3   61.39    2.70
  10  -2  -3   57.59    2.20
  10  -2  -3   58.49    2.60
  10  -2  -3   57.89    3.00
 -10  -2   3   58.79    2.80
 -10  -2   3   55.49    2.50
  10  -2  -3   58.99    2.40
  10   2  -3   61.89    2.80
 -10   2   3   57.49    2.40
  10   2  -3   60.49    2.70
 -10   2   3   56.89    2.50
 -10   2   3   60.19    2.70
  10   2  -3   59.39    2.80
 -10   2   3   62.39    2.60
  10   2  -3   66.39    3.00
  10   2  -3   57.39    3.00
 -10   2   3   58.39    2.50
 -10   2   3   58.29    2.50
  10   2  -3   60.89    2.90
  -8  -2   3    0.00    0.60
   8  -2  -3    0.30    0.50
  -8  -2   3    0.30    0.60
   8  -2  -3    0.20    0.70
  -8  -2   3    0.80    0.70
   8  -2  -3    0.90    0.40
   8  -2  -3   -0.80    0.50
  -8   2   3    1.10    0.60
   8   2  -3   -0.40    0.50
   8   2  -3   -0.30    0.50
   8   2  -3    0.70    0.70
  -8   2   3    0.60    0.60
   8   2  -3    0.10    0.50
  -8   2   3   -0.10    0.40
  -8   2   3   -0.30    0.40
  -8   2   3    0.30    0.50
  -8   2   3    0.00    0.50
   8   2  -3   -0.20    0.70
   8   2  -3   -0.20    0.60
  -8   2   3    0.50    0.60
   8   2  -3    0.40    0.40
   6  -2  -3  206.48    5.20
  -6  -2   3  216.38    5.40
  -6  -2   3  198.78    5.70
   6  -2  -3  209.78    6.40
  -6  -2   3  197.08    5.60
  -6   2   3  214.18    5.10
  -6   2   3  207.38    5.10
   6   2  -3  210.78    5.50
  -6   2   3  203.58    5.10
  -6   2   3  208.98    5.20
   6   2  -3  214.18    5.70
   6   2  -3  211.78    5.70
   6   2  -3  204.88    5.60
   6   2  -3  214.78    5.50
   6   2  -3  220.08    6.20
   6   2  -3  202.38    5.60
  -6   2   3  211.98    5.10
  -6   2   3  206.98    5.00
  -6   2   3  213.68    5.10
  -6   2   3  207.78    5.20
  -6   2   3  210.88    5.20
   6   2  -3  207.38    5.60
   4  -2  -3   89.29    2.60
  -4  -2   3   93.59    3.30
  -4  -2   3   84.59    3.00
  -4  -2   3   87.99    3.10
   4  -2  -3   90.59    2.60
  -4  -2   3   90.29    2.80
  -4   2   3   90.49    2.50
   4   2  -3   88.79    3.00
   4   2  -3   90.59    3.30
  -4   2   3   87.89    2.40
  -4   2   3   89.69    2.50
  -4   2   3   87.39    2.50
   4   2  -3   94.69    3.10
   4   2  -3   92.79    2.90
   4   2  -3   95.89    3.10
  -4   2   3   89.69    2.50
   4   2  -3   89.89    2.90
   4   2  -3   91.99    3.00
   4   2  -3   86.69    3.00
  -4   2   3   93.29    2.50
  -4   2   3   90.29    2.20
  -4   2   3   88.89    2.50
  -4   2   3   86.89    2.50
   4   2  -3   91.69    3.40
  -2  -2   3  856.11   18.20
  -2  -2   3  853.71   17.60
  -2  -2   3  838.52   18.00
  -2  -2   3  811.02   17.90
   2  -2  -3  843.02   17.30
   2  -2  -3  873.11   17.30
   2   2  -3  847.42   17.80
   2   2  -3  845.92   17.90
  -2   2   3  839.82   17.20
  -2   2   3  838.72   18.60
  -2   2   3  825.72   17.20
   2   2  -3  856.01   18.30
  -2   2   3  846.52   17.20
  -2   2   3  861.61   17.20
  -2   2   3  876.01   17.20
  -2   2   3  819.72   16.70
   2   2  -3  834.12   17.90
  -2   2   3  827.82   17.20
   2   2  -3  841.92   17.70
   2   2  -3  870.31   17.90
   2   2  -3  846.82   17.90
  -2   2   3  837.92   17.20
   2   2  -3  829.62   17.90
   2   2  -3  847.52   18.00
  -2   2   3  849.81   17.10
   0  -2   3    4.80    0.70
   0  -2  -3    5.00    0.70
   0  -2   3    4.70    0.80
   0  -2   3    4.00    0.80
   0  -2  -3    4.60    0.60
   0  -2   3    3.10    0.70
   0   2  -3    3.60    0.70
   0   2   3    2.90    0.80
   0   2   3    3.50    0.50
   0   2   3    3.80    0.60
   0   2  -3    5.10    0.90
   0   2  -3    5.50    0.90
   0   2  -3    4.00    0.70
   0   2   3    4.50    0.60
   0   2   3    5.00    0.60
   0   2   3    4.70    0.60
   0   2   3    3.50    0.60
   0   2  -3    3.60    0.70
   0   2  -3    3.60    0.70
   0   2  -3    4.20    0.80
   0   2   3    3.40    0.50
   0   2   3    3.90    0.60
   0   2   3    3.20    0.40
   0   2  -3    4.00    0.80
   0   2  -3    2.90    0.70
   2  -2   3   21.90    1.50
   2  -2   3   18.30    1.60
  -2  -2  -3   20.80    1.30
   2  -2   3   19.90    1.30
  -2  -2  -3   16.20    1.10
  -2  -2  -3   19.70    0.80
  -2   2  -3   19.00    1.30
   2   2   3   19.10    1.20
   2   2   3   18.10    1.20
  -2   2  -3   19.10    1.60
  -2   2  -3   20.30    1.40
   2   2   3   22.50    1.40
   2   2   3   18.40    1.20
   2   2   3   19.60    1.70
  -2   2  -3   22.00    1.30
   2   2   3   18.10    1.20
   2   2   3   19.40    1.20
   2   2   3   19.80    1.00
  -2   2  -3   20.40    1.40
   2   2   3   16.90    1.10
  -2   2  -3   19.40    1.30
   2   2   3   19.90    1.10
  -2   2  -3   20.00    1.30
  -2   2  -3   18.30    1.50
  -2   2  -3   20.00    1.30
   4  -2   3  206.28    6.00
  -4  -2  -3  204.08    5.10
  -4  -2  -3  203.38    5.60
  -4  -2  -3  218.68    5.80
   4  -2   3  216.38    5.80
   4  -2   3  208.58    5.50
   4   2   3  209.08    5.60
   4   2   3  213.78    5.60
  -4   2  -3  203.08    5.90
   4   2   3  219.78    5.60
   4   2   3  214.68    5.80
   4   2   3  200.58    5.40
  -4   2  -3  215.88    5.90
  -4   2  -3  212.18    5.90
   4   2   3  216.08    6.10
  -4   2  -3  212.08    6.00
   4   2   3  212.98    5.50
   4   2   3  216.08    5.50
  -4   2  -3  213.48    5.90
  -4   2  -3  211.98    5.40
   4   2   3  207.28    5.60
   6  -2   3  238.88    6.80
   6  -2   3  248.78    6.60
   6  -2   3  240.38    6.40
  -6  -2  -3  236.58    6.20
   6  -2   3  243.08    6.00
  -6  -2  -3  233.28    6.50
  -6  -2  -3  238.38    6.10
  -6   2  -3  236.98    6.70
   6   2   3  240.78    6.30
   6   2   3  237.88    6.30
  -6   2  -3  225.68    6.40
   6   2   3  237.48    6.60
  -6   2  -3  250.77    6.80
   6   2   3  234.68    6.50
   6   2   3  236.78    6.50
   6   2   3  243.38    6.40
   6   2   3  239.28    6.40
   6   2   3  237.08    6.50
  -6   2  -3  242.08    5.90
  -6   2  -3  233.28    6.70
  -6   2  -3  235.98    6.70
  -8  -2  -3   34.70    2.10
   8  -2   3   33.20    2.20
  -8  -2  -3   35.50    2.10
  -8  -2  -3   34.90    2.30
   8  -2   3   40.70    2.30
   8  -2   3   38.80    1.50
   8  -2   3   35.50    2.40
   8   2   3   37.00    2.30
   8   2   3   38.60    2.20
  -8   2  -3   38.00    2.40
  -8   2  -3   31.40    2.30
   8   2   3   38.40    2.00
   8   2   3   38.30    2.30
  -8   2  -3   36.90    2.50
   8   2   3   39.20    2.40
  -8   2  -3   38.50    1.80
   8   2   3   35.40    2.10
  -8   2  -3   35.40    2.40
 -10  -2  -3  315.37    8.60
  10  -2   3  310.87    9.00
  10  -2   3  316.77    8.80
 -10  -2  -3  323.17    8.50
 -10  -2  -3  312.27    8.90
  10  -2   3  316.57    8.60
  10   2   3  324.77    8.90
 -10   2  -3  327.67    9.10
  10   2   3  319.67    8.80
  10   2   3  313.67    8.80
 -10   2  -3  321.37    9.20
  10   2   3  330.07    8.00
 -10   2  -3  311.37    9.10
  10   2   3  318.57    8.80
 -10   2  -3  323.67    9.10
  12  -2   3   68.49    3.40
 -12  -2  -3   66.19    3.50
 -12  -2  -3   64.59    3.40
  12  -2   3   66.29    3.50
  12   2   3   65.29    3.60
  12   2   3   63.19    2.80
  12   2   3   64.19    3.60
  12   2   3   65.69    3.40
  12   2   3   67.79    3.60
 -12   2  -3   71.79    3.80
 -12   2  -3   68.59    3.60
 -12   2  -3   71.19    3.80
  12   2   3   69.49    3.50
 -12   2  -3   69.19    3.80
 -12   2  -3   66.09    3.60
  14  -2   3  153.08    7.10
 -14  -2  -3  157.48    5.80
 -14  -2  -3  145.09    5.60
  14  -2   3  138.49    5.70
  14  -2   3  157.68    5.80
 -14   2  -3  143.49    6.10
  14   2   3  137.79    5.80
  14   2   3  144.39    5.70
  14   2   3  158.18    6.10
  14   2   3  142.89    5.70
 -14   2  -3  150.88    6.20
  14   2   3  150.48    5.90
 -14   2  -3  147.29    6.00
 -14   2  -3  147.59    6.10
 -14   2  -3  154.28    5.90
 -16  -2  -3    5.60    1.60
  16  -2   3    4.10    1.50
  16  -2   3    2.40    1.30
 -16  -2  -3    4.30    1.50
  16   2   3    4.50    1.70
 -16   2  -3    4.50    1.60
 -16   2  -3    5.60    1.60
  16   2   3    5.20    1.40
  16   2   3    6.80    1.90
  16   2   3    5.70    1.80
  16   2   3    1.40    1.30
 -16   2  -3    1.70    1.20
 -16   2  -3    6.30    1.90
  18  -2   3  139.69    6.00
 -18  -2  -3  135.89    5.90
 -18  -2  -3  130.79    5.90
  18  -2   3  144.09    6.20
  18   2   3  134.09    6.20
  18   2   3  139.09    6.30
 -18   2  -3  132.39    6.30
 -18   2  -3  141.99    6.20
 -18   2  -3  136.19    6.50
 -20  -2  -3    5.40    1.70
 -20  -2  -3    5.30    1.90
  20  -2   3    7.00    2.10
 -20  -2  -3    5.10    2.00
  20  -2   3    4.90    1.80
  20   2   3    7.20    2.10
 -20   2  -3    3.50    1.90
  20   2   3    2.00    1.60
 -20   2  -3    5.70    2.00
 -20   2  -3    8.20    2.10
  20   2   3    5.10    1.90
 -22  -2  -3   12.80    2.80
 -22  -2  -3    9.90    2.30
  22  -2   3   12.50    2.80
  22  -2   3   23.40    3.20
 -22   2  -3   16.90    2.90
 -22   2  -3   13.30    2.40
 -22   2  -3   13.30    2.80
  22   2   3   15.40    2.90
  22   2   3   15.70    2.80
  22   2   3   13.10    2.60
 -24  -2  -3    5.50    2.00
  24  -2   3    8.50    2.30
  24  -2   3    4.20    2.20
 -24  -2  -3    8.30    2.40
  24   2   3    3.10    1.90
 -24   2  -3    1.80    2.00
  24   2   3    0.00    1.80
  24   2   3    5.70    2.10
 -24   2  -3    9.10    2.60
 -24   2  -3    6.70    2.30
  27  -3  -3    6.00    1.90
 -27  -3   3    8.10    2.80
 -27  -3   3    7.80    2.30
 -27   3   3    5.70    2.10
  27   3  -3    7.20    2.30
 -27   3   3    5.70    2.30
  27   3  -3    6.00    2.20
 -25  -3   3    4.00    1.60
  25  -3  -3    5.80    1.70
  25   3  -3    4.30    1.90
  25   3  -3    5.10    2.00
 -25   3   3    4.20    1.90
 -25   3   3    2.30    1.60
 -25   3   3    4.70    2.00
  25   3  -3    3.50    1.90
  23  -3  -3    3.70    1.30
 -23  -3   3    1.10    1.40
  23  -3  -3    3.50    1.40
  23   3  -3    5.10    2.10
  23   3  -3    3.70    1.80
 -23   3   3    4.20    1.70
  23   3  -3    1.40    1.60
 -23   3   3    3.40    1.70
 -23   3   3    1.70    1.60
  23   3  -3    3.10    1.70
  21  -3  -3   62.19    3.80
 -21  -3   3   61.89    3.90
  21  -3  -3   59.49    3.50
  21   3  -3   55.89    4.10
  21   3  -3   59.89    4.20
  21   3  -3   69.19    4.40
 -21   3   3   58.39    3.90
 -21   3   3   55.39    4.00
  21   3  -3   67.29    4.20
 -21   3   3   63.39    4.00
 -21   3   3   58.09    4.10
  19  -3  -3    8.80    1.80
 -19  -3   3   13.50    2.00
 -19  -3   3    8.00    1.70
 -19   3   3    6.90    1.90
 -19   3   3    9.90    1.90
  19   3  -3    6.40    1.80
 -19   3   3    9.50    1.70
 -19   3   3    7.00    1.60
  19   3  -3   10.30    2.20
 -19   3   3    7.70    1.60
  19   3  -3    8.00    1.90
  19   3  -3    9.60    2.00
  19   3  -3    5.70    1.60
  17  -3  -3    1.40    0.80
 -17  -3   3    1.80    1.10
  17  -3  -3    3.50    1.30
 -17   3   3    1.70    1.10
  17   3  -3    3.10    1.20
 -17   3   3    0.20    1.20
 -17   3   3    0.70    1.00
  17   3  -3    3.30    1.40
  17   3  -3    2.50    1.30
 -17   3   3    3.60    1.20
  17   3  -3    1.80    1.30
 -17   3   3    2.20    1.00
  17   3  -3    3.30    1.50
 -15  -3   3    1.10    1.00
 -15  -3   3    0.00    1.00
  15  -3  -3   -0.30    0.90
  15  -3  -3    0.40    0.70
 -15  -3   3    0.10    0.80
  15   3  -3    0.10    1.00
  15   3  -3    0.10    1.10
 -15   3   3    1.00    0.90
 -15   3   3    0.00    0.70
  15   3  -3   -0.60    0.80
  15   3  -3   -1.30    0.70
 -15   3   3    0.90    1.10
 -15   3   3    1.10    1.00
 -15   3   3    0.50    0.80
  15   3  -3    0.80    0.80
  13  -3  -3   15.40    1.40
 -13  -3   3   17.20    1.90
 -13  -3   3   13.90    1.90
  13  -3  -3   21.00    2.40
 -13  -3   3   20.60    1.90
  13  -3  -3   15.70    1.70
  13   3  -3   15.60    1.90
 -13   3   3   16.40    1.70
 -13   3   3   17.60    1.80
 -13   3   3   15.80    1.90
 -13   3   3   13.20    1.70
  13   3  -3   16.20    2.00
 -13   3   3   16.30    1.70
  13   3  -3   16.10    2.00
  13   3  -3   18.10    2.20
  13   3  -3   16.40    1.80
 -13   3   3   15.50    1.70
  13   3  -3   15.20    1.80
 -11  -3   3   31.00    2.00
 -11  -3   3   36.30    3.10
  11  -3  -3   33.60    3.00
 -11  -3   3   31.10    2.20
 -11  -3   3   26.80    1.80
  11  -3  -3   35.20    2.10
  11   3  -3   28.50    2.10
 -11   3   3   31.00    1.80
  11   3  -3   27.80    2.30
 -11   3   3   32.80    2.10
 -11   3   3   32.70    2.00
  11   3  -3   30.30    2.20
 -11   3   3   33.40    1.90
  11   3  -3   29.20    2.10
  11   3  -3   32.30    2.30
 -11   3   3   30.80    1.90
  11   3  -3   31.80    2.30
 -11   3   3   30.30    2.00
   9  -3  -3   99.99    4.60
   9  -3  -3   79.19    3.10
  -9  -3   3   99.99    4.30
  -9  -3   3   99.99    3.80
  -9  -3   3   94.69    3.30
  -9  -3   3   96.89    3.10
  -9   3   3   95.79    3.20
   9   3  -3  103.49    3.80
  -9   3   3   99.89    3.30
  -9   3   3  103.69    3.20
   9   3  -3  102.49    3.80
   9   3  -3   99.69    3.60
   9   3  -3  104.19    3.70
   9   3  -3   98.99    3.80
   9   3  -3  106.09    4.50
  -9   3   3  101.69    3.40
  -9   3   3  100.19    3.20
   9   3  -3  100.29    3.80
  -9   3   3  104.39    3.40
  -7  -3   3   13.10    1.40
  -7  -3   3   12.80    0.90
   7  -3  -3   14.30    2.00
  -7  -3   3   13.00    1.20
   7  -3  -3   12.30    1.10
  -7  -3   3   12.60    1.70
  -7   3   3   15.90    1.20
   7   3  -3    9.90    1.30
  -7   3   3   14.30    1.00
  -7   3   3   13.40    1.40
   7   3  -3   13.00    1.30
  -7   3   3   15.00    1.20
   7   3  -3   14.70    1.50
   7   3  -3   14.00    1.40
  -7   3   3   15.40    1.20
   7   3  -3   12.30    1.80
   7   3  -3   13.40    1.40
   7   3  -3   14.30    1.50
  -7   3   3   12.70    1.00
  -7   3   3   12.50    0.80
  -7   3   3   13.90    0.90
  -5  -3   3  395.36    8.40
   5  -3  -3  388.56   11.10
  -5  -3   3  401.26    9.60
  -5  -3   3  404.16   10.60
   5  -3  -3  390.56    8.60
   5  -3  -3  412.46    8.70
  -5   3   3  404.76    8.70
  -5   3   3  399.66    8.60
  -5   3   3  403.16    8.60
   5   3  -3  397.66    9.60
  -5   3   3  415.66    8.60
   5   3  -3  406.06    9.40
  -5   3   3  401.46    8.80
  -5   3   3  407.66    8.00
  -5   3   3  387.96    8.00
   5   3  -3  411.46    9.60
   5   3  -3  403.86   10.60
  -5   3   3  407.36    8.70
   5   3  -3  396.96    9.40
   5   3  -3  405.26    9.60
   5   3  -3  403.86    9.50
  -3  -3   3   91.29    3.80
  -3  -3   3   90.59    3.20
   3  -3  -3   92.89    2.30
   3  -3  -3   93.49    2.30
   3  -3  -3   97.39    4.30
   3   3  -3   86.39    3.00
   3   3  -3   95.09    3.20
   3   3  -3   92.29    3.20
   3   3  -3   86.79    3.00
  -3   3   3   90.49    2.30
   3   3  -3   92.39    3.00
  -3   3   3   91.89    2.30
  -3   3   3   92.09    2.30
   3   3  -3   94.99    3.10
   3   3  -3   89.09    3.70
  -3   3   3   89.29    2.40
  -3   3   3   88.89    2.40
  -3   3   3   89.59    2.30
  -1  -3   3  123.19    3.90
  -1  -3   3  128.29    4.50
   1  -3  -3  136.59    5.20
   1  -3  -3  128.19    3.10
   1  -3  -3  127.89    3.10
   1   3  -3  127.09    3.80
   1   3  -3  121.79    3.70
  -1   3   3  128.29    3.10
   1   3  -3  128.89    4.40
  -1   3   3  129.09    3.20
   1   3  -3  131.59    4.00
  -1   3   3  128.09    3.00
   1   3  -3  127.59    3.90
  -1   3   3  128.99    3.20
  -1   3   3  125.39    3.10
   1   3  -3  125.59    3.80
   1   3  -3  132.79    4.50
   1   3  -3  128.49    3.90
  -1   3   3  124.69    3.10
   1  -3   3   39.00    1.30
  -1  -3  -3   42.30    1.60
  -1  -3  -3   41.40    1.60
  -1  -3  -3   41.90    3.90
   1  -3   3   42.20    2.10
   1  -3   3   41.00    2.30
   1   3   3   43.10    1.50
  -1   3  -3   41.00    2.10
   1   3   3   40.90    1.30
   1   3   3   40.30    1.60
  -1   3  -3   42.20    2.10
   1   3   3   39.30    1.50
  -1   3  -3   45.70    2.30
  -1   3  -3   44.80    2.10
  -1   3  -3   40.80    1.90
   1   3   3   39.50    1.10
   1   3   3   43.50    1.60
  -1   3  -3   47.10    2.40
  -1   3  -3   42.80    2.00
  -1   3  -3   43.80    2.00
   1   3   3   42.30    1.60
   1   3   3   39.90    1.20
   1   3   3   40.80    1.60
  -3  -3  -3   24.10    1.40
   3  -3   3   25.80    1.80
   3  -3   3   24.80    1.40
  -3   3  -3   25.90    1.70
  -3   3  -3   22.30    1.90
  -3   3  -3   26.00    1.60
   3   3   3   26.40    1.40
  -3   3  -3   23.90    1.70
   3   3   3   24.60    1.30
   3   3   3   25.80    1.40
  -3   3  -3   24.30    1.70
   3   3   3   23.60    1.20
  -3   3  -3   27.60    1.70
   3   3   3   24.80    1.30
   3   3   3   26.70    1.40
   3   3   3   25.20    1.40
  -3   3  -3   25.00    1.60
  -3   3  -3   21.90    1.60
   5  -3   3    7.80    1.30
   5  -3   3   11.40    1.20
   5  -3   3   10.40    1.10
  -5   3  -3    8.30    1.30
  -5   3  -3    8.70    1.20
   5   3   3    9.60    1.10
   5   3   3    9.50    1.10
  -5   3  -3    6.60    1.10
   5   3   3    9.30    1.20
   5   3   3   10.00    1.10
   5   3   3    9.60    1.00
  -5   3  -3    7.70    1.10
  -5   3  -3    8.50    1.30
  -5   3  -3   10.40    1.30
  -5   3  -3   10.40    1.30
   5   3   3   11.70    1.30
  -5   3  -3   10.60    1.30
  -5   3  -3    8.50    1.10
   7  -3   3    2.30    0.80
  -7  -3  -3    1.70    0.60
   7  -3   3    1.40    0.80
  -7  -3  -3    2.20    0.80
   7  -3   3    2.30    0.70
  -7   3  -3    1.10    0.90
   7   3   3    1.80    0.90
  -7   3  -3    1.30    0.80
   7   3   3    2.70    0.70
   7   3   3    1.90    0.70
   7   3   3    3.00    0.90
   7   3   3    1.40    0.90
  -7   3  -3    3.20    1.00
  -7   3  -3    1.80    1.00
   7   3   3    1.60    0.90
   7   3   3    3.00    0.90
  -7   3  -3   -0.40    0.80
  -7   3  -3    1.60    0.80
  -7   3  -3    3.40    1.00
   9  -3   3   73.09    3.00
  -9  -3  -3   64.29    3.20
  -9  -3  -3   77.79    2.90
   9  -3   3   71.39    3.20
  -9  -3  -3   78.99    3.60
   9  -3   3   68.09    3.50
   9   3   3   69.09    3.30
  -9   3  -3   68.79    3.50
  -9   3  -3   67.19    3.30
   9   3   3   77.69    3.00
   9   3   3   70.09    3.10
   9   3   3   73.09    3.30
  -9   3  -3   74.59    3.10
  -9   3  -3   74.69    3.60
   9   3   3   73.49    3.40
  -9   3  -3   66.69    3.50
   9   3   3   72.69    3.30
   9   3   3   72.49    3.30
  -9   3  -3   68.19    3.30
  -9   3  -3   79.09    3.70
 -11  -3  -3    2.40    0.90
  11  -3   3    1.50    1.00
  11  -3   3    2.40    1.00
  11   3   3    2.20    1.10
  11   3   3    3.70    1.00
 -11   3  -3    0.60    0.80
 -11   3  -3    0.90    1.20
 -11   3  -3    1.70    1.10
  11   3   3    0.80    1.10
  11   3   3    2.10    1.10
  11   3   3    1.50    0.80
 -11   3  -3    1.10    1.10
 -11   3  -3    1.30    1.00
 -11   3  -3    2.50    1.20
  11   3   3    3.90    1.30
  13  -3   3  236.18    7.20
 -13  -3  -3  242.08    7.20
  13   3   3  241.48    7.80
  13   3   3  234.48    6.30
  13   3   3  228.08    7.70
 -13   3  -3  240.08    8.10
 -13   3  -3  248.88    8.10
 -13   3  -3  247.58    8.20
 -13   3  -3  234.98    7.80
  13   3   3  237.08    7.80
 -13   3  -3  244.38    7.10
  13   3   3  244.58    7.80
 -13   3  -3  233.98    8.00
  13   3   3  237.08    7.70
 -15  -3  -3   36.00    3.10
  15  -3   3   36.50    3.10
  15   3   3   43.80    3.70
  15   3   3   35.90    3.30
 -15   3  -3   40.00    3.60
  15   3   3   42.20    3.50
 -15   3  -3   43.10    3.70
  15   3   3   43.30    3.70
  15   3   3   43.90    3.20
 -15   3  -3   36.80    3.40
 -15   3  -3   44.70    3.40
 -15   3  -3   40.50    3.60
  17  -3   3  121.09    5.40
 -17  -3  -3  129.69    5.50
  17   3   3  130.49    5.90
  17   3   3  131.09    5.90
 -17   3  -3  135.19    6.30
 -17   3  -3  135.39    6.30
 -17   3  -3  129.79    6.00
  17   3   3  111.89    5.70
 -17   3  -3  129.49    6.10
  17   3   3  123.49    5.90
 -19  -3  -3   17.80    2.50
  19  -3   3   22.10    2.80
 -19   3  -3   19.40    3.10
  19   3   3   19.60    2.90
  19   3   3   22.50    3.10
  19   3   3   19.60    3.00
 -19   3  -3   22.90    3.10
 -19   3  -3   19.10    3.00
 -21  -3  -3   11.60    2.30
  21  -3   3    8.80    2.10
  21   3   3    9.20    2.30
 -21   3  -3    9.00    2.40
 -21   3  -3   10.80    2.60
  21   3   3    9.20    2.40
 -21   3  -3    8.50    2.40
  21   3   3   10.50    2.50
 -23  -3  -3    2.70    1.60
  23  -3   3    1.70    1.40
 -23   3  -3   -0.60    1.70
  23   3   3    0.40    1.80
  23   3   3    1.40    1.70
  23   3   3    3.40    2.00
 -23   3  -3   -1.60    1.40
  24  -4  -3    1.20    1.00
 -24  -4   3   -0.30    1.30
 -24   4   3   -0.20    1.40
  24   4  -3    2.50    1.70
  24   4  -3    1.90    1.60
  22  -4  -3    4.00    1.20
 -22  -4   3    7.60    1.80
 -22   4   3    9.20    2.40
 -22   4   3    5.40    1.90
  22   4  -3    6.40    2.00
 -22   4   3    5.00    1.70
  22   4  -3    3.00    1.70
  20  -4  -3    1.60    1.20
 -20  -4   3    1.20    1.00
 -20   4   3    0.20    1.00
 -20   4   3    0.30    1.10
 -20   4   3    1.20    1.30
 -20   4   3    0.50    1.10
  20   4  -3    0.60    1.20
  20   4  -3   -1.10    1.10
 -18  -4   3   23.70    2.30
  18  -4  -3   20.10    1.50
  18  -4  -3   20.30    2.80
  18   4  -3   22.40    2.80
 -18   4   3   21.70    2.60
  18   4  -3   22.30    2.80
 -18   4   3   26.90    2.90
  18   4  -3   25.90    3.00
  18   4  -3   21.20    2.60
 -18   4   3   19.50    2.40
 -18   4   3   22.00    2.50
  16  -4  -3   24.60    3.00
 -16  -4   3   28.90    2.40
  16  -4  -3   24.40    1.10
  16   4  -3   26.20    2.90
 -16   4   3   24.60    2.50
 -16   4   3   24.70    2.60
  16   4  -3   26.50    2.80
 -16   4   3   25.70    2.50
 -16   4   3   23.00    2.40
  16   4  -3   29.80    2.90
  16   4  -3   25.10    2.80
 -14  -4   3    5.20    1.10
 -14  -4   3    4.70    1.60
  14  -4  -3    6.30    1.80
 -14   4   3    3.90    1.10
  14   4  -3    4.90    1.50
 -14   4   3    4.60    1.10
  14   4  -3    4.40    1.40
  14   4  -3    4.60    1.40
  14   4  -3    5.20    1.30
 -14   4   3    3.80    1.20
 -14   4   3    6.90    1.30
  12  -4  -3   13.10    2.30
 -12  -4   3   10.60    2.00
 -12  -4   3   11.30    1.30
 -12   4   3   13.60    1.70
 -12   4   3   13.50    1.50
 -12   4   3   11.60    1.40
  12   4  -3   13.60    1.90
  12   4  -3   12.10    1.80
 -12   4   3   12.80    1.60
  12   4  -3   10.10    1.60
 -12   4   3   11.10    1.40
  12   4  -3   13.50    1.70
  10  -4  -3    9.00    1.10
  10  -4  -3    8.80    1.90
 -10  -4   3    8.30    0.80
 -10  -4   3    8.80    1.80
  10   4  -3    6.10    1.30
 -10   4   3    9.40    1.20
 -10   4   3   10.00    1.30
  10   4  -3    7.40    1.40
 -10   4   3    8.90    1.20
 -10   4   3    8.00    1.10
  10   4  -3   10.10    1.40
  10   4  -3    7.60    1.30
  10   4  -3    7.00    1.40
  10   4  -3    7.70    1.80
 -10   4   3    8.80    1.10
 -10   4   3    7.40    1.00
   8  -4  -3   12.30    1.00
  -8  -4   3   12.60    2.10
   8  -4  -3   14.30    2.30
  -8  -4   3   10.60    1.40
   8   4  -3   14.40    1.70
  -8   4   3   14.00    1.20
  -8   4   3   14.90    1.20
  -8   4   3   13.90    1.00
   8   4  -3   13.60    1.60
  -8   4   3   15.30    1.00
   8   4  -3   11.90    2.10
  -8   4   3   15.60    1.40
   8   4  -3   15.60    1.60
  -8   4   3   16.50    1.40
   8   4  -3   13.50    1.50
   8   4  -3   13.20    1.50
   8   4  -3   14.00    1.70
   6  -4  -3   22.10    2.80
  -6  -4   3   17.90    2.30
  -6   4   3   16.30    1.00
   6   4  -3   18.40    1.70
  -6   4   3   17.90    1.00
   6   4  -3   16.00    1.60
   6   4  -3   18.50    1.80
  -6   4   3   15.70    1.00
  -6   4   3   17.50    1.00
   6   4  -3   15.10    2.10
  -6   4   3   17.20    1.10
   6   4  -3   19.00    1.80
   6   4  -3   17.10    1.60
   6   4  -3   20.90    1.60
  -4  -4   3  126.49    4.00
   4  -4  -3  129.29    5.90
  -4  -4   3  125.29    5.20
  -4   4   3  122.79    3.00
  -4   4   3  122.79    3.00
  -4   4   3  120.29    3.00
  -4   4   3  121.39    3.10
   4   4  -3  127.69    5.20
   4   4  -3  125.09    4.00
   4   4  -3  125.49    4.00
   4   4  -3  128.69    4.00
  -4   4   3  124.09    3.00
  -4   4   3  126.79    3.00
   4   4  -3  122.59    4.10
   4   4  -3  124.69    4.20
   4   4  -3  121.29    3.70
  -2  -4   3   26.20    2.60
  -2  -4   3   29.70    1.70
   2  -4  -3   28.00    2.90
  -2   4   3   28.20    0.90
  -2   4   3   28.10    1.00
  -2   4   3   29.30    1.00
   2   4  -3   28.20    1.70
   2   4  -3   30.80    2.80
  -2   4   3   28.90    0.90
   2   4  -3   29.30    1.70
  -2   4   3   30.00    1.00
   2   4  -3   28.30    1.60
   2   4  -3   27.00    1.70
   2   4  -3   26.50    1.80
  -2   4   3   27.60    1.00
   2   4  -3   26.10    1.80
   0  -4   3  154.98    4.60
   0  -4  -3  148.59    6.30
   0   4   3  151.68    3.70
   0   4  -3  150.58    4.30
   0   4   3  153.08    3.60
   0   4  -3  155.98    4.60
   0   4  -3  149.29    4.50
   0   4   3  146.99    3.70
   0   4  -3  146.09    4.70
   0   4  -3  154.98    4.70
   0   4   3  152.18    3.60
   0   4  -3  154.58    5.60
   0   4   3  150.68    3.60
   0   4  -3  149.69    4.60
   0   4   3  157.78    3.90
  -2  -4  -3    6.60    0.60
  -2  -4  -3    6.40    1.60
  -2   4  -3    7.90    1.20
  -2   4  -3    8.50    1.40
  -2   4  -3    7.60    1.20
  -2   4  -3    6.70    1.10
  -2   4  -3    7.70    1.10
   2   4   3    7.30    0.60
   2   4   3    7.10    0.50
   2   4   3    7.40    0.90
  -2   4  -3    4.40    0.90
   2   4   3    7.10    0.80
   2   4   3    7.40    0.90
   2   4   3    6.70    0.80
  -2   4  -3    6.70    1.00
  -4  -4  -3   14.80    2.20
  -4  -4  -3   14.90    1.20
   4  -4   3   19.40    2.00
  -4   4  -3   16.10    1.60
   4   4   3   13.30    1.30
  -4   4  -3   11.70    1.50
   4   4   3   14.20    0.60
   4   4   3   18.00    1.50
   4   4   3   13.20    1.20
  -4   4  -3   12.50    1.60
  -4   4  -3   13.40    1.60
   4   4   3   12.50    1.10
   4   4   3   16.80    1.40
  -4   4  -3   14.50    1.50
  -4   4  -3   13.80    1.50
  -4   4  -3   15.90    1.60
   4   4   3   12.50    1.10
   6  -4   3   24.60    1.10
  -6  -4  -3   24.20    2.70
   6   4   3   24.40    1.60
  -6   4  -3   27.50    2.40
  -6   4  -3   23.70    2.10
   6   4   3   26.60    1.80
   6   4   3   27.20    1.90
   6   4   3   27.80    1.80
  -6   4  -3   26.60    2.10
  -6   4  -3   27.10    2.30
   6   4   3   24.00    2.00
   6   4   3   22.80    1.60
  -6   4  -3   28.60    2.30
   8  -4   3   58.69    2.30
  -8  -4  -3   55.19    3.50
  -8   4  -3   58.69    3.20
   8   4   3   60.69    2.90
   8   4   3   58.79    3.00
  -8   4  -3   57.39    3.20
   8   4   3   54.89    2.80
  -8   4  -3   60.19    3.30
   8   4   3   56.49    2.90
  -8   4  -3   58.29    3.10
   8   4   3   56.99    2.90
   8   4   3   57.89    2.90
  10  -4   3   18.50    1.70
 -10   4  -3   15.80    2.10
  10   4   3   19.00    2.00
  10   4   3   19.70    2.10
  10   4   3   17.50    2.00
 -10   4  -3   18.20    2.30
  10   4   3   19.30    2.10
  10   4   3   23.70    2.00
 -10   4  -3   20.80    2.30
 -10   4  -3   16.60    2.00
  12  -4   3   60.49    3.00
 -12  -4  -3   62.99    2.40
  12   4   3   61.89    3.50
 -12   4  -3   63.09    3.70
 -12   4  -3   68.99    3.90
  12   4   3   59.09    3.50
 -12   4  -3   65.99    3.80
  12   4   3   66.99    3.70
 -12   4  -3   67.09    3.70
  12   4   3   67.89    3.60
 -12   4  -3   61.79    4.60
  14  -4   3   37.00    2.60
 -14  -4  -3   34.80    2.10
 -14   4  -3   42.00    3.60
  14   4   3   41.80    3.50
  14   4   3   33.10    3.10
  14   4   3   39.70    3.50
  14   4   3   38.20    3.50
 -14   4  -3   42.30    3.90
 -14   4  -3   34.80    4.20
 -14   4  -3   37.40    3.30
  16  -4   3   13.60    2.00
 -16  -4  -3   14.20    1.80
 -16   4  -3   16.50    2.40
 -16   4  -3   13.80    2.50
  16   4   3   10.20    1.90
  16   4   3   10.90    2.10
 -16   4  -3   14.80    2.50
  16   4   3   14.40    2.30
  16   4   3   11.50    2.20
  18  -4   3    1.80    1.10
 -18  -4  -3    0.20    1.00
 -18   4  -3   -0.60    1.10
  18   4   3    0.90    1.30
 -18   4  -3   -0.70    1.20
  18   4   3   -1.10    1.20
 -20  -4  -3   37.20    3.20
  20  -4   3   31.90    3.20
 -20   4  -3   39.80    4.00
  20   4   3   34.90    4.20
 -20   4  -3   29.30    3.80
  20   4   3   29.80    3.80
 -21   5   3    1.80    1.50
  21   5  -3    1.30    1.50
 -21   5   3    0.90    1.30
 -21   5   3    1.10    1.20
 -21   5   3    0.00    1.20
  19   5  -3   10.70    2.20
  19   5  -3   12.00    2.20
  19   5  -3    6.50    2.00
 -19   5   3   10.40    2.00
 -19   5   3   11.40    2.20
 -19   5   3    8.30    1.90
 -19   5   3    9.10    2.00
  19   5  -3    9.10    2.20
 -17   5   3    1.00    0.90
 -17   5   3    0.00    1.00
 -17   5   3   -0.10    0.80
 -17   5   3   -1.10    1.00
  17   5  -3    0.40    1.00
  17   5  -3    1.00    0.90
  17   5  -3    0.10    1.00
  17   5  -3    0.60    1.20
 -15  -5   3    0.60    1.40
  15  -5  -3   -0.40    1.20
  15   5  -3    0.60    1.00
 -15   5   3   -0.30    0.80
 -15   5   3    0.40    0.70
  15   5  -3    0.70    1.00
 -15   5   3    1.50    1.00
 -15   5   3    0.70    1.00
  15   5  -3   -1.00    1.10
  15   5  -3    0.10    0.80
  13  -5  -3    0.30    1.10
 -13  -5   3    1.20    1.30
  13   5  -3    1.40    0.90
  13   5  -3    2.00    1.10
  13   5  -3    2.40    1.50
  13   5  -3    3.40    1.20
 -13   5   3    2.30    1.10
 -13   5   3    1.80    0.90
  13   5  -3    0.10    1.10
 -13   5   3    1.50    0.80
 -13   5   3    2.30    0.90
 -11  -5   3    4.50    1.60
  11  -5  -3    2.70    1.60
 -11   5   3    3.10    0.90
  11   5  -3    4.40    1.20
  11   5  -3    2.70    1.50
 -11   5   3    3.80    1.10
  11   5  -3    4.40    1.30
 -11   5   3    6.90    1.10
 -11   5   3    4.60    0.90
  11   5  -3    4.30    1.20
  11   5  -3    2.60    1.20
   9  -5  -3    3.40    1.70
  -9  -5   3    4.20    1.50
   9   5  -3    4.60    1.10
   9   5  -3    4.40    1.20
  -9   5   3    5.30    0.80
   9   5  -3    4.50    1.10
  -9   5   3    4.30    0.80
   9   5  -3    4.80    1.20
  -9   5   3    6.60    1.10
   9   5  -3    6.10    1.80
  -9   5   3    6.40    0.90
  -7  -5   3   13.30    2.40
   7  -5  -3    9.70    2.70
  -7   5   3    9.80    1.00
   7   5  -3   11.30    2.20
   7   5  -3   11.00    1.40
   7   5  -3   10.60    1.50
  -7   5   3   11.10    0.80
  -7   5   3   12.10    1.10
   7   5  -3    9.40    1.40
  -7   5   3    8.60    0.90
   7   5  -3    7.80    1.30
  -7   5   3    9.40    0.70
  -5  -5   3    5.30    1.70
   5  -5  -3    8.10    2.00
  -5   5   3    7.30    0.70
   5   5  -3    5.50    1.00
  -5   5   3    7.10    0.70
   5   5  -3    5.30    1.10
   5   5  -3    7.30    1.10
   5   5  -3    6.80    1.70
  -5   5   3    7.80    0.80
   5   5  -3    5.10    1.10
   3  -5  -3   33.30    3.70
  -3  -5   3   40.60    3.80
   3   5  -3   38.00    2.20
   3   5  -3   40.80    2.20
   3   5  -3   37.40    3.50
  -3   5   3   38.60    1.10
  -3   5   3   37.60    1.10
   3   5  -3   39.70    2.10
   3   5  -3   38.10    2.20
   1  -5  -3   10.60    2.30
   1   5  -3   12.00    1.40
   1   5  -3   10.20    1.30
   1   5  -3    7.30    1.70
  -1   5   3   10.90    0.60
   1   5  -3   12.80    1.40
   1   5  -3   12.40    1.50
  -1   5   3   12.40    0.70
  -1   5   3   10.20    0.70
  -1  -5  -3  116.09    5.90
  -1   5  -3  110.29    4.00
   1   5   3  110.09    2.90
  -1   5  -3  112.69    5.00
   1   5   3  106.09    3.00
   1   5   3  109.69    3.00
  -1   5  -3  106.19    4.00
  -1   5  -3  108.99    4.00
  -1   5  -3  108.39    3.90
  -3  -5  -3   21.20    2.90
   3   5   3   19.90    1.40
  -3   5  -3   22.20    2.00
  -3   5  -3   17.30    1.80
   3   5   3   20.50    1.10
   3   5   3   22.30    1.20
  -3   5  -3   18.90    1.80
   3   5   3   21.10    1.40
  -3   5  -3   21.40    2.30
  -3   5  -3   19.00    1.80
  -5  -5  -3    6.90    1.80
  -5   5  -3    9.80    1.40
   5   5   3   10.00    1.10
  -5   5  -3    9.70    1.50
   5   5   3    8.70    1.10
   5   5   3    9.30    1.20
  -5   5  -3    9.00    1.60
   5   5   3    9.40    1.20
  -5   5  -3    8.40    1.40
  -5   5  -3    9.40    1.40
  -5   5  -3    8.70    1.40
   7   5   3    7.90    1.30
   7   5   3   10.50    1.70
   7   5   3    8.80    1.30
  -7   5  -3    9.30    1.60
   7   5   3    7.80    1.20
  -7   5  -3    7.00    1.40
  -7   5  -3    5.50    1.30
   7   5   3    5.40    1.10
  -7   5  -3    6.60    1.40
  -7   5  -3    9.80    1.60
   9   5   3   17.10    1.90
  -9   5  -3   13.10    2.00
   9   5   3   14.60    1.80
   9   5   3   14.40    1.90
  -9   5  -3   16.00    2.10
   9   5   3   13.20    1.80
  -9   5  -3   15.80    2.00
  -9   5  -3   14.00    1.90
  11   5   3   27.80    2.60
  11   5   3   28.60    2.60
 -11   5  -3   27.90    2.80
  11   5   3   26.00    2.60
 -11   5  -3   28.50    2.90
 -11   5  -3   20.90    2.50
 -11   5  -3   20.80    2.60
  11   5   3   26.00    2.70
  13   5   3    9.20    1.70
 -13   5  -3    8.70    2.00
 -13   5  -3    8.00    1.80
  13   5   3    9.40    1.80
 -13   5  -3    8.60    1.80
  13   5   3    7.30    1.70
 -13   5  -3    8.80    1.80
  13   5   3    6.40    1.70
 -15   5  -3   -0.90    1.10
 -15   5  -3   -0.10    1.00
  15   5   3    1.60    1.10
  15   5   3   -0.80    1.10
 -15   5  -3   -0.40    1.10
  15   5   3   -0.90    1.00
  15   5   3    0.00    1.00
 -15   5  -3    1.20    1.10
 -17   5  -3    3.80    1.70
  17   5   3    3.80    1.80
  17   5   3    6.50    2.60
  17   5   3    7.10    1.90
  14   6  -3   32.30    4.20
 -14   6   3   30.20    2.70
 -14   6   3   27.90    2.60
  14   6  -3   28.10    3.00
  14   6  -3   30.30    3.10
 -14   6   3   28.20    2.50
  14   6  -3   30.70    3.20
  14   6  -3   27.70    3.00
 -14   6   3   35.10    2.90
  12   6  -3   11.00    1.80
 -12   6   3   13.20    1.60
  12   6  -3   10.90    1.90
  12   6  -3   12.20    2.90
 -12   6   3   14.40    1.70
 -12   6   3   10.60    1.50
  12   6  -3   10.70    1.80
  12   6  -3   13.10    2.10
  10   6  -3    3.90    1.80
  10   6  -3    2.50    1.20
 -10   6   3    1.70    0.70
  10   6  -3    2.30    1.10
  10   6  -3    2.80    1.10
 -10   6   3    1.80    1.10
 -10   6   3    2.40    0.80
  10   6  -3    1.70    0.90
 -10   6   3    1.90    0.80
  -8  -6   3   15.20    2.90
   8   6  -3    7.40    1.50
   8   6  -3   10.60    1.60
   8   6  -3    8.50    1.50
   8   6  -3   13.30    2.70
  -8   6   3   11.20    1.10
  -8   6   3   10.60    1.10
   8   6  -3    9.00    1.50
  -8   6   3   11.20    1.10
  -6  -6   3    7.00    2.00
   6   6  -3    7.30    1.30
   6   6  -3    6.40    1.30
  -6   6   3    6.60    0.60
  -6   6   3    9.50    0.70
   6   6  -3    9.50    2.40
   6   6  -3    6.40    1.30
  -6   6   3    6.30    0.70
   6   6  -3    7.80    1.30
   4   6  -3    1.10    1.30
   4   6  -3    0.70    0.80
   4   6  -3    0.10    0.60
   4   6  -3    0.50    0.60
   4   6  -3    0.40    0.70
   2   6  -3    1.90    0.90
   2   6  -3    2.20    0.80
   2   6  -3    2.30    0.90
   2   6  -3    2.10    0.70
   2   6  -3    3.90    1.60
   0   6  -3    2.90    0.90
   0   6  -3    3.20    0.90
   0   6  -3    4.10    1.00
   0   6  -3    4.90    1.60
   0   6  -3    3.40    1.00
   2   6   3    1.90    0.50
   2   6   3    2.40    0.60
  -2   6  -3    0.70    0.60
   2   6   3    1.30    0.40
  -2   6  -3    3.40    1.00
  -2   6  -3    1.30    1.10
  -2   6  -3    1.30    0.80
  -2   6  -3    0.90    0.80
   4   6   3   38.50    1.90
  -4   6  -3   37.20    2.50
   4   6   3   37.40    1.90
  -4   6  -3   41.60    2.60
  -4   6  -3   38.00    2.50
  -4   6  -3   42.40    3.70
   4   6   3   39.50    2.00
  -4   6  -3   41.80    2.70
  -4   6  -3   38.10    2.60
  -6   6  -3   11.40    1.70
   6   6   3   11.10    1.50
  -6   6  -3   12.70    1.80
   6   6   3   10.70    1.40
   6   6   3   14.00    1.50
  -6   6  -3    9.80    1.70
  -6   6  -3   13.30    1.90
   8   6   3   25.20    2.50
  -8   6  -3   23.90    2.60
   8   6   3   24.60    2.30
  -8   6  -3   28.30    2.70
  -8   6  -3   26.50    2.60
  -8   6  -3   23.90    2.60
   8   6   3   23.20    2.20
   8   6   3   23.50    2.20
 -10   6  -3    0.90    1.20
  10   6   3   -1.00    0.80
 -10   6  -3    0.10    1.10
 -10   6  -3    1.00    1.00
  10   6   3    0.80    0.80
  10   6   3    2.50    1.10
 -10   6  -3    1.20    0.90
  10   6   3    1.70    1.20
  30   0  -4   79.99    5.70
 -30   0   4   77.09    5.50
 -30   0   4   75.19    5.20
  30   0  -4   66.29    6.00
 -30   0   4   63.29    5.90
 -28   0   4    3.70    2.00
 -28   0   4    1.20    1.60
  28   0  -4    3.30    1.70
 -28   0   4    3.90    1.90
  28   0  -4   -0.60    1.80
  28   0  -4    0.50    1.60
 -26   0   4    2.30    1.70
 -26   0   4    3.90    2.00
  26   0  -4    5.40    2.00
 -26   0   4    4.90    1.90
  26   0  -4    1.60    1.80
  26   0  -4    2.50    1.80
  24   0  -4   44.20    4.30
 -24   0   4   44.00    4.00
  24   0  -4   48.50    4.40
  24   0  -4   42.00    3.80
 -24   0   4   35.60    3.80
 -24   0   4   50.09    4.50
 -22   0   4    4.30    1.60
 -22   0   4    3.30    1.40
  22   0  -4    5.50    1.80
  22   0  -4    4.10    0.90
 -22   0   4    4.90    1.70
  22   0  -4    5.00    1.90
 -20   0   4   13.10    2.90
  20   0  -4   13.40    2.20
 -20   0   4   13.40    2.10
  20   0  -4   15.00    2.30
  20   0  -4   13.30    1.40
 -20   0   4   14.80    2.30
 -20   0   4   14.90    2.70
  20   0  -4   13.60    2.20
  18   0  -4    1.60    1.20
  18   0  -4    1.10    1.20
 -18   0   4    1.60    1.20
 -18   0   4   -1.20    0.80
  18   0  -4    0.10    1.00
 -18   0   4   -0.30    0.70
  18   0  -4    0.80    0.60
 -18   0   4    2.50    1.30
  16   0  -4    2.00    1.20
  16   0  -4    1.60    1.00
  16   0  -4    0.70    1.00
 -16   0   4    1.20    1.10
 -16   0   4    1.80    1.10
 -16   0   4    1.70    0.80
 -16   0   4    1.60    1.00
  14   0  -4  165.88    5.70
  14   0  -4  162.08    5.50
 -14   0   4  169.28    5.80
  14   0  -4  159.48    5.70
 -14   0   4  158.58    5.40
 -14   0   4  162.58    5.60
 -14   0   4  172.18    5.70
  14   0  -4  161.38    5.50
 -12   0   4    0.20    0.60
 -12   0   4    0.50    0.80
  12   0  -4    1.90    1.00
 -12   0   4    0.20    0.80
  12   0  -4    0.10    0.80
 -12   0   4    1.70    1.00
  12   0  -4   -0.50    0.50
  12   0  -4    3.60    1.10
  10   0  -4 2460.45   49.50
  10   0  -4 2374.66   49.70
  10   0  -4 2433.06   49.70
 -10   0   4 2365.26   49.50
  10   0  -4 2473.45   49.50
 -10   0   4 2407.46   49.50
 -10   0   4 2441.76   49.60
 -10   0   4 2470.45   49.70
  10   0  -4 2419.76   49.60
 -10   0   4 2465.95   49.50
   8   0  -4  422.16    9.70
  -8   0   4  409.16    9.80
  -8   0   4  409.86    9.70
   8   0  -4  411.36    9.90
   8   0  -4  408.96    9.80
  -8   0   4  396.56    9.70
  -8   0   4  392.36    9.70
   8   0  -4  415.36    9.70
  -8   0   4  396.26    9.60
   8   0  -4  410.16    9.70
   6   0  -4 1001.40   20.90
   6   0  -4  970.10   21.00
   6   0  -4 1021.50   21.20
  -6   0   4 1002.40   21.10
   6   0  -4  956.20   21.00
  -6   0   4 1005.90   21.00
  -6   0   4  991.70   21.00
  -6   0   4  994.90   21.00
   6   0  -4 1007.50   21.00
  -6   0   4  986.70   21.10
  -4   0   4 1138.69   24.40
   4   0  -4 1182.78   24.40
  -4   0   4 1159.78   24.40
  -4   0   4 1174.18   24.40
   4   0  -4 1149.78   24.50
  -4   0   4 1178.68   24.50
   4   0  -4 1156.38   24.30
   4   0  -4 1177.98   24.30
  -4   0   4 1203.88   24.70
  -4   0   4 1153.88   24.40
  -4   0   4 1190.68   24.40
   4   0  -4 1217.88   24.50
   2   0  -4  512.85   11.60
   2   0  -4  522.35   11.70
   2   0  -4  522.65   11.60
   2   0  -4  504.85   11.60
  -2   0   4  520.85   11.60
  -2   0   4  525.75   11.70
  -2   0   4  507.85   11.60
   2   0  -4  524.95   11.60
  -2   0   4  498.25   11.60
  -2   0   4  526.55   11.80
  -2   0   4  511.45   11.70
  -2   0   4  521.25   11.50
   0   0   4    2.60    0.80
   0   0  -4   10.00    1.20
   0   0  -4    4.70    0.90
   0   0  -4    2.70    0.70
   0   0  -4    3.80    0.90
   0   0  -4    4.00    0.90
   0   0   4    3.20    0.70
   0   0   4    3.00    0.80
   0   0   4    3.50    0.80
   0   0   4    3.10    0.80
   0   0   4    2.40    0.70
   2   0   4  228.78    6.20
  -2   0  -4  235.88    6.20
   2   0   4  231.28    6.30
  -2   0  -4  230.68    6.30
  -2   0  -4  236.98    6.20
   2   0   4  234.78    5.00
   2   0   4  236.88    6.30
  -2   0  -4  229.18    6.20
   2   0   4  229.28    6.30
   2   0   4  231.38    6.20
   2   0   4  245.08    6.20
  -2   0  -4  231.28    6.30
   4   0   4  314.57    8.30
  -4   0  -4  327.17    8.30
  -4   0  -4  327.97    8.20
  -4   0  -4  315.97    8.20
   4   0   4  326.67    8.40
   4   0   4  319.47    8.20
  -4   0  -4  322.47    8.20
   4   0   4  323.97    8.20
  -4   0  -4  319.47    8.40
   4   0   4  327.27    8.20
   4   0   4  320.17    8.20
  -6   0  -4  695.53   15.90
   6   0   4  768.52   15.90
   6   0   4  683.93   15.70
  -6   0  -4  690.53   15.80
   6   0   4  686.43   15.80
  -6   0  -4  674.73   15.80
  -6   0  -4  629.84   15.80
   6   0   4  679.43   15.90
  -6   0  -4  682.73   14.10
   6   0   4  695.23   15.80
  -8   0  -4  331.17    7.40
   8   0   4  336.17    9.20
  -8   0  -4  338.37    9.00
  -8   0  -4  332.67    9.10
  -8   0  -4  329.77    9.10
   8   0   4  338.17    9.00
   8   0   4  345.47    9.20
   8   0   4  324.77    8.90
  -8   0  -4  326.67    9.20
 -10   0  -4   14.20    2.00
  10   0   4   11.60    1.50
 -10   0  -4   13.10    2.00
 -10   0  -4    7.20    1.40
  10   0   4    9.60    1.70
  10   0   4   11.00    1.70
  10   0   4   11.40    1.70
 -10   0  -4   10.10    0.90
 -10   0  -4    9.50    1.70
 -12   0  -4  116.39    4.90
  12   0   4  105.89    4.60
  12   0   4  101.49    4.80
  12   0   4  101.59    4.70
 -12   0  -4  104.09    4.90
 -12   0  -4  108.19    4.80
  12   0   4  105.79    4.50
 -14   0  -4  143.29    5.90
  14   0   4  138.39    5.90
  14   0   4  141.09    5.70
  14   0   4  141.79    5.90
 -14   0  -4  137.19    5.80
  14   0   4  140.39    5.80
 -14   0  -4  143.89    6.20
 -16   0  -4    5.10    1.70
  16   0   4    1.40    1.30
 -16   0  -4    5.60    1.80
  16   0   4    2.90    1.50
  16   0   4    5.10    1.60
  18   0   4    5.70    1.80
  18   0   4    5.80    1.90
  18   0   4   10.10    2.10
 -18   0  -4    6.50    1.90
 -18   0  -4    1.60    1.60
 -18   0  -4    9.30    2.10
 -20   0  -4    0.90    1.40
  20   0   4    2.00    1.70
 -20   0  -4   -0.80    1.10
  20   0   4    0.20    1.30
  20   0   4    0.90    1.50
 -20   0  -4    0.70    1.30
 -22   0  -4    3.70    1.90
  22   0   4    0.80    1.60
 -22   0  -4    1.20    1.70
 -22   0  -4   -0.40    1.20
  22   0   4    2.90    1.60
  22   0   4    1.80    1.60
  24   0   4   -0.20    1.80
 -24   0  -4   -1.10    1.60
 -24   0  -4    3.40    2.10
  24   0   4   -0.10    1.50
 -24   0  -4    0.30    1.50
  24   0   4    3.80    2.00
  26   0   4    0.80    2.00
  26   0   4   -0.50    1.90
 -26   0  -4   -1.70    1.60
 -26   0  -4   -0.20    1.70
  31  -1  -4    2.70    2.20
 -31  -1   4   11.50    3.10
  31  -1  -4    4.30    2.10
 -31  -1   4    8.20    2.70
 -31   1   4    5.40    2.30
  31   1  -4   12.10    2.80
 -31   1   4    8.00    2.50
 -31   1   4    4.20    2.20
  31   1  -4    6.50    2.50
  31   1  -4    1.20    2.10
 -29  -1   4    0.60    1.70
  29  -1  -4    1.30    1.80
  29  -1  -4    2.80    1.80
 -29  -1   4    1.90    1.70
 -29   1   4    0.10    1.50
  29   1  -4   -1.20    1.60
  29   1  -4    0.20    1.60
 -29   1   4    3.70    1.90
  29   1  -4    2.20    2.10
 -29   1   4    3.10    2.00
  27  -1  -4   54.29    5.20
 -27  -1   4   52.39    4.60
  27  -1  -4   53.59    4.70
 -27  -1   4   56.29    5.20
 -27  -1   4   42.30    4.60
  27   1  -4   33.70    4.10
 -27   1   4   45.60    4.70
 -27   1   4   54.89    5.00
 -27   1   4   45.60    4.50
  27   1  -4   47.10    4.60
  27   1  -4   52.09    5.10
 -25  -1   4   36.90    3.80
 -25  -1   4   44.20    4.40
 -25  -1   4   48.70    4.30
  25  -1  -4   50.89    4.80
  25  -1  -4   42.20    4.00
  25   1  -4   39.70    4.20
 -25   1   4   35.00    3.70
 -25   1   4   47.90    4.40
  25   1  -4   40.70    4.20
 -25   1   4   36.30    3.70
  25   1  -4   52.19    4.50
  23  -1  -4    0.90    0.70
 -23  -1   4    2.10    1.60
 -23  -1   4    5.40    1.80
  23  -1  -4    2.70    1.50
  23  -1  -4    3.10    1.60
  23  -1  -4    1.80    1.50
  23   1  -4    2.20    1.60
  23   1  -4   -0.30    1.20
 -23   1   4    3.70    1.60
 -23   1   4    5.30    1.60
  23   1  -4    3.20    1.60
 -23   1   4    0.90    1.30
 -21  -1   4   13.70    2.40
  21  -1  -4   13.90    2.10
  21  -1  -4   14.00    1.60
  21  -1  -4   12.20    2.30
 -21  -1   4   13.60    2.40
  21   1  -4   14.00    2.40
 -21   1   4   16.10    2.50
 -21   1   4   15.90    2.80
 -21   1   4   13.40    2.20
  21   1  -4   15.20    2.50
  21   1  -4   12.10    2.20
 -21   1   4   15.30    2.30
 -19  -1   4    4.20    1.80
  19  -1  -4    6.30    1.50
  19  -1  -4    5.50    1.10
 -19  -1   4    5.20    1.70
 -19  -1   4    7.30    1.90
  19  -1  -4    6.10    1.60
 -19   1   4    6.40    1.70
  19   1  -4    7.20    1.50
 -19   1   4    9.10    1.90
  19   1  -4    8.10    1.80
 -19   1   4    6.90    1.60
 -19   1   4    4.50    1.40
  19   1  -4    6.20    1.70
  19   1  -4    4.40    1.70
  19   1  -4    9.80    1.60
  17  -1  -4    5.70    1.60
  17  -1  -4    5.70    1.30
 -17  -1   4    5.70    1.60
 -17  -1   4    4.30    1.50
  17  -1  -4    6.00    1.10
 -17  -1   4    6.60    1.50
 -17  -1   4    5.00    1.40
  17  -1  -4    6.20    1.50
  17   1  -4    5.60    1.60
 -17   1   4    5.60    1.30
  17   1  -4    5.40    1.20
 -17   1   4    3.10    1.20
  17   1  -4    3.90    1.40
 -17   1   4    7.70    1.70
  17   1  -4    4.60    1.20
 -17   1   4    4.90    1.50
  17   1  -4    4.80    1.40
  15  -1  -4  197.98    6.10
  15  -1  -4  198.38    6.40
 -15  -1   4  197.28    6.40
  15  -1  -4  188.38    5.90
  15  -1  -4  190.78    6.50
 -15  -1   4  186.18    6.60
 -15  -1   4  193.78    6.40
 -15  -1   4  195.88    6.40
  15   1  -4  206.48    6.70
  15   1  -4  200.78    6.60
 -15   1   4  190.28    6.40
 -15   1   4  203.78    6.40
  15   1  -4  194.48    6.40
  15   1  -4  182.98    5.90
  15   1  -4  182.48    6.50
 -15   1   4  185.68    6.30
 -15   1   4  186.08    6.40
  13  -1  -4  107.79    4.10
 -13  -1   4  101.09    4.10
  13  -1  -4   96.59    3.70
  13  -1  -4  100.29    4.00
  13  -1  -4   95.89    3.80
 -13  -1   4   98.29    4.00
 -13  -1   4   98.39    4.20
 -13   1   4   96.39    4.00
 -13   1   4   99.99    4.00
  13   1  -4  103.89    4.30
 -13   1   4  102.99    4.00
  13   1  -4   97.29    4.00
  13   1  -4   97.39    3.80
  13   1  -4   94.99    4.00
 -13   1   4   95.89    3.90
  13   1  -4  105.89    4.30
  11  -1  -4  191.98    5.50
  11  -1  -4  181.38    5.60
 -11  -1   4  186.68    5.80
  11  -1  -4  188.68    5.60
 -11  -1   4  181.48    5.80
 -11  -1   4  181.38    4.70
 -11  -1   4  189.18    5.70
  11  -1  -4  181.08    5.60
 -11  -1   4  191.98    5.90
 -11   1   4  184.18    5.70
  11   1  -4  183.38    5.90
  11   1  -4  186.08    5.80
 -11   1   4  192.28    5.60
 -11   1   4  182.38    5.60
  11   1  -4  188.98    5.80
 -11   1   4  193.98    5.70
  11   1  -4  191.88    5.70
  11   1  -4  189.68    5.90
  -9  -1   4    4.30    1.00
  -9  -1   4    5.70    0.80
  -9  -1   4    4.70    1.00
   9  -1  -4    4.50    1.00
   9  -1  -4    6.20    1.10
  -9  -1   4    4.50    1.00
   9  -1  -4    3.20    0.90
   9  -1  -4    6.70    1.00
   9   1  -4    2.10    0.80
   9   1  -4    5.80    1.10
  -9   1   4    4.60    0.90
  -9   1   4    3.20    0.80
  -9   1   4    6.20    1.10
   9   1  -4    4.20    0.90
   9   1  -4    4.00    1.00
   9   1  -4    3.80    0.90
  -9   1   4    4.20    0.90
  -9   1   4    6.10    1.10
  -9   1   4    5.00    0.90
  -7  -1   4  158.68    4.80
  -7  -1   4  152.78    4.70
   7  -1  -4  156.98    4.60
   7  -1  -4  151.18    4.50
  -7  -1   4  151.68    4.10
  -7  -1   4  156.28    4.60
   7  -1  -4  152.28    4.20
  -7   1   4  154.68    4.40
  -7   1   4  154.58    4.30
  -7   1   4  150.98    4.50
   7   1  -4  151.18    4.70
   7   1  -4  155.18    4.70
  -7   1   4  149.39    4.40
   7   1  -4  156.28    4.60
  -7   1   4  150.78    4.40
  -7   1   4  148.29    4.40
  -7   1   4  151.78    4.40
   7   1  -4  154.18    4.70
  -7   1   4  155.18    4.50
   7   1  -4  151.48    4.70
   5  -1  -4  796.92   17.10
  -5  -1   4  809.72   17.50
   5  -1  -4  820.12   17.20
  -5  -1   4  801.12   17.00
   5  -1  -4  798.02   16.90
  -5  -1   4  817.22   17.50
  -5  -1   4  810.02   17.30
   5   1  -4  816.62   17.50
  -5   1   4  792.32   17.00
  -5   1   4  811.22   17.10
   5   1  -4  778.72   17.40
   5   1  -4  820.62   17.40
   5   1  -4  797.32   17.20
  -5   1   4  797.22   16.90
   5   1  -4  811.62   17.50
  -5   1   4  783.92   17.10
  -5   1   4  820.62   17.10
  -5   1   4  793.02   17.10
  -5   1   4  809.42   17.10
   5   1  -4  807.62   17.50
  -3  -1   4  301.07    7.50
   3  -1  -4  302.17    7.20
  -3  -1   4  300.37    7.50
  -3  -1   4  305.67    7.30
   3  -1  -4  295.77    7.20
   3  -1  -4  302.37    6.90
  -3  -1   4  305.77    7.40
  -3   1   4  298.67    7.10
   3   1  -4  310.07    7.30
  -3   1   4  303.17    7.10
   3   1  -4  293.67    7.50
  -3   1   4  292.27    7.50
  -3   1   4  293.67    7.10
   3   1  -4  296.17    7.40
   3   1  -4  302.77    7.40
  -3   1   4  298.37    7.20
  -3   1   4  296.67    7.00
   3   1  -4  305.97    7.50
  -3   1   4  307.47    7.20
  -3   1   4  301.47    7.10
   3   1  -4  297.47    7.50
  -1  -1   4   28.00    1.80
   1  -1  -4   29.70    1.60
   1  -1  -4   30.60    1.60
  -1  -1   4   28.90    1.70
  -1  -1   4   31.70    1.80
   1  -1  -4   30.50    1.50
  -1  -1   4   29.90    1.70
   1   1  -4   26.10    1.70
   1   1  -4   28.50    1.60
  -1   1   4   28.40    1.80
   1   1  -4   29.50    1.80
   1   1  -4   28.80    1.60
  -1   1   4   27.20    1.60
  -1   1   4   28.90    1.60
  -1   1   4   30.50    1.60
  -1   1   4   28.80    1.40
   1   1  -4   29.80    1.80
   1   1  -4   27.80    1.70
  -1   1   4   30.90    1.60
  -1   1   4   27.40    1.60
  -1   1   4   28.80    1.40
   1  -1   4  114.19    3.90
  -1  -1  -4  120.29    3.50
   1  -1   4  118.79    2.80
   1  -1   4  118.09    3.80
  -1  -1  -4  117.29    3.70
   1  -1   4  113.69    3.90
   1  -1   4  117.59    3.90
  -1  -1  -4  115.29    3.70
  -1   1  -4  113.89    3.80
  -1   1  -4  119.29    3.80
   1   1   4  114.99    3.50
  -1   1  -4  114.39    3.80
  -1   1  -4  118.69    3.90
   1   1   4  114.79    3.60
   1   1   4  111.39    3.60
   1   1   4  116.29    3.50
   1   1   4  116.29    3.70
   1   1   4  116.59    3.70
  -1   1  -4  116.79    3.90
  -1   1  -4  118.19    3.80
   1   1   4  122.39    3.70
   1   1   4  121.09    3.90
   1   1   4  109.59    3.50
   3  -1   4   33.50    2.00
   3  -1   4   28.60    2.00
  -3  -1  -4   32.60    1.90
  -3  -1  -4   32.10    1.80
  -3  -1  -4   29.90    1.90
   3  -1   4   34.90    2.10
  -3   1  -4   30.50    2.00
   3   1   4   29.20    1.80
   3   1   4   31.80    1.60
   3   1   4   29.60    1.90
   3   1   4   32.00    1.70
  -3   1  -4   32.40    1.90
   3   1   4   30.30    1.80
   3   1   4   28.40    1.80
   3   1   4   32.10    1.90
  -3   1  -4   31.40    2.00
  -3   1  -4   32.80    2.10
   5  -1   4   22.60    2.10
  -5  -1  -4   23.00    1.90
   5  -1   4   27.70    2.20
  -5  -1  -4   25.80    1.80
  -5  -1  -4   24.30    1.90
   5  -1   4   27.50    2.00
   5  -1   4   24.00    2.00
   5   1   4   23.80    1.60
  -5   1  -4   22.50    1.90
  -5   1  -4   23.90    2.10
  -5   1  -4   28.40    2.30
   5   1   4   27.00    1.50
  -5   1  -4   23.20    2.10
   5   1   4   24.90    1.90
   5   1   4   25.60    1.90
   5   1   4   25.10    1.90
   5   1   4   25.00    1.80
   7  -1   4  121.49    4.50
  -7  -1  -4  113.79    4.30
  -7  -1  -4  118.09    4.40
  -7  -1  -4  118.79    4.30
   7  -1   4  123.79    4.40
   7  -1   4  119.89    4.60
   7   1   4  126.89    4.50
   7   1   4  123.29    4.40
  -7   1  -4  121.89    4.50
   7   1   4  117.59    4.40
  -7   1  -4  119.99    4.60
   7   1   4  124.79    4.20
  -7   1  -4  118.09    4.50
   7   1   4  121.29    4.30
  -9  -1  -4   73.59    3.50
  -9  -1  -4   69.69    3.60
   9  -1   4   77.59    3.50
   9  -1   4   69.69    3.70
   9  -1   4   75.49    3.60
  -9  -1  -4   73.39    3.50
  -9   1  -4   71.09    3.50
  -9   1  -4   72.39    3.70
   9   1   4   72.09    3.20
  -9   1  -4   74.89    3.60
   9   1   4   66.79    3.50
  -9   1  -4   77.09    3.70
   9   1   4   72.79    3.50
   9   1   4   76.49    3.60
   9   1   4   73.29    3.40
  11  -1   4  180.98    6.50
  11  -1   4  183.58    6.40
 -11  -1  -4  179.58    6.20
 -11  -1  -4  180.28    6.30
 -11  -1  -4  172.48    6.50
  11  -1   4  182.88    6.30
  11   1   4  169.98    6.10
  11   1   4  176.68    6.20
 -11   1  -4  191.38    6.70
 -11   1  -4  180.88    6.40
  11   1   4  181.38    6.40
 -11   1  -4  184.18    6.50
 -11   1  -4  174.58    6.30
  11   1   4  174.48    6.30
 -13  -1  -4   18.50    2.40
  13  -1   4   19.40    2.40
  13  -1   4   13.80    2.20
 -13  -1  -4   20.20    2.60
 -13   1  -4   13.80    2.00
  13   1   4   12.20    2.00
 -13   1  -4   12.80    2.10
  13   1   4   17.50    3.70
 -13   1  -4   15.10    2.30
  13   1   4   17.40    2.20
  13   1   4   18.70    2.50
 -13   1  -4   16.10    2.30
  13   1   4   17.90    2.20
 -15  -1  -4    0.50    1.20
 -15  -1  -4    2.30    1.60
  15  -1   4    1.50    1.30
  15  -1   4    0.90    1.30
  15   1   4    0.10    1.10
  15   1   4   -0.60    0.70
 -15   1  -4   -0.80    0.80
 -15   1  -4    3.00    1.50
  15   1   4    0.10    1.20
  15   1   4    1.40    1.20
 -15   1  -4    1.20    1.30
 -17  -1  -4    0.50    1.30
  17  -1   4    4.10    1.80
 -17  -1  -4    4.30    1.80
 -17  -1  -4    2.60    1.50
  17  -1   4    5.10    1.70
  17   1   4    5.90    1.80
  17   1   4    2.40    1.30
 -17   1  -4    5.50    1.60
 -17   1  -4    6.40    2.00
  17   1   4    5.20    1.60
 -17   1  -4    4.50    1.70
  19  -1   4    1.40    1.60
  19  -1   4   -2.80    1.00
 -19  -1  -4    0.00    1.20
 -19  -1  -4    1.00    1.50
  19   1   4   -1.00    1.10
  19   1   4    0.10    1.40
 -19   1  -4    0.50    1.20
  19   1   4   -1.00    1.20
 -19   1  -4    0.30    1.50
 -19   1  -4    3.60    1.80
  21  -1   4    1.40    1.60
  21  -1   4   -1.70    1.30
 -21  -1  -4    2.10    1.60
 -21  -1  -4   -0.40    1.30
  21  -1   4    0.20    1.40
  21   1   4   -0.20    1.50
 -21   1  -4   -1.90    1.40
 -21   1  -4    1.00    1.30
  21   1   4   -0.90    1.40
 -21   1  -4   -0.70    1.50
  21   1   4   -1.80    1.50
  23  -1   4   39.70    4.40
  23  -1   4   44.60    4.80
 -23  -1  -4   34.20    4.00
 -23  -1  -4   38.90    4.50
 -23   1  -4   35.80    4.20
  23   1   4   43.90    4.70
  23   1   4   41.30    4.40
 -23   1  -4   39.70    4.60
  23   1   4   43.30    4.60
 -23   1  -4   43.50    4.80
  25  -1   4    4.80    2.50
 -25  -1  -4    9.40    2.60
  25  -1   4    8.90    2.70
 -25  -1  -4    5.30    2.50
  25   1   4    6.00    2.40
 -25   1  -4    3.20    2.20
  25   1   4    3.60    2.30
  25   1   4    5.40    2.20
 -25   1  -4    5.90    2.40
 -25   1  -4    3.90    2.50
  30  -2  -4    4.00    2.00
  30  -2  -4    0.10    1.80
 -30  -2   4    1.50    2.00
 -30  -2   4    1.90    1.60
  30   2  -4    4.10    2.40
  30   2  -4    3.10    2.50
 -30   2   4    3.40    2.10
  30   2  -4   -0.60    1.70
 -30   2   4    1.40    1.80
  28  -2  -4    3.10    2.10
 -28  -2   4    3.80    1.70
 -28  -2   4   -1.30    1.60
  28  -2  -4    2.00    1.50
  28   2  -4    1.30    1.90
 -28   2   4   -0.80    1.30
 -28   2   4   -0.50    1.60
  28   2  -4    2.00    1.90
  28   2  -4    4.00    2.00
  26  -2  -4    8.50    2.00
 -26  -2   4    3.90    2.00
  26  -2  -4    7.30    2.20
 -26  -2   4    3.90    1.80
 -26   2   4    1.70    1.80
  26   2  -4    8.30    2.30
 -26   2   4    6.40    2.00
  26   2  -4    6.70    2.30
  26   2  -4    6.70    2.10
 -26   2   4    4.90    2.00
 -24  -2   4   63.99    4.70
 -24  -2   4   64.59    4.40
  24  -2  -4   59.39    4.00
  24  -2  -4   64.69    4.00
  24  -2  -4   63.49    3.50
  24   2  -4   57.79    4.20
  24   2  -4   63.29    4.60
 -24   2   4   63.29    4.20
 -24   2   4   57.89    4.40
  24   2  -4   66.19    4.80
 -24   2   4   56.49    4.20
 -24   2   4   61.49    4.40
 -22  -2   4   26.10    3.20
 -22  -2   4   31.00    3.30
  22  -2  -4   26.80    2.60
  22  -2  -4   24.50    2.80
 -22  -2   4   30.70    3.40
 -22  -2   4   23.30    2.90
  22  -2  -4   27.90    2.90
 -22   2   4   29.20    3.30
  22   2  -4   26.10    3.30
  22   2  -4   22.40    3.10
  22   2  -4   32.60    3.50
 -22   2   4   29.20    3.30
 -22   2   4   30.20    3.40
 -22   2   4   29.30    3.10
 -20  -2   4   39.70    3.50
  20  -2  -4   42.50    2.90
 -20  -2   4   39.20    3.50
 -20  -2   4   39.10    3.80
  20  -2  -4   37.80    2.80
  20   2  -4   49.30    4.10
  20   2  -4   35.10    3.40
 -20   2   4   45.20    3.60
  20   2  -4   32.90    3.50
 -20   2   4   47.60    3.90
 -20   2   4   38.00    3.50
  20   2  -4   42.50    3.90
 -20   2   4   42.40    3.60
 -20   2   4   36.70    3.40
  18  -2  -4   91.19    4.30
 -18  -2   4   96.79    4.60
 -18  -2   4  109.39    4.70
  18  -2  -4   94.69    4.20
  18  -2  -4  101.79    4.50
 -18  -2   4  110.49    5.20
 -18   2   4   98.19    4.70
 -18   2   4  102.79    4.80
 -18   2   4  108.49    4.60
  18   2  -4  115.59    5.30
  18   2  -4  103.89    5.10
  18   2  -4   98.79    4.70
 -18   2   4   99.59    4.60
  18   2  -4   97.49    4.70
 -18   2   4  105.09    4.90
 -16  -2   4   48.50    3.10
  16  -2  -4   51.39    3.10
  16  -2  -4   47.00    2.90
  16  -2  -4   48.90    2.70
  16  -2  -4   49.90    3.10
 -16  -2   4   49.10    3.00
 -16  -2   4   55.29    4.10
 -16   2   4   48.80    3.20
  16   2  -4   48.20    3.20
  16   2  -4   44.70    3.30
 -16   2   4   51.39    3.10
  16   2  -4   46.60    3.30
 -16   2   4   52.19    3.10
 -16   2   4   50.79    3.10
 -16   2   4   48.20    2.90
  16   2  -4   49.20    3.20
  16   2  -4   49.30    3.10
 -14  -2   4   38.40    2.50
  14  -2  -4   33.50    2.40
  14  -2  -4   35.00    2.50
  14  -2  -4   33.40    2.10
  14  -2  -4   34.80    2.30
 -14  -2   4   35.70    2.50
 -14   2   4   35.60    2.40
 -14   2   4   35.70    2.30
 -14   2   4   42.00    2.80
  14   2  -4   38.30    2.80
  14   2  -4   33.10    2.80
 -14   2   4   34.20    2.40
  14   2  -4   34.50    2.50
 -14   2   4   32.50    2.40
  12  -2  -4  101.09    3.90
 -12  -2   4  108.79    4.00
  12  -2  -4  105.59    4.40
 -12  -2   4  106.39    4.20
 -12  -2   4  102.79    4.10
  12  -2  -4  103.29    3.50
  12  -2  -4  103.29    3.70
  12   2  -4   99.99    4.20
 -12   2   4  101.69    3.90
 -12   2   4  100.49    3.90
  12   2  -4  104.79    4.30
  12   2  -4  103.59    4.20
  12   2  -4  106.29    4.30
  12   2  -4  113.59    4.30
 -12   2   4  101.19    3.90
 -12   2   4  106.09    4.00
 -12   2   4  101.79    3.70
 -12   2   4  107.09    3.80
 -10  -2   4   26.30    1.90
  10  -2  -4   25.30    1.40
 -10  -2   4   24.30    1.80
  10  -2  -4   26.00    2.40
  10  -2  -4   23.20    1.60
  10  -2  -4   22.50    1.70
 -10  -2   4   26.20    2.00
 -10   2   4   27.60    1.70
  10   2  -4   26.40    2.20
  10   2  -4   26.30    1.90
 -10   2   4   25.40    1.60
 -10   2   4   24.30    1.70
  10   2  -4   27.10    2.20
  10   2  -4   24.80    2.20
 -10   2   4   22.20    1.90
 -10   2   4   24.10    1.70
  10   2  -4   24.10    2.20
 -10   2   4   25.60    1.70
   8  -2  -4  227.08    5.30
   8  -2  -4  226.78    6.00
  -8  -2   4  220.18    6.20
  -8  -2   4  228.18    6.10
  -8  -2   4  223.58    6.40
   8  -2  -4  227.78    7.00
   8   2  -4  224.58    6.60
   8   2  -4  222.38    6.40
  -8   2   4  227.98    6.00
  -8   2   4  233.98    5.80
  -8   2   4  223.88    5.80
  -8   2   4  227.08    5.90
   8   2  -4  233.68    6.40
   8   2  -4  220.08    6.10
   8   2  -4  228.28    6.40
  -8   2   4  224.68    5.80
  -8   2   4  218.28    5.90
  -8   2   4  227.38    6.30
   8   2  -4  233.08    6.50
   6  -2  -4 1235.88   25.30
   6  -2  -4 1212.58   26.80
   6  -2  -4 1031.20   24.30
  -6  -2   4 1210.68   25.60
  -6  -2   4 1214.98   25.90
  -6  -2   4 1254.17   25.50
   6  -2  -4 1242.08   25.30
  -6   2   4 1241.18   25.20
  -6   2   4 1235.98   25.20
  -6   2   4 1238.18   25.20
   6   2  -4 1260.47   25.60
  -6   2   4 1235.48   25.00
  -6   2   4 1234.48   25.20
  -6   2   4 1253.57   25.10
  -6   2   4 1251.77   25.10
   6   2  -4 1199.58   25.80
   6   2  -4 1242.88   26.30
  -6   2   4 1213.58   25.20
   6   2  -4 1187.28   25.80
   6   2  -4 1231.48   25.80
   6   2  -4 1245.68   25.90
  -4  -2   4  191.98    5.10
   4  -2  -4  186.88    4.90
  -4  -2   4  192.48    6.00
  -4  -2   4  200.68    5.50
  -4  -2   4  186.08    5.40
   4   2  -4  187.28    5.20
  -4   2   4  193.08    4.90
   4   2  -4  200.38    5.70
  -4   2   4  194.88    4.80
  -4   2   4  198.18    4.80
   4   2  -4  185.28    5.40
  -4   2   4  185.78    4.80
  -4   2   4  187.58    4.90
   4   2  -4  191.08    5.40
   4   2  -4  190.48    5.40
  -4   2   4  187.78    4.80
  -4   2   4  185.08    4.80
   4   2  -4  192.28    5.40
  -4   2   4  191.08    4.70
  -4   2   4  198.38    4.70
  -2  -2   4    2.30    0.90
  -2  -2   4    2.30    0.70
   2  -2  -4    2.70    0.60
  -2  -2   4    1.60    0.60
  -2  -2   4    1.60    0.70
  -2   2   4    2.20    0.60
   2   2  -4    3.60    0.90
  -2   2   4    3.30    0.60
   2   2  -4    2.10    0.80
   2   2  -4    1.20    0.50
   2   2  -4    2.10    0.70
  -2   2   4    2.70    0.60
   2   2  -4    3.80    0.70
  -2   2   4    1.80    0.50
  -2   2   4    2.60    0.50
  -2   2   4    2.80    0.60
   2   2  -4    2.70    0.80
  -2   2   4    2.60    0.60
  -2   2   4    1.30    0.50
  -2   2   4    2.00    0.60
   2   2  -4    3.20    0.80
   0  -2   4   23.40    1.60
   0  -2   4   21.80    1.80
   0  -2   4   20.30    1.50
   0  -2  -4   22.20    1.30
   0  -2   4   20.40    1.30
   0  -2  -4   18.60    1.30
   0   2  -4   21.40    1.80
   0   2  -4   21.40    1.60
   0   2   4   23.30    1.40
   0   2  -4   21.20    1.50
   0   2   4   19.70    1.80
   0   2  -4   18.60    1.60
   0   2  -4   23.80    1.60
   0   2   4   22.50    1.30
   0   2   4   21.30    1.20
   0   2   4   23.30    1.30
   0   2   4   21.90    1.30
   0   2   4   22.00    1.20
   0   2   4   22.10    1.30
   2  -2   4  872.31   18.70
  -2  -2  -4  846.42   17.90
   2  -2   4  853.11   19.10
  -2  -2  -4  824.32   18.50
   2  -2   4  854.11   18.80
  -2   2  -4  883.41   19.10
   2   2   4  894.51   18.40
   2   2   4  886.81   18.50
  -2   2  -4  865.41   19.00
   2   2   4  864.71   18.30
   2   2   4  861.21   18.50
   2   2   4  861.81   18.30
  -2   2  -4  886.71   19.00
  -2   2  -4  851.41   19.00
   2   2   4  864.51   18.50
   2   2   4  867.31   19.00
   2   2   4  887.81   19.10
   2   2   4  867.31   19.10
  -2   2  -4  857.41   18.70
  -4  -2  -4   17.00    1.40
  -4  -2  -4   17.10    1.60
  -4  -2  -4   19.10    1.30
   4  -2   4   21.80    1.80
   4  -2   4   15.80    1.60
   4  -2   4   19.30    1.80
   4   2   4   21.30    1.60
  -4   2  -4   16.60    1.70
  -4   2  -4   20.10    1.90
   4   2   4   22.80    2.00
  -4   2  -4   16.70    1.70
   4   2   4   19.50    1.60
   4   2   4   18.70    1.40
  -4   2  -4   18.40    1.70
  -4   2  -4   21.30    1.20
   4   2   4   20.20    1.70
   4   2   4   17.30    1.70
   4   2   4   19.50    1.60
   4   2   4   16.60    1.50
   6  -2   4  218.48    6.30
   6  -2   4  216.38    6.40
  -6  -2  -4  214.08    6.00
  -6  -2  -4  221.48    6.00
  -6  -2  -4  217.08    6.40
   6  -2   4  215.68    6.60
  -6   2  -4  216.78    6.60
   6   2   4  217.38    6.30
   6   2   4  219.38    6.30
   6   2   4  211.38    6.10
   6   2   4  220.48    6.40
   6   2   4  232.58    6.30
  -6   2  -4  224.68    5.40
  -6   2  -4  228.48    6.80
   6   2   4  224.68    6.40
  -6   2  -4  215.38    6.60
  -6   2  -4  217.58    6.60
   6   2   4  210.98    6.10
   6   2   4  224.18    6.40
  -8  -2  -4   -0.60    0.70
   8  -2   4    0.10    0.80
  -8  -2  -4    0.50    0.80
   8  -2   4   -0.10    0.80
   8  -2   4    0.60    0.80
  -8  -2  -4   -0.80    0.70
  -8   2  -4    0.30    0.40
  -8   2  -4   -0.30    0.60
   8   2   4    0.00    0.80
  -8   2  -4   -0.70    0.90
   8   2   4   -0.40    0.40
   8   2   4   -1.20    0.70
   8   2   4    0.00    0.70
   8   2   4   -1.00    0.70
   8   2   4   -0.30    0.60
  -8   2  -4    0.60    1.00
  -8   2  -4   -1.10    0.80
 -10  -2  -4    1.60    1.00
  10  -2   4    1.80    0.50
 -10  -2  -4    0.10    1.00
  10  -2   4    1.30    1.00
  10  -2   4    0.90    1.00
 -10  -2  -4    2.40    1.10
 -10   2  -4    1.60    1.20
 -10   2  -4    2.10    0.60
  10   2   4    1.40    1.10
  10   2   4    0.60    0.60
  10   2   4    2.90    1.20
 -10   2  -4    2.50    1.00
 -10   2  -4    1.80    1.30
 -10   2  -4    1.60    1.10
  10   2   4    1.30    1.00
  10   2   4    0.80    0.90
 -10   2  -4    2.60    1.20
  10   2   4    3.20    1.20
 -12  -2  -4   30.10    2.60
  12  -2   4   37.40    3.10
  12  -2   4   32.50    2.90
  12  -2   4   44.40    3.70
 -12  -2  -4   28.80    2.70
 -12   2  -4   36.50    3.90
 -12   2  -4   32.60    2.90
 -12   2  -4   35.30    3.10
  12   2   4   34.40    3.00
 -12   2  -4   27.90    2.80
  12   2   4   29.60    2.90
  12   2   4   37.70    3.20
 -12   2  -4   39.20    3.40
  12   2   4   29.40    2.90
  12   2   4   36.10    2.70
  12   2   4   31.40    2.20
  14  -2   4  393.26   11.40
 -14  -2  -4  379.76   11.00
  14  -2   4  395.56   11.20
  14  -2   4  423.06   12.90
  14   2   4  388.56   11.50
  14   2   4  392.06   11.50
  14   2   4  366.36   11.30
  14   2   4  389.46   11.30
  14   2   4  404.96   11.30
 -14   2  -4  409.96   11.80
 -14   2  -4  398.56   11.60
 -14   2  -4  387.76   11.60
 -14   2  -4  397.46   11.30
  16  -2   4   73.39    4.30
  16  -2   4   75.39    4.20
 -16  -2  -4   72.89    4.20
 -16  -2  -4   74.99    4.20
 -16   2  -4   76.79    4.30
  16   2   4   62.59    4.20
  16   2   4   60.79    4.20
 -16   2  -4   56.59    4.10
  16   2   4   72.19    4.40
 -16   2  -4   68.49    4.40
  16   2   4   71.69    4.30
  18  -2   4  100.89    5.70
 -18  -2  -4   99.39    5.20
  18  -2   4   94.79    5.20
  18  -2   4   95.59    5.10
 -18  -2  -4   95.29    5.10
 -18   2  -4  105.79    5.30
  18   2   4   97.69    5.40
  18   2   4   87.19    5.10
  18   2   4   95.49    5.40
 -18   2  -4   96.89    5.50
 -18   2  -4   93.99    5.50
  20  -2   4   38.50    4.30
 -20  -2  -4   31.80    3.40
 -20  -2  -4   33.80    3.90
 -20  -2  -4   38.00    4.10
  20  -2   4   33.00    3.70
 -20   2  -4   36.50    4.10
 -20   2  -4   39.40    4.30
 -20   2  -4   32.50    3.60
  20   2   4   34.30    3.80
  20   2   4   32.60    3.70
  20   2   4   36.80    4.00
  22  -2   4   45.10    4.70
 -22  -2  -4   39.00    4.10
  22  -2   4   34.00    4.10
 -22  -2  -4   42.40    4.80
 -22   2  -4   35.80    4.20
 -22   2  -4   37.80    4.40
  22   2   4   38.00    4.30
  22   2   4   40.40    4.20
  22   2   4   36.30    4.20
 -22   2  -4   34.30    4.00
 -24  -2  -4    0.00    1.60
  24  -2   4    2.30    2.00
  24  -2   4   -1.20    1.50
 -24  -2  -4   -1.20    1.30
 -24   2  -4   -0.50    1.60
 -24   2  -4    0.00    1.80
 -24   2  -4   -3.90    1.30
  24   2   4    0.10    1.70
  24   2   4    0.40    1.70
  27  -3  -4    3.10    1.50
 -27  -3   4    6.30    2.00
 -27  -3   4    4.00    2.10
  27   3  -4    4.60    2.20
  27   3  -4    6.20    2.10
 -27   3   4    4.10    1.70
 -27   3   4    4.70    2.10
  25  -3  -4    1.20    1.10
  25  -3  -4    0.70    1.10
 -25  -3   4    2.00    1.40
  25   3  -4    5.00    1.90
 -25   3   4   -0.70    1.40
  25   3  -4    5.10    3.10
 -25   3   4    2.30    1.70
  25   3  -4   -1.20    1.30
 -25   3   4    1.30    1.70
 -23  -3   4   24.40    3.00
  23  -3  -4   31.70    3.00
  23  -3  -4   25.70    2.90
 -23   3   4   30.50    3.30
  23   3  -4   24.00    3.20
  23   3  -4   27.50    3.40
  23   3  -4   26.30    3.50
  23   3  -4   33.10    3.70
 -23   3   4   32.20    3.70
 -23   3   4   24.40    3.10
 -21  -3   4    3.60    1.50
  21  -3  -4    4.90    1.60
  21  -3  -4    1.90    1.10
  21   3  -4    3.00    1.60
 -21   3   4    7.40    2.00
  21   3  -4    0.00    1.40
 -21   3   4    1.40    1.30
 -21   3   4    1.80    1.30
 -21   3   4    1.50    1.30
  21   3  -4    3.20    1.60
  21   3  -4    3.50    1.70
 -19  -3   4   95.49    4.60
  19  -3  -4   94.29    4.80
 -19  -3   4   95.69    4.30
  19   3  -4   97.69    4.90
  19   3  -4   85.29    4.80
  19   3  -4   97.89    4.90
 -19   3   4   88.29    4.70
  19   3  -4   97.09    5.10
 -19   3   4   95.79    4.70
 -19   3   4   95.29    4.70
 -19   3   4   92.39    4.50
  19   3  -4   96.49    5.00
 -19   3   4   86.09    4.70
  17  -3  -4    1.70    1.10
  17  -3  -4    3.30    1.00
 -17  -3   4    2.50    1.10
 -17   3   4    2.60    1.10
  17   3  -4    2.70    1.10
  17   3  -4    2.70    1.30
 -17   3   4    2.60    1.20
  17   3  -4    5.40    1.60
  17   3  -4    4.90    1.50
  17   3  -4    2.00    1.20
 -17   3   4    2.80    1.20
 -17   3   4    3.20    1.50
 -17   3   4    4.50    1.30
  15  -3  -4    9.70    1.30
 -15  -3   4    9.40    1.60
 -15  -3   4    5.20    1.80
  15  -3  -4   10.90    2.00
 -15  -3   4    9.30    1.60
 -15   3   4    9.30    1.80
 -15   3   4    8.50    1.40
  15   3  -4   13.40    2.00
 -15   3   4   11.90    1.70
  15   3  -4    9.20    1.70
  15   3  -4    8.10    1.70
 -15   3   4    8.90    1.50
  15   3  -4   11.40    1.90
  15   3  -4    9.10    1.60
 -15   3   4    8.20    1.50
  13  -3  -4    4.50    1.10
 -13  -3   4    3.10    1.30
  13  -3  -4    5.10    1.40
 -13  -3   4    2.90    1.00
 -13  -3   4    2.80    1.10
 -13  -3   4    3.10    1.20
  13  -3  -4    4.20    0.80
 -13   3   4    3.70    1.20
 -13   3   4    3.70    1.00
  13   3  -4    2.90    1.10
  13   3  -4    5.20    1.40
  13   3  -4    3.70    1.20
 -13   3   4    4.20    1.10
 -13   3   4    3.60    1.00
 -13   3   4    3.60    0.90
 -13   3   4    5.70    1.30
  13   3  -4    2.50    1.00
  13   3  -4    2.70    1.10
 -11  -3   4    5.90    1.30
 -11  -3   4    6.00    1.10
 -11  -3   4    5.90    1.10
  11  -3  -4    5.40    1.00
 -11  -3   4    4.00    1.30
  11  -3  -4    6.70    1.60
  11   3  -4    4.80    1.10
  11   3  -4    4.60    1.00
  11   3  -4    6.50    1.30
 -11   3   4    5.20    1.00
  11   3  -4    5.20    1.20
  11   3  -4    7.00    0.80
 -11   3   4    4.70    0.90
 -11   3   4    6.40    1.20
  11   3  -4    4.10    1.10
 -11   3   4    4.50    0.90
 -11   3   4    5.30    1.10
  11   3  -4    3.20    1.10
 -11   3   4    5.30    1.00
  11   3  -4    5.40    1.30
  -9  -3   4   44.20    2.30
  -9  -3   4   41.70    2.50
  -9  -3   4   41.30    2.70
   9  -3  -4   43.80    3.00
  -9  -3   4   43.80    2.10
  -9   3   4   43.90    2.00
  -9   3   4   42.90    2.20
   9   3  -4   38.70    2.40
  -9   3   4   43.40    2.10
   9   3  -4   46.40    2.60
  -9   3   4   39.30    1.90
   9   3  -4   46.80    2.60
   9   3  -4   43.70    2.50
  -9   3   4   38.90    1.90
   9   3  -4   45.50    2.60
   9   3  -4   47.50    3.00
  -9   3   4   43.10    2.10
  -7  -3   4   27.20    2.20
   7  -3  -4   29.60    2.80
  -7  -3   4   22.40    2.20
  -7  -3   4   29.50    1.80
  -7  -3   4   25.60    1.50
   7  -3  -4   27.60    1.50
   7   3  -4   25.10    2.10
  -7   3   4   26.60    1.30
   7   3  -4   28.80    1.90
   7   3  -4   26.90    1.80
   7   3  -4   29.30    1.90
  -7   3   4   27.30    1.40
  -7   3   4   25.70    1.50
   7   3  -4   31.40    2.70
  -7   3   4   26.00    1.30
   7   3  -4   23.80    1.70
  -7   3   4   27.80    1.50
  -7   3   4   24.30    1.50
  -7   3   4   25.30    1.40
   7   3  -4   22.00    2.00
  -5  -3   4    1.80    0.70
  -5  -3   4    2.50    0.90
   5  -3  -4    3.00    0.60
  -5  -3   4    2.00    0.60
   5  -3  -4    2.50    1.10
   5  -3  -4    1.70    0.60
  -5  -3   4    2.30    0.90
  -5   3   4    2.60    0.60
   5   3  -4    2.30    0.80
   5   3  -4    1.70    0.70
   5   3  -4    2.20    0.90
  -5   3   4    2.70    0.60
  -5   3   4    2.80    0.40
  -5   3   4    5.20    0.70
  -5   3   4    3.10    0.40
   5   3  -4    2.10    0.70
  -5   3   4    2.30    0.50
  -5   3   4    2.40    0.50
   5   3  -4    3.10    1.00
  -5   3   4    2.10    0.50
   5   3  -4    4.50    0.90
  -5   3   4    2.90    0.70
   5   3  -4    1.90    0.80
   3  -3  -4  433.56   11.90
  -3  -3   4  435.86   11.10
   3  -3  -4  441.66    9.50
  -3  -3   4  438.26   10.60
  -3  -3   4  439.26    9.70
   3  -3  -4  449.95    9.60
  -3  -3   4  440.26   10.00
  -3   3   4  446.66    9.10
   3   3  -4  430.26   10.60
   3   3  -4  426.66   10.30
  -3   3   4  451.75    9.50
  -3   3   4  442.06    9.50
   3   3  -4  450.45   11.20
  -3   3   4  430.66    9.10
  -3   3   4  426.16    9.60
   3   3  -4  445.36   10.50
   3   3  -4  439.66   10.50
  -3   3   4  432.96    9.50
  -3   3   4  425.46    9.10
  -3   3   4  447.86    9.60
   3   3  -4  428.66   10.50
   3   3  -4  437.56   10.40
  -3   3   4  450.75    9.60
  -1  -3   4  396.66    9.80
   1  -3  -4  399.86    9.20
  -1  -3   4  401.76    8.90
   1  -3  -4  398.16   11.00
  -1  -3   4  387.46    9.20
   1  -3  -4  396.26    8.80
  -1  -3   4  404.96   10.10
   1   3  -4  403.96    9.70
   1   3  -4  400.26    9.80
   1   3  -4  399.16    9.60
  -1   3   4  393.66    8.50
  -1   3   4  396.06    8.90
  -1   3   4  401.76    8.80
  -1   3   4  394.76    8.90
   1   3  -4  387.76    9.50
  -1   3   4  400.06    8.90
   1   3  -4  401.66    9.80
  -1   3   4  411.16    8.80
   1   3  -4  394.86   10.10
  -1   3   4  397.66    8.80
  -1   3   4  390.06    8.40
   1   3  -4  390.66    9.80
   1  -3   4    2.90    0.90
   1  -3   4    2.60    0.70
  -1  -3  -4    3.40    1.20
   1  -3   4    3.70    0.70
  -1  -3  -4    2.40    0.60
   1  -3   4    1.20    0.80
   1   3   4    3.50    0.50
  -1   3  -4    3.60    1.00
   1   3   4    1.50    0.50
   1   3   4    2.20    0.70
  -1   3  -4    2.00    0.80
   1   3   4    3.40    0.70
  -1   3  -4    3.00    0.90
   1   3   4    2.30    0.60
  -1   3  -4    4.40    1.00
   1   3   4    1.90    0.60
   1   3   4    2.50    0.60
  -1   3  -4    1.80    0.70
  -1   3  -4    3.50    0.90
  -1   3  -4    2.60    0.70
   3  -3   4    8.50    1.20
  -3  -3  -4    7.80    1.50
   3  -3   4   10.10    1.20
   3  -3   4    9.70    1.40
   3   3   4    7.90    1.10
   3   3   4    6.70    0.90
  -3   3  -4    7.80    1.20
  -3   3  -4    7.70    1.30
  -3   3  -4    8.20    1.20
  -3   3  -4    8.40    1.30
  -3   3  -4    7.70    1.20
   3   3   4   10.30    1.20
   3   3   4    7.70    1.10
   3   3   4    6.00    0.90
   3   3   4    7.90    1.00
  -3   3  -4    6.90    1.30
  -3   3  -4   12.10    1.60
   5  -3   4    5.20    1.00
   5  -3   4    3.60    0.90
  -5  -3  -4    1.10    1.00
   5  -3   4    1.70    0.90
  -5  -3  -4    3.70    0.90
   5   3   4    4.70    1.30
  -5   3  -4    4.70    1.20
  -5   3  -4    5.20    1.20
  -5   3  -4    2.60    1.00
   5   3   4    7.00    1.10
   5   3   4    4.10    0.80
   5   3   4    4.80    0.80
  -5   3  -4    1.90    0.80
  -5   3  -4    3.80    0.90
   5   3   4    4.60    1.00
   5   3   4    4.40    1.00
   5   3   4    4.90    1.00
  -5   3  -4    5.20    1.20
  -5   3  -4    3.90    1.00
  -7  -3  -4    2.50    0.70
  -7  -3  -4    1.90    0.90
   7  -3   4    1.80    0.90
   7  -3   4    1.50    1.00
   7  -3   4    3.50    1.00
   7   3   4    2.00    0.90
   7   3   4    4.50    1.10
  -7   3  -4    2.10    1.10
   7   3   4    4.20    1.10
   7   3   4    3.90    0.90
  -7   3  -4    2.60    1.00
  -7   3  -4    3.00    1.10
   7   3   4    2.50    0.90
  -7   3  -4    3.70    1.20
  -7   3  -4    3.80    1.20
   7   3   4    2.80    0.80
   7   3   4    3.00    1.10
  -7   3  -4    2.00    0.90
  -7   3  -4    3.50    0.90
   9  -3   4   29.90    2.50
   9  -3   4   26.50    2.60
   9  -3   4   30.10    2.40
  -9  -3  -4   31.70    2.00
   9   3   4   31.50    2.30
  -9   3  -4   36.30    3.10
   9   3   4   29.90    2.20
   9   3   4   30.20    2.50
   9   3   4   29.50    2.60
   9   3   4   29.80    2.10
  -9   3  -4   29.40    2.70
   9   3   4   26.30    2.40
  -9   3  -4   31.20    2.70
  -9   3  -4   27.20    1.80
  -9   3  -4   31.70    2.90
  -9   3  -4   34.40    3.00
 -11  -3  -4   69.19    3.30
  11  -3   4   69.89    3.60
  11  -3   4   66.79    3.40
  11   3   4   69.99    3.70
 -11   3  -4   69.29    4.00
  11   3   4   67.59    3.80
  11   3   4   62.49    3.00
  11   3   4   73.19    3.80
  11   3   4   71.59    3.70
 -11   3  -4   80.59    3.70
 -11   3  -4   72.39    4.10
  11   3   4   66.39    3.70
 -11   3  -4   68.19    3.90
 -11   3  -4   71.79    3.80
 -11   3  -4   68.29    4.00
  13  -3   4    6.40    1.50
  13  -3   4    3.10    1.30
 -13   3  -4    4.80    1.60
  13   3   4    6.10    1.60
 -13   3  -4    2.40    1.40
  13   3   4    1.50    0.90
  13   3   4    5.40    1.60
 -13   3  -4    4.30    1.70
  13   3   4    3.10    1.40
  13   3   4    6.00    1.70
 -13   3  -4    9.50    1.80
 -13   3  -4    4.00    1.50
  13   3   4    5.00    1.10
 -15  -3  -4   89.19    4.30
  15  -3   4   92.49    4.60
 -15   3  -4   79.49    4.60
  15   3   4   85.49    4.70
  15   3   4   88.49    4.70
 -15   3  -4   77.19    4.80
 -15   3  -4   90.29    5.00
 -15   3  -4   86.99    4.80
  15   3   4   82.59    4.60
  15   3   4   89.79    4.70
  17  -3   4   11.40    2.10
 -17  -3  -4    9.90    2.00
 -17   3  -4    3.20    1.60
  17   3   4   10.20    2.20
  17   3   4   11.20    2.40
 -17   3  -4    6.30    2.10
 -17   3  -4    5.00    1.90
 -17   3  -4    7.70    2.00
  17   3   4    7.00    1.80
 -19  -3  -4  151.68    6.40
  19  -3   4  133.19    6.20
  19   3   4  152.58    7.00
  19   3   4  145.79    6.70
 -19   3  -4  144.49    7.10
 -19   3  -4  144.79    6.90
  19   3   4  126.09    6.60
 -19   3  -4  137.09    7.00
  21  -3   4   12.80    2.50
 -21  -3  -4   13.20    2.40
 -21   3  -4   15.00    2.90
  21   3   4   19.00    3.20
  21   3   4   16.50    2.90
 -21   3  -4   15.10    3.00
  21   3   4   13.30    2.70
  23  -3   4    0.10    1.40
  23  -3   4    1.60    1.80
 -23  -3  -4    1.40    1.40
 -23   3  -4   -1.10    1.60
  23   3   4    1.80    2.10
  23   3   4    0.90    1.80
 -23   3  -4    0.30    1.70
 -26  -4   4    3.90    1.70
  26  -4  -4    3.30    1.30
  26   4  -4    1.90    1.90
  24  -4  -4   20.70    2.90
  24  -4  -4   15.70    2.00
 -24  -4   4   12.10    2.30
 -24   4   4   12.30    2.70
  24   4  -4   20.80    3.20
  24   4  -4   13.40    2.70
  22  -4  -4   42.20    2.50
 -22  -4   4   44.90    3.80
  22  -4  -4   42.00    4.10
 -22   4   4   40.20    3.70
 -22   4   4   45.00    4.10
 -22   4   4   39.50    4.00
 -22   4   4   42.80    3.90
  22   4  -4   32.70    3.80
  22   4  -4   44.20    4.10
 -20  -4   4    1.70    1.20
  20  -4  -4    1.70    0.90
  20  -4  -4    1.90    1.30
  20   4  -4    0.20    2.00
  20   4  -4   -0.40    1.30
 -20   4   4    4.50    1.70
  20   4  -4    1.00    1.30
 -20   4   4    4.30    1.50
 -20   4   4    1.90    1.20
 -20   4   4    2.90    1.30
 -18  -4   4   38.70    2.70
  18  -4  -4   37.10    3.80
  18  -4  -4   40.00    1.80
 -18   4   4   39.90    3.50
  18   4  -4   51.19    4.20
 -18   4   4   48.40    3.20
  18   4  -4   37.80    3.50
  18   4  -4   44.00    3.90
 -18   4   4   35.70    3.10
 -18   4   4   43.50    3.10
  18   4  -4   36.20    3.50
  16  -4  -4   71.59    4.60
 -16  -4   4   75.39    4.60
  16   4  -4   72.49    4.20
  16   4  -4   72.69    4.20
 -16   4   4   71.89    3.60
  16   4  -4   72.89    4.10
  16   4  -4   68.69    4.00
 -16   4   4   74.29    3.70
 -16   4   4   72.19    3.70
 -16   4   4   68.19    3.80
 -14  -4   4   -0.30    0.90
  14  -4  -4    0.00    1.00
 -14  -4   4   -0.90    0.60
 -14   4   4    0.90    0.90
 -14   4   4    0.00    0.60
  14   4  -4    0.40    1.10
 -14   4   4    0.20    0.90
  14   4  -4    0.80    1.00
  14   4  -4   -0.10    0.70
  14   4  -4    2.70    1.20
 -14   4   4    0.80    0.80
 -12  -4   4    5.90    1.60
  12  -4  -4    7.70    1.90
 -12  -4   4    6.90    1.10
 -12   4   4    4.20    1.10
  12   4  -4    5.90    1.70
 -12   4   4    6.20    1.30
 -12   4   4    5.10    1.00
  12   4  -4    6.50    1.50
  12   4  -4    5.40    1.40
 -12   4   4    5.20    1.00
  12   4  -4    5.20    1.30
  12   4  -4    4.30    1.10
  10  -4  -4    0.50    1.00
 -10  -4   4    0.70    0.60
 -10  -4   4    0.30    0.90
 -10   4   4    0.60    0.50
 -10   4   4   -0.40    0.70
 -10   4   4    0.20    0.60
  10   4  -4    1.00    1.20
  10   4  -4    1.70    1.00
  10   4  -4   -0.10    0.80
 -10   4   4    1.50    0.60
 -10   4   4    0.90    0.60
  10   4  -4    0.00    0.60
  10   4  -4    0.70    0.80
 -10   4   4    0.50    0.60
  10   4  -4    0.20    0.90
  -8  -4   4    6.80    0.80
  -8  -4   4    5.60    1.40
   8  -4  -4    6.90    1.70
  -8   4   4    5.20    0.90
   8   4  -4    7.00    1.40
  -8   4   4    7.00    0.80
  -8   4   4    7.00    1.00
   8   4  -4    5.70    1.10
  -8   4   4    4.20    0.80
   8   4  -4    7.40    1.20
   8   4  -4    7.10    1.40
   8   4  -4    6.10    1.70
  -8   4   4    5.80    0.80
   8   4  -4    8.00    1.40
  -8   4   4    8.50    1.10
   6  -4  -4    0.80    1.00
  -6  -4   4    0.90    0.90
  -6  -4   4   -0.10    0.70
  -6   4   4    0.00    0.40
  -6   4   4    0.70    0.60
  -6   4   4    0.30    0.50
  -6   4   4    0.30    0.30
  -6   4   4    0.50    0.40
   6   4  -4   -0.20    0.70
   6   4  -4    0.50    1.00
   6   4  -4    0.10    0.70
   6   4  -4    0.20    0.80
   6   4  -4    0.30    0.80
   6   4  -4   -0.50    0.40
   6   4  -4    1.10    0.70
  -6   4   4    0.50    0.30
  -4  -4   4   10.80    1.40
   4  -4  -4   13.10    2.30
  -4  -4   4   10.00    1.70
   4   4  -4    8.60    1.30
  -4   4   4   10.90    0.90
   4   4  -4    8.30    1.40
  -4   4   4   12.00    1.00
  -4   4   4   10.30    0.80
   4   4  -4   11.70    1.40
   4   4  -4   10.10    1.30
   4   4  -4   11.60    1.90
  -4   4   4   11.30    1.10
   4   4  -4   10.30    1.30
  -4   4   4    9.30    0.80
   4   4  -4   10.10    1.40
   2  -4  -4   49.00    3.50
  -2  -4   4   51.79    3.10
  -2  -4   4   46.20    2.50
   2   4  -4   51.19    2.60
  -2   4   4   49.50    1.70
  -2   4   4   50.59    1.80
  -2   4   4   51.29    2.00
  -2   4   4   46.30    1.80
  -2   4   4   48.80    1.70
   2   4  -4   48.40    2.60
   2   4  -4   51.09    2.40
   2   4  -4   50.49    2.60
   2   4  -4   46.00    2.30
   2   4  -4   50.19    2.50
   2   4  -4   50.99    3.00
   0  -4   4   10.70    1.40
   0  -4  -4   12.90    2.10
   0  -4  -4   10.90    0.70
   0   4   4   11.10    1.00
   0   4   4   11.40    0.70
   0   4   4   11.50    0.80
   0   4  -4   11.70    1.40
   0   4  -4   10.90    1.40
   0   4  -4   12.30    1.60
   0   4  -4   10.30    1.50
   0   4   4    9.70    0.90
   0   4   4   12.10    1.10
   0   4  -4   14.80    1.90
   0   4   4   11.40    1.00
   0   4  -4   11.90    1.40
   0   4  -4   11.20    1.40
  -2  -4  -4   -0.50    0.40
  -2  -4  -4   -1.30    0.70
   2  -4   4    0.00    0.40
   2   4   4    0.80    0.50
   2   4   4    0.10    0.40
  -2   4  -4    0.10    0.60
   2   4   4    0.30    0.30
  -2   4  -4    0.60    0.80
   2   4   4    0.30    0.40
  -2   4  -4    0.20    0.70
  -2   4  -4    0.60    0.80
  -2   4  -4   -0.30    0.70
  -2   4  -4    0.60    0.80
   2   4   4    0.30    0.50
   2   4   4    1.10    0.60
  -4  -4  -4   30.30    1.90
   4  -4   4   29.60    1.50
  -4  -4  -4   33.20    3.20
   4   4   4   27.90    1.70
  -4   4  -4   34.10    2.30
   4   4   4   29.20    1.80
   4   4   4   28.10    1.90
   4   4   4   28.80    1.70
  -4   4  -4   28.00    2.30
  -4   4  -4   31.70    2.30
  -4   4  -4   29.70    2.20
  -4   4  -4   30.30    2.40
  -4   4  -4   27.60    2.50
   4   4   4   32.30    1.90
   4   4   4   28.30    1.80
  -4   4  -4   29.40    2.40
   6  -4   4   10.30    1.20
  -6  -4  -4    9.40    1.80
   6   4   4    8.60    1.20
   6   4   4    7.30    1.20
  -6   4  -4    8.60    1.60
   6   4   4    8.40    1.30
  -6   4  -4    9.40    1.60
   6   4   4    7.70    1.30
  -6   4  -4    7.90    1.40
   6   4   4    6.90    1.20
   6   4   4    9.90    1.70
  -6   4  -4    9.00    1.60
   8  -4   4   -0.80    0.50
  -8  -4  -4    1.40    1.00
  -8   4  -4    1.90    1.00
   8   4   4    0.80    0.90
   8   4   4    1.40    0.80
   8   4   4    0.70    0.60
  -8   4  -4    0.80    1.00
  -8   4  -4    1.00    0.90
   8   4   4    1.40    1.00
  -8   4  -4    0.70    1.00
   8   4   4    1.50    0.80
 -10  -4  -4    3.70    0.50
  10  -4   4    2.50    0.90
 -10  -4  -4    4.30    1.40
  10   4   4    3.60    1.10
 -10   4  -4    4.20    1.30
  10   4   4    1.80    1.10
  10   4   4    4.30    1.10
  10   4   4    4.90    1.30
 -10   4  -4    4.20    1.40
  10   4   4    3.50    1.30
 -10   4  -4    2.40    1.20
 -10   4  -4    1.90    1.20
 -12  -4  -4   43.90    2.10
  12  -4   4   37.90    2.60
  12   4   4   40.70    3.50
 -12   4  -4   42.40    3.80
  12   4   4   42.80    3.20
 -12   4  -4   33.10    3.10
 -12   4  -4   46.00    4.00
 -12   4  -4   43.40    3.60
  12   4   4   40.10    3.30
  12   4   4   43.20    3.00
  14  -4   4   29.30    2.70
  14   4   4   31.30    3.20
 -14   4  -4   29.50    3.20
  14   4   4   31.80    3.10
  14   4   4   28.60    2.90
 -14   4  -4   32.40    3.40
 -14   4  -4   26.10    3.20
  14   4   4   33.00    3.20
  16  -4   4   26.90    2.80
 -16  -4  -4   24.00    2.30
  16   4   4   26.70    3.20
  16   4   4   23.90    3.10
  16   4   4   17.70    2.60
 -16   4  -4   28.80    3.40
 -16   4  -4   29.40    3.40
  16   4   4   22.20    2.90
 -18  -4  -4   -0.20    1.10
  18  -4   4    2.10    1.40
 -18   4  -4    4.30    1.90
 -18   4  -4    4.20    1.80
  18   4   4    2.20    1.60
  20  -4   4    9.30    2.00
 -20  -4  -4   11.30    2.00
  20   4   4    9.20    2.50
 -20   4  -4   10.50    2.70
  21  -5  -4   25.40    3.50
  21   5  -4   30.50    3.70
 -21   5   4   36.50    3.80
 -21   5   4   31.70    3.50
 -21   5   4   28.10    3.20
 -21   5   4   23.20    2.90
  19  -5  -4    5.70    2.00
  19   5  -4    4.60    2.20
 -19   5   4    5.30    1.40
  19   5  -4    2.10    1.50
  19   5  -4    3.30    1.60
 -19   5   4    3.80    1.70
 -19   5   4    4.40    1.60
 -19   5   4    4.40    1.50
 -17  -5   4   24.50    3.70
  17  -5  -4   21.70    3.30
  17   5  -4   21.90    2.80
 -17   5   4   21.00    2.40
 -17   5   4   18.30    2.30
  17   5  -4   21.70    2.80
  17   5  -4   16.50    2.50
 -17   5   4   23.30    2.60
  17   5  -4   20.60    2.70
 -17   5   4   16.70    2.20
  15  -5  -4    0.80    1.40
 -15  -5   4    0.80    1.50
 -15   5   4    0.70    0.80
  15   5  -4   -0.20    0.90
  15   5  -4    0.00    1.40
  15   5  -4    0.70    1.30
  15   5  -4    1.20    1.10
 -15   5   4    2.00    1.10
 -15   5   4    2.30    1.00
  15   5  -4    1.60    1.10
 -15   5   4    0.90    0.80
  13  -5  -4   34.20    4.00
 -13  -5   4   36.90    4.00
 -13   5   4   35.90    2.50
 -13   5   4   35.90    2.30
  13   5  -4   41.10    2.90
  13   5  -4   35.30    3.10
  13   5  -4   35.00    3.10
 -13   5   4   34.80    2.30
  13   5  -4   36.90    4.00
  13   5  -4   40.40    3.30
 -13   5   4   31.50    2.30
  11  -5  -4   20.00    3.10
 -11  -5   4   16.90    2.70
 -11   5   4   21.60    2.00
  11   5  -4   19.00    2.80
 -11   5   4   21.00    1.80
 -11   5   4   18.50    1.70
 -11   5   4   18.10    1.70
  11   5  -4   19.60    2.20
  11   5  -4   21.10    2.30
  11   5  -4   19.40    2.20
  11   5  -4   19.70    2.30
  -9  -5   4   17.90    2.70
   9   5  -4   19.60    2.10
  -9   5   4   15.70    1.40
  -9   5   4   16.80    1.30
   9   5  -4   18.10    2.10
  -9   5   4   22.10    1.70
  -9   5   4   18.30    1.30
   9   5  -4   16.70    2.70
   9   5  -4   21.00    2.20
   9   5  -4   17.50    2.00
  -7  -5   4    9.70    2.10
   7   5  -4    8.40    1.50
  -7   5   4   11.90    1.20
   7   5  -4   11.00    1.60
   7   5  -4   10.80    2.20
  -7   5   4   10.40    0.80
  -7   5   4   10.60    1.00
  -7   5   4   10.40    0.80
   7   5  -4   11.00    1.50
   7   5  -4    7.70    1.30
  -5  -5   4   -0.20    1.00
   5  -5  -4   -0.30    1.10
   5   5  -4   -0.20    0.50
   5   5  -4   -0.30    0.70
   5   5  -4   -0.20    0.60
  -5   5   4    0.20    0.40
  -5   5   4    0.20    0.40
   5   5  -4   -0.30    0.90
   5   5  -4    1.10    0.90
  -5   5   4    0.20    0.40
  -3  -5   4    0.40    0.90
   3  -5  -4    0.30    1.40
   3   5  -4    1.10    0.80
  -3   5   4    1.50    0.40
  -3   5   4    1.40    0.40
   3   5  -4    0.70    0.90
   3   5  -4    0.00    0.70
   3   5  -4    1.60    0.80
   3   5  -4    0.60    0.60
  -3   5   4    1.00    0.40
   1  -5  -4   52.89    4.70
   1   5  -4   56.09    2.80
   1   5  -4   48.80    2.80
  -1   5   4   51.79    1.80
   1   5  -4   53.49    3.50
   1   5  -4   55.69    2.90
  -1   5   4   51.69    1.90
  -1   5   4   50.29    1.80
   1   5  -4   51.89    2.70
  -1  -5  -4    5.00    1.70
   1   5   4    6.30    0.70
  -1   5  -4    6.00    1.60
   1   5   4    6.80    0.90
  -1   5  -4    8.40    1.30
   1   5   4    7.80    0.90
  -1   5  -4    4.40    1.10
  -1   5  -4    6.40    1.30
   1   5   4    5.80    0.70
  -1   5  -4    6.10    1.20
  -3  -5  -4   32.80    3.70
   3   5   4   30.10    1.70
  -3   5  -4   32.60    2.30
  -3   5  -4   28.80    2.50
   3   5   4   29.60    1.60
   3   5   4   32.10    1.80
   3   5   4   30.90    1.80
  -3   5  -4   32.10    2.30
  -3   5  -4   28.90    2.50
  -3   5  -4   30.80    2.80
  -5  -5  -4    6.20    1.80
  -5   5  -4    6.50    1.40
   5   5   4    5.50    1.10
   5   5   4    4.30    1.00
  -5   5  -4    7.30    1.50
  -5   5  -4    5.60    1.40
  -5   5  -4    4.80    1.30
  -5   5  -4    2.30    1.00
  -5   5  -4    6.00    1.40
   5   5   4    7.40    1.20
   5   5   4    6.10    1.00
  -7  -5  -4   18.90    2.80
  -7   5  -4   20.70    2.40
  -7   5  -4   20.30    2.40
   7   5   4   21.00    2.10
   7   5   4   16.00    1.90
  -7   5  -4   19.00    2.30
   7   5   4   21.20    2.10
  -7   5  -4   27.30    2.70
   7   5   4   17.90    1.80
   7   5   4   23.40    2.50
   9   5   4   41.00    2.70
  -9   5  -4   43.90    3.10
   9   5   4   37.60    2.60
   9   5   4   39.50    2.80
  -9   5  -4   39.20    3.40
  -9   5  -4   45.40    3.20
  -9   5  -4   41.80    3.10
   9   5   4   39.40    2.70
 -11   5  -4    7.50    1.70
  11   5   4    8.20    1.60
 -11   5  -4    5.40    1.60
  11   5   4    7.70    1.70
  11   5   4    8.00    1.60
  11   5   4    8.80    1.80
 -11   5  -4    7.30    1.80
 -11   5  -4    7.40    1.70
 -13   5  -4    1.40    1.30
 -13   5  -4    2.50    1.40
 -13   5  -4   -0.40    1.10
  13   5   4    1.80    1.20
  13   5   4    0.40    1.10
  13   5   4    1.30    1.10
  13   5   4    2.80    1.50
 -13   5  -4    1.10    1.30
  15   5   4    4.10    1.70
  15   5   4    4.40    1.50
  15   5   4    5.60    1.80
 -15   5  -4    4.40    1.80
  15   5   4    4.40    1.80
  14  -6  -4   15.00    3.00
 -14   6   4   11.30    1.70
 -14   6   4    9.30    1.60
 -14   6   4   11.70    2.70
  14   6  -4    9.40    2.60
 -14   6   4   13.70    1.80
  14   6  -4   11.90    2.20
  14   6  -4   10.60    2.00
  14   6  -4   10.50    2.20
  14   6  -4    8.30    1.90
  12  -6  -4   28.20    4.00
 -12   6   4   29.50    2.10
  12   6  -4   24.60    2.80
  12   6  -4   29.10    2.90
  12   6  -4   25.10    2.80
 -12   6   4   25.50    2.20
  12   6  -4   25.80    2.90
  12   6  -4   21.20    3.50
 -12   6   4   24.50    2.10
  10  -6  -4    0.80    1.40
  10   6  -4   -0.70    0.70
 -10   6   4    0.40    0.50
  10   6  -4    0.60    1.00
 -10   6   4   -0.20    0.50
  10   6  -4    0.20    1.10
 -10   6   4    0.00    0.60
  10   6  -4   -0.80    0.70
  10   6  -4    0.60    1.30
   8  -6  -4    0.30    1.20
  -8  -6   4    0.60    1.20
   8   6  -4    0.00    1.40
   8   6  -4    1.90    1.10
  -8   6   4    0.10    0.50
   8   6  -4   -0.10    0.60
   8   6  -4   -1.20    0.70
   8   6  -4   -0.30    0.70
  -8   6   4    0.30    0.50
  -8   6   4    0.00    0.50
  -6  -6   4   12.40    2.60
   6  -6  -4    8.60    2.50
  -6   6   4   10.60    0.80
  -6   6   4   10.00    0.80
  -6   6   4    9.00    0.70
   6   6  -4    8.30    1.40
   6   6  -4    8.70    2.10
   6   6  -4   10.10    1.60
   6   6  -4    9.70    1.60
   6   6  -4    9.40    1.60
   4  -6  -4   23.80    3.60
   4   6  -4   20.10    2.10
   4   6  -4   23.40    2.30
   4   6  -4   27.80    3.40
   4   6  -4   15.40    1.90
  -4   6   4   18.10    0.80
   4   6  -4   19.90    2.10
   2  -6  -4    5.00    2.00
   2   6  -4    6.50    1.30
   2   6  -4    8.30    1.40
  -2   6   4    7.70    0.60
   2   6  -4    4.90    1.80
   2   6  -4    5.80    1.30
   2   6  -4    7.60    1.40
   0  -6  -4   50.99    5.00
   0   6   4   42.80    1.60
   0   6   4   37.80    1.40
   0   6  -4   41.40    2.60
   0   6  -4   36.60    2.60
   0   6   4   41.80    1.60
   0   6  -4   44.30    2.70
   0   6  -4   35.60    2.50
   0   6  -4   37.60    3.70
   2   6   4   22.90    1.40
  -2   6  -4   22.30    2.30
  -2   6  -4   20.50    2.20
  -2   6  -4   26.30    3.10
   2   6   4   26.20    1.60
  -2   6  -4   25.40    2.40
   2   6   4   21.40    1.30
  -2   6  -4   22.10    2.30
  -4   6  -4    0.60    1.00
  -4   6  -4   -0.70    0.80
   4   6   4    0.30    0.50
   4   6   4   -0.80    0.60
  -4   6  -4    0.80    0.80
  -4   6  -4    0.90    0.90
  -4   6  -4    0.10    0.90
  -4   6  -4    0.30    1.00
   4   6   4   -0.80    0.50
  -6   6  -4   77.69    4.10
  -6   6  -4   82.79    4.30
   6   6   4   85.19    3.60
   6   6   4   87.29    3.80
  -6   6  -4   90.99    4.50
   6   6   4   87.19    3.50
  -6   6  -4   86.19    4.20
   8   6   4   20.60    2.20
   8   6   4   21.70    2.20
   8   6   4   18.80    2.20
  -8   6  -4   22.00    2.70
   8   6   4   18.80    2.10
  -8   6  -4   16.80    2.30
  -8   6  -4   19.50    2.40
  -8   6  -4   18.00    2.40
 -32   0   5   -1.10    1.80
 -32   0   5   -2.60    1.60
  32   0  -5    4.40    2.30
 -32   0   5   -0.30    1.90
  32   0  -5    0.70    1.90
 -30   0   5    0.10    1.70
 -30   0   5    0.30    1.40
 -30   0   5   -1.70    1.50
  30   0  -5    2.20    2.10
  30   0  -5    0.20    1.80
 -28   0   5   -0.40    1.40
  28   0  -5   -1.00    1.50
 -28   0   5    0.30    1.60
  28   0  -5   -0.20    1.50
 -28   0   5   -1.00    1.60
  28   0  -5    0.10    1.30
 -26   0   5   -1.30    1.20
  26   0  -5   -0.20    1.70
 -26   0   5   -1.10    1.40
  26   0  -5   -1.40    1.30
  26   0  -5   -1.90    1.40
 -26   0   5   -0.50    1.40
 -24   0   5    0.30    1.30
  24   0  -5   -0.30    1.30
  24   0  -5   -0.90    1.20
 -24   0   5    0.70    1.40
  24   0  -5    1.10    1.50
 -24   0   5    1.60    1.40
  24   0  -5    0.10    0.60
  22   0  -5   -1.40    1.20
  22   0  -5    0.70    0.70
 -22   0   5    0.20    1.20
  22   0  -5    0.40    1.30
 -22   0   5   -1.30    1.10
 -22   0   5   -0.20    1.00
  20   0  -5   -1.10    1.10
 -20   0   5   -0.70    1.10
 -20   0   5    1.10    1.20
  20   0  -5   -1.60    1.10
  20   0  -5   -0.90    0.60
  20   0  -5    0.50    1.10
  18   0  -5    0.90    1.00
 -18   0   5   -1.10    1.00
  18   0  -5   -0.40    1.10
 -18   0   5    0.50    0.80
  18   0  -5   -0.40    1.10
 -18   0   5   -0.20    1.00
 -18   0   5    0.20    1.10
 -16   0   5    0.10    1.00
 -16   0   5   -0.80    0.80
  16   0  -5   -0.40    0.90
  16   0  -5    0.60    0.80
  16   0  -5   -1.90    0.90
 -16   0   5   -0.90    0.80
 -16   0   5    1.20    0.80
 -16   0   5   -1.30    0.80
 -14   0   5    0.00    0.80
 -14   0   5   -0.60    0.40
  14   0  -5    1.60    1.00
 -14   0   5   -0.70    0.80
  14   0  -5    0.50    0.90
  14   0  -5    0.30    0.80
 -14   0   5   -0.50    0.70
 -14   0   5   -0.70    0.70
 -12   0   5   -0.60    0.40
  12   0  -5   -0.30    0.80
 -12   0   5    0.40    0.80
 -12   0   5    0.70    0.80
 -12   0   5    0.10    0.80
  12   0  -5   -0.40    0.50
  12   0  -5   -0.80    0.60
  12   0  -5    0.60    0.80
 -10   0   5    0.10    0.80
 -10   0   5   -1.30    0.70
 -10   0   5   -0.40    0.50
 -10   0   5   -0.90    0.60
  10   0  -5   -0.20    0.70
  10   0  -5   -0.70    0.40
  10   0  -5   -1.00    0.70
  10   0  -5   -1.40    0.70
  10   0  -5    0.70    0.90
  10   0  -5   -0.50    0.70
   8   0  -5   -0.30    0.50
   8   0  -5   -0.40    0.60
   8   0  -5    0.40    0.50
  -8   0   5    0.30    0.60
  -8   0   5   -0.10    0.70
   8   0  -5    0.10    0.70
  -8   0   5   -0.60    0.60
  -8   0   5    0.40    0.70
  -8   0   5   -0.40    0.40
   8   0  -5    0.20    0.60
   6   0  -5    0.30    0.70
  -6   0   5    0.10    0.40
  -6   0   5   -0.40    0.60
  -6   0   5   -0.40    0.70
   6   0  -5   -0.40    0.40
  -6   0   5   -0.90    0.50
  -6   0   5   -0.10    0.60
  -6   0   5   -0.40    0.60
   6   0  -5    0.40    0.70
   6   0  -5   -0.60    0.50
   6   0  -5    0.20    0.60
  -4   0   5   -0.60    0.50
  -4   0   5    0.40    0.60
   4   0  -5   -0.40    0.60
   4   0  -5   -0.50    0.60
  -4   0   5   -0.50    0.60
   4   0  -5   -0.20    0.40
  -4   0   5    0.40    0.40
  -4   0   5    0.70    0.70
   4   0  -5    0.90    0.70
   4   0  -5    0.50    0.60
  -4   0   5   -0.20    0.60
  -2   0   5    0.60    0.70
  -2   0   5    0.50    0.50
  -2   0   5    0.60    0.60
   2   0  -5   -0.70    0.60
   2   0  -5    0.00    0.40
   2   0  -5    0.10    0.60
  -2   0   5    1.00    0.70
  -2   0   5   -0.40    0.60
   2   0  -5    0.20    0.60
   2   0  -5   -0.70    0.60
   2   0  -5    0.10    0.40
  -2   0   5   -0.50    0.50
   0   0  -5   -0.10    0.50
   0   0   5    0.10    0.40
   0   0   5   -0.10    0.60
   0   0   5   -1.30    0.50
   0   0  -5    0.30    0.70
   0   0   5    0.20    0.70
   0   0  -5    0.90    0.70
   0   0   5   -0.70    0.60
   0   0  -5   -0.20    0.60
   0   0  -5   -0.30    0.50
   0   0   5    0.50    0.60
  -2   0  -5   -0.50    0.60
  -2   0  -5    0.40    0.60
  -2   0  -5   -0.10    0.50
   2   0   5   -0.90    0.60
  -2   0  -5    0.00    0.70
   2   0   5   -0.70    0.60
   2   0   5   -0.20    0.20
   2   0   5    1.90    0.90
   2   0   5   -0.80    0.60
  -2   0  -5   -0.50    0.60
   2   0   5    0.10    0.40
  -4   0  -5   -0.60    0.80
   4   0   5    0.20    0.50
  -4   0  -5   -0.10    0.70
   4   0   5   -1.10    0.70
   4   0   5   -0.20    0.70
  -4   0  -5    0.70    0.70
   4   0   5    1.60    0.90
   4   0   5   -0.10    0.80
  -4   0  -5   -0.50    0.70
   6   0   5   -0.10    0.80
  -6   0  -5    0.20    0.80
  -6   0  -5   -0.30    0.70
  -6   0  -5    0.00    0.90
  -6   0  -5   -0.60    0.60
   6   0   5    0.90    0.80
   6   0   5   -0.30    0.80
   6   0   5   -0.20    0.40
   6   0   5    0.20    0.80
  -8   0  -5   -0.10    0.80
  -8   0  -5   -0.60    0.90
  -8   0  -5   -0.20    0.90
   8   0   5    0.60    0.90
  -8   0  -5    0.20    0.30
   8   0   5    0.20    1.00
   8   0   5   -0.50    0.50
   8   0   5    1.30    1.00
   8   0   5    0.40    1.00
  10   0   5   -0.70    0.90
  10   0   5   -0.60    0.90
 -10   0  -5    0.00    1.00
  10   0   5    0.20    0.60
 -10   0  -5   -0.30    0.30
  10   0   5    0.30    1.00
 -10   0  -5    0.50    1.00
 -10   0  -5   -0.50    1.00
 -12   0  -5   -0.30    1.20
  12   0   5    0.50    1.10
  12   0   5   -0.60    1.00
  12   0   5    1.10    1.10
  12   0   5   -0.50    0.70
 -12   0  -5    0.00    1.00
 -12   0  -5   -0.30    0.40
 -12   0  -5   -0.10    1.00
  14   0   5    0.00    1.20
  14   0   5   -0.90    1.10
 -14   0  -5   -0.20    1.20
 -14   0  -5    0.50    1.50
 -14   0  -5   -0.20    1.20
  14   0   5   -1.40    1.10
 -16   0  -5   -0.70    1.10
  16   0   5    3.50    1.60
  16   0   5   -1.20    0.90
 -16   0  -5    0.40    1.40
  16   0   5    2.80    1.50
 -18   0  -5    0.20    1.20
 -18   0  -5   -0.40    1.30
  18   0   5    2.30    1.60
  18   0   5    0.10    1.30
  18   0   5   -2.10    1.30
 -18   0  -5    0.50    1.50
  20   0   5    0.20    1.40
  20   0   5   -1.30    1.20
 -20   0  -5    0.70    1.40
  20   0   5   -0.50    1.30
 -20   0  -5    0.10    1.40
 -20   0  -5    0.40    1.40
 -22   0  -5   -3.20    1.40
 -22   0  -5    0.30    1.70
  22   0   5   -1.60    1.50
 -22   0  -5   -1.50    1.40
  22   0   5    0.40    1.70
  22   0   5    1.60    1.70
 -24   0  -5   -0.10    1.80
 -24   0  -5   -2.30    1.30
  24   0   5   -0.10    1.60
  24   0   5    1.70    2.00
  24   0   5   -0.10    1.70
 -31  -1   5   83.79    6.30
  31  -1  -5   77.09    5.60
  31  -1  -5   92.19    6.30
 -31  -1   5   85.59    6.00
  31   1  -5   77.59    6.90
 -31   1   5   83.89    6.10
  31   1  -5   82.89    6.00
  31   1  -5   89.49    5.90
 -31   1   5   69.19    5.90
 -31   1   5   79.39    5.90
  29  -1  -5   11.40    2.80
 -29  -1   5   15.70    3.20
 -29  -1   5   10.10    2.60
  29  -1  -5   14.60    2.90
  29   1  -5   10.30    2.70
  29   1  -5    9.70    2.90
 -29   1   5    9.50    2.70
 -29   1   5   10.10    2.50
  29   1  -5   12.00    2.70
 -29   1   5   13.40    2.70
  27  -1  -5   98.99    5.80
 -27  -1   5  103.89    5.60
 -27  -1   5   93.19    5.70
  27  -1  -5  107.29    6.10
 -27  -1   5   93.69    6.00
  27   1  -5   94.99    6.00
  27   1  -5   90.09    5.50
 -27   1   5   89.29    5.70
 -27   1   5   96.99    5.50
  27   1  -5   99.39    6.10
 -27   1   5   87.39    5.60
  25  -1  -5    0.40    0.80
 -25  -1   5   -0.40    1.40
  25  -1  -5   -0.60    1.20
 -25  -1   5    0.20    1.20
 -25  -1   5   -2.20    1.00
  25  -1  -5   -2.10    1.10
  25   1  -5   -0.60    1.30
 -25   1   5   -0.80    1.30
 -25   1   5    2.70    1.50
  25   1  -5    1.80    1.70
 -25   1   5    1.30    1.40
  25   1  -5    0.60    1.50
  23  -1  -5   29.20    3.50
  23  -1  -5   27.90    3.00
 -23  -1   5   31.70    3.70
  23  -1  -5   24.40    3.00
 -23  -1   5   26.20    3.20
  23  -1  -5   25.90    2.40
  23   1  -5   28.20    3.20
  23   1  -5   23.60    3.20
 -23   1   5   24.70    3.10
 -23   1   5   26.40    3.30
 -23   1   5   25.40    2.90
  23   1  -5   22.30    3.00
 -21  -1   5    0.80    1.40
 -21  -1   5    1.90    1.50
 -21  -1   5    0.50    1.30
  21  -1  -5   -1.30    1.20
  21  -1  -5   -0.90    1.00
  21  -1  -5    1.40    0.80
 -21  -1   5    1.40    1.40
 -21   1   5    1.10    1.30
  21   1  -5   -0.30    1.30
 -21   1   5    2.30    1.30
 -21   1   5   -1.00    0.90
  21   1  -5   -0.10    1.30
 -21   1   5   -0.20    1.20
  21   1  -5    0.30    1.40
 -19  -1   5   64.89    4.00
 -19  -1   5   65.09    4.10
 -19  -1   5   69.69    4.00
  19  -1  -5   63.69    4.40
  19  -1  -5   65.69    4.00
  19  -1  -5   68.99    3.40
  19  -1  -5   66.19    3.70
 -19  -1   5   67.89    4.00
 -19   1   5   67.89    4.00
  19   1  -5   67.49    3.80
  19   1  -5   68.69    4.20
  19   1  -5   75.89    4.40
 -19   1   5   69.89    3.80
  19   1  -5   57.89    4.20
 -19   1   5   60.69    3.80
 -19   1   5   71.49    3.90
  17  -1  -5    4.80    1.40
 -17  -1   5    5.10    1.60
  17  -1  -5    2.80    1.40
 -17  -1   5    3.50    1.40
  17  -1  -5    4.40    1.10
 -17  -1   5    3.20    1.30
  17  -1  -5    4.60    1.30
 -17   1   5    3.70    1.10
 -17   1   5    3.30    1.40
 -17   1   5    2.50    1.40
  17   1  -5    7.80    1.80
 -17   1   5    3.40    1.30
  17   1  -5    2.60    0.90
 -17   1   5    2.70    1.20
  17   1  -5    2.40    1.50
  17   1  -5    4.60    1.50
  15  -1  -5   72.79    3.40
  15  -1  -5   67.69    3.30
 -15  -1   5   66.09    3.70
  15  -1  -5   72.89    3.80
 -15  -1   5   71.39    3.70
  15  -1  -5   65.09    3.40
 -15  -1   5   67.09    3.50
 -15   1   5   67.99    3.60
  15   1  -5   69.59    3.80
 -15   1   5   67.09    3.40
  15   1  -5   68.79    3.60
  15   1  -5   74.69    3.80
  15   1  -5   65.19    3.40
 -15   1   5   67.49    3.50
 -15   1   5   69.59    3.60
 -13  -1   5   69.49    3.40
 -13  -1   5   70.19    2.60
  13  -1  -5   71.29    3.40
  13  -1  -5   73.19    3.40
  13  -1  -5   76.19    3.40
  13  -1  -5   68.49    3.10
 -13  -1   5   73.49    3.60
 -13  -1   5   71.69    3.50
 -13   1   5   69.69    3.40
 -13   1   5   68.59    3.30
  13   1  -5   73.19    3.60
  13   1  -5   77.59    3.50
 -13   1   5   73.79    3.40
  13   1  -5   74.79    3.40
  13   1  -5   70.99    3.60
 -13   1   5   70.29    3.30
  11  -1  -5  243.28    6.60
  11  -1  -5  241.78    6.80
 -11  -1   5  235.78    6.10
 -11  -1   5  246.28    7.00
 -11  -1   5  245.68    7.10
  11  -1  -5  238.58    6.90
 -11  -1   5  240.08    7.20
  11   1  -5  235.28    7.00
 -11   1   5  244.98    6.80
 -11   1   5  237.28    6.90
  11   1  -5  234.18    7.00
 -11   1   5  238.38    6.90
  11   1  -5  247.38    7.30
 -11   1   5  244.08    6.90
 -11   1   5  240.08    6.90
  11   1  -5  244.28    7.00
   9  -1  -5   18.10    1.60
   9  -1  -5   22.00    1.90
  -9  -1   5   18.90    1.80
  -9  -1   5   19.20    1.80
  -9  -1   5   22.40    2.00
  -9  -1   5   20.10    1.90
   9  -1  -5   23.00    2.00
  -9  -1   5   20.80    1.60
   9   1  -5   22.30    2.00
  -9   1   5   18.90    1.70
   9   1  -5   21.30    1.90
  -9   1   5   23.60    1.70
  -9   1   5   22.70    1.80
   9   1  -5   19.00    1.90
  -9   1   5   22.10    1.90
   9   1  -5   16.80    1.60
  -9   1   5   20.50    1.50
  -7  -1   5   -0.70    0.70
  -7  -1   5   -0.10    0.60
  -7  -1   5   -0.40    0.50
  -7  -1   5    0.40    0.60
  -7  -1   5    0.50    0.70
   7  -1  -5   -0.50    0.50
   7  -1  -5   -0.40    0.50
   7  -1  -5   -0.10    0.50
  -7   1   5    0.10    0.50
   7   1  -5   -0.40    0.40
   7   1  -5    0.70    0.70
   7   1  -5    0.00    0.60
  -7   1   5    0.00    0.50
  -7   1   5   -0.50    0.60
  -7   1   5   -1.40    0.50
  -7   1   5   -0.20    0.40
   7   1  -5   -0.40    0.70
  -7   1   5   -0.40    0.50
  -5  -1   5    1.60    0.80
   5  -1  -5    1.60    0.60
  -5  -1   5    2.40    0.80
  -5  -1   5    2.70    1.00
   5  -1  -5    1.90    0.70
   5  -1  -5    1.80    0.70
  -5  -1   5    0.60    0.70
   5   1  -5    0.80    0.80
  -5   1   5    3.40    0.80
   5   1  -5    2.00    0.90
  -5   1   5    3.00    0.70
  -5   1   5    1.50    0.60
   5   1  -5   -0.30    0.70
  -5   1   5    2.70    0.80
  -5   1   5    2.10    0.70
   5   1  -5    1.60    0.70
  -5   1   5    1.50    0.70
   3  -1  -5  450.85   10.50
   3  -1  -5  437.96   10.40
  -3  -1   5  455.25   10.80
  -3  -1   5  451.75   10.60
  -3  -1   5  444.76   10.70
  -3  -1   5  446.06   10.60
   3  -1  -5  449.95   10.20
  -3   1   5  446.16   10.40
  -3   1   5  444.16   10.40
  -3   1   5  451.75   10.40
   3   1  -5  438.76   10.60
  -3   1   5  441.66   10.20
  -3   1   5  446.46   10.40
   3   1  -5  454.15   10.70
  -3   1   5  445.06   10.30
   3   1  -5  449.95   10.60
   3   1  -5  417.56   10.70
  -1  -1   5  294.77    7.70
   1  -1  -5  300.87    7.60
   1  -1  -5  287.67    7.20
   1  -1  -5  296.47    7.50
  -1  -1   5  300.97    7.80
  -1  -1   5  299.77    7.60
  -1  -1   5  298.47    7.80
   1   1  -5  285.77    7.60
   1   1  -5  299.07    7.70
  -1   1   5  285.97    7.40
  -1   1   5  283.67    7.40
  -1   1   5  296.77    7.40
   1   1  -5  287.57    7.70
  -1   1   5  283.67    7.30
   1   1  -5  283.37    7.60
  -1   1   5  296.87    7.20
  -1   1   5  288.57    7.40
  -1   1   5  289.77    7.70
   1  -1   5  311.87    6.60
  -1  -1  -5  300.87    7.70
  -1  -1  -5  300.27    7.90
   1  -1   5  304.87    8.20
   1  -1   5  314.37    8.10
   1  -1   5  307.67    8.10
   1  -1   5  304.27    8.20
  -1  -1  -5  323.67    8.00
   1  -1   5  304.07    8.20
  -1   1  -5  299.57    8.10
  -1   1  -5  299.27    8.10
   1   1   5  299.77    7.70
  -1   1  -5  319.57    8.20
   1   1   5  312.77    8.00
   1   1   5  355.06    9.90
  -1   1  -5  318.17    8.20
   1   1   5  311.07    7.90
  -1   1  -5  316.37    8.30
   1   1   5  315.67    8.00
   1   1   5  315.07    7.90
   1   1   5  305.57    7.40
   1   1   5  308.77    8.20
   3  -1   5  138.49    4.70
   3  -1   5  125.39    4.60
  -3  -1  -5  128.59    4.30
   3  -1   5  127.39    4.50
  -3  -1  -5  131.99    4.30
   3  -1   5  127.09    4.60
  -3  -1  -5  127.89    4.40
  -3   1  -5  130.69    4.60
   3   1   5  136.39    4.50
  -3   1  -5  129.79    4.70
   3   1   5  128.19    4.50
   3   1   5  132.79    4.50
   3   1   5  134.39    4.40
  -3   1  -5  123.69    4.50
   3   1   5  129.29    3.80
   3   1   5  127.69    4.40
  -3   1  -5  126.49    4.50
  -5  -1  -5   31.30    2.10
  -5  -1  -5   31.70    2.20
   5  -1   5   32.90    2.40
   5  -1   5   33.30    2.30
  -5  -1  -5   35.50    2.30
   5  -1   5   32.10    2.60
   5   1   5   32.20    2.10
  -5   1  -5   31.50    2.30
   5   1   5   32.90    2.30
   5   1   5   30.60    1.60
   5   1   5   33.80    2.30
  -5   1  -5   34.40    2.50
   5   1   5   34.40    2.30
   5   1   5   28.80    2.20
  -5   1  -5   33.20    2.30
  -7  -1  -5  259.67    7.50
  -7  -1  -5  256.87    7.50
   7  -1   5  267.47    7.80
  -7  -1  -5  256.57    7.80
   7  -1   5  257.67    7.60
   7  -1   5  266.97    8.00
   7   1   5  254.27    7.60
   7   1   5  259.37    7.70
   7   1   5  264.67    7.40
   7   1   5  259.47    7.60
   7   1   5  255.67    7.70
  -7   1  -5  259.47    7.90
  -7   1  -5  259.77    7.70
  -7   1  -5  239.88    7.70
  -7   1  -5  263.77    7.80
   9  -1   5   35.80    3.20
   9  -1   5   32.40    2.80
  -9  -1  -5   27.20    2.70
  -9  -1  -5   28.50    2.60
  -9  -1  -5   36.30    2.60
   9  -1   5   33.40    2.80
   9   1   5   32.10    2.40
   9   1   5   33.20    2.40
   9   1   5   37.40    2.70
  -9   1  -5   34.60    3.10
  -9   1  -5   34.10    3.00
  -9   1  -5   33.20    3.00
  -9   1  -5   30.30    2.60
   9   1   5   30.00    2.70
   9   1   5   30.60    2.80
  11  -1   5   27.50    2.90
  11  -1   5   32.20    3.00
 -11  -1  -5   20.20    2.40
 -11  -1  -5   30.20    3.00
  11  -1   5   25.60    2.80
 -11  -1  -5   30.50    3.00
  11   1   5   30.20    2.90
 -11   1  -5   33.90    3.10
 -11   1  -5   24.70    2.80
 -11   1  -5   27.50    3.00
  11   1   5   31.60    3.00
  11   1   5   28.80    2.90
 -11   1  -5   22.90    2.60
  11   1   5   32.80    2.90
  11   1   5   27.20    2.50
  11   1   5   25.30    2.60
 -13  -1  -5    4.70    1.70
 -13  -1  -5    2.00    1.40
  13  -1   5    3.90    1.50
  13  -1   5    2.90    1.50
 -13   1  -5    4.60    1.70
  13   1   5    2.70    1.00
  13   1   5    3.00    1.30
  13   1   5    3.20    1.40
 -13   1  -5    5.10    1.60
 -13   1  -5    2.70    1.30
  13   1   5    1.90    1.50
  15  -1   5    5.40    1.80
 -15  -1  -5    4.70    1.80
  15  -1   5    2.30    1.40
 -15  -1  -5    4.30    1.70
 -15   1  -5    5.20    1.70
 -15   1  -5    8.20    2.00
  15   1   5    4.00    1.60
  15   1   5    7.50    1.80
 -15   1  -5    6.10    1.80
  15   1   5    4.80    1.80
 -17  -1  -5   18.30    2.70
  17  -1   5   15.20    2.60
  17  -1   5   16.10    2.70
 -17  -1  -5   15.00    2.70
  17   1   5   16.80    2.60
 -17   1  -5   16.60    2.70
 -17   1  -5   22.20    3.20
  17   1   5   16.00    2.50
  17   1   5   16.60    2.60
 -17   1  -5   22.90    3.00
 -19  -1  -5   23.10    3.40
  19  -1   5   17.50    2.80
 -19  -1  -5   20.80    2.90
  19  -1   5   25.20    3.60
  19  -1   5   25.20    3.20
 -19   1  -5   19.70    3.20
 -19   1  -5   26.00    3.20
  19   1   5   22.20    3.40
  19   1   5   23.50    3.30
 -19   1  -5   22.70    3.20
  19   1   5   26.60    3.30
 -21  -1  -5   -2.80    1.40
  21  -1   5   -0.80    1.50
 -21  -1  -5   -0.60    1.40
  21  -1   5    1.90    1.50
 -21   1  -5    1.20    1.60
  21   1   5   -1.60    1.40
  21   1   5   -1.50    1.50
  21   1   5    2.40    1.80
 -21   1  -5    0.50    1.60
 -21   1  -5   -2.40    1.30
  23  -1   5   11.20    2.90
 -23  -1  -5   14.90    3.20
 -23  -1  -5   13.90    2.90
  23  -1   5   20.10    3.30
  23   1   5   19.20    3.20
  23   1   5   14.80    3.10
 -23   1  -5   16.00    3.20
  23   1   5   14.90    3.10
 -23   1  -5   10.60    2.60
 -23   1  -5   14.80    3.20
  30  -2  -5    5.70    2.10
  30  -2  -5    2.90    2.00
 -30  -2   5    4.70    2.20
 -30  -2   5    5.00    2.10
  30   2  -5    7.30    2.50
  30   2  -5    5.90    2.30
 -30   2   5    5.10    2.40
 -30   2   5    2.70    2.20
  30   2  -5    3.60    2.30
  28  -2  -5   -0.40    1.50
 -28  -2   5    0.00    1.80
  28  -2  -5    1.50    1.40
 -28  -2   5   -0.30    1.40
  28   2  -5   -0.20    1.50
  28   2  -5   -0.20    1.70
 -28   2   5   -0.50    1.20
  28   2  -5   -0.60    1.60
 -28   2   5    0.80    1.60
  26  -2  -5    8.60    2.40
 -26  -2   5    3.70    1.90
 -26  -2   5    2.40    1.50
  26  -2  -5    5.80    1.80
 -26   2   5    4.30    1.80
  26   2  -5    4.60    2.10
 -26   2   5    5.50    1.90
  26   2  -5    7.20    2.10
  26   2  -5    5.20    2.10
 -26   2   5    6.50    2.10
 -24  -2   5   23.50    3.40
 -24  -2   5   21.70    2.90
  24  -2  -5   22.40    2.90
  24  -2  -5   19.80    2.40
  24  -2  -5   21.30    2.70
 -24   2   5   23.00    3.10
  24   2  -5   19.20    3.00
 -24   2   5   26.90    3.40
 -24   2   5   22.40    3.00
  24   2  -5   20.80    3.00
 -24   2   5   21.40    3.00
  24   2  -5   20.80    3.00
  22  -2  -5   70.39    3.90
 -22  -2   5   67.29    4.20
 -22  -2   5   73.49    4.70
  22  -2  -5   69.79    3.90
  22  -2  -5   76.59    4.30
 -22  -2   5   67.79    4.20
 -22   2   5   70.89    4.50
  22   2  -5   81.99    4.90
 -22   2   5   69.69    4.40
  22   2  -5   70.49    4.30
  22   2  -5   70.69    4.70
 -22   2   5   71.79    4.20
 -22   2   5   72.09    4.40
 -20  -2   5    0.40    1.10
  20  -2  -5    2.10    1.10
 -20  -2   5    5.90    1.70
  20  -2  -5    3.30    1.20
 -20  -2   5    2.60    1.30
 -20   2   5    2.30    1.30
 -20   2   5    1.50    1.30
 -20   2   5    1.90    1.30
  20   2  -5   -0.40    1.30
  20   2  -5    2.80    1.40
 -20   2   5    3.00    1.20
 -20   2   5    3.50    1.50
  20   2  -5    2.90    1.50
 -18  -2   5   -1.80    0.90
  18  -2  -5   -0.60    0.90
  18  -2  -5    1.80    1.10
  18  -2  -5    1.00    0.90
 -18  -2   5    1.80    1.30
 -18  -2   5   -0.80    1.10
 -18   2   5   -0.70    0.90
 -18   2   5   -0.60    0.90
 -18   2   5   -0.70    1.00
  18   2  -5   -1.00    1.10
 -18   2   5    0.60    0.90
  18   2  -5   -1.00    1.10
  18   2  -5   -1.90    1.10
 -18   2   5   -0.50    1.00
  18   2  -5    0.00    0.80
  16  -2  -5  164.48    5.90
  16  -2  -5  164.38    5.60
 -16  -2   5  154.58    5.70
 -16  -2   5  164.08    6.30
  16  -2  -5  167.98    5.40
 -16  -2   5  155.78    3.80
  16  -2  -5  161.88    6.00
 -16  -2   5  169.68    6.00
  16   2  -5  155.08    6.20
 -16   2   5  162.38    5.80
 -16   2   5  159.58    5.80
 -16   2   5  163.68    6.00
  16   2  -5  164.98    6.00
  16   2  -5  152.78    6.00
  16   2  -5  169.58    6.30
 -16   2   5  158.28    5.60
  16   2  -5  153.18    6.10
 -16   2   5  167.88    5.90
  14  -2  -5  203.88    7.00
  14  -2  -5  207.98    6.00
 -14  -2   5  196.78    6.50
  14  -2  -5  209.38    6.30
 -14  -2   5  202.88    4.90
 -14  -2   5  207.58    6.70
  14  -2  -5  196.78    6.50
  14   2  -5  208.08    7.00
 -14   2   5  208.68    6.80
  14   2  -5  195.88    6.80
 -14   2   5  210.88    6.50
 -14   2   5  212.38    6.70
 -14   2   5  215.08    6.40
 -14   2   5  212.38    6.60
  14   2  -5  205.98    6.80
  14   2  -5  207.48    6.80
 -14   2   5  210.98    6.50
 -12  -2   5   14.90    1.90
  12  -2  -5   17.80    1.60
  12  -2  -5   12.80    1.50
 -12  -2   5   17.00    1.80
  12  -2  -5   17.80    1.90
 -12  -2   5   16.40    1.90
 -12  -2   5   17.30    1.10
  12  -2  -5   18.70    2.10
 -12   2   5   12.70    1.50
 -12   2   5   18.70    1.80
  12   2  -5   14.50    1.70
 -12   2   5   19.60    1.90
  12   2  -5   14.40    1.80
  12   2  -5   17.00    2.00
  12   2  -5   13.00    1.80
 -12   2   5   16.70    1.80
 -12   2   5   17.00    1.80
  12   2  -5   16.40    1.90
 -12   2   5   17.50    1.80
 -10  -2   5  264.67    7.30
 -10  -2   5  259.37    6.30
  10  -2  -5  249.78    7.90
  10  -2  -5  252.97    7.00
 -10  -2   5  263.67    7.50
 -10  -2   5  252.17    7.10
  10  -2  -5  259.27    6.70
  10  -2  -5  262.57    6.40
 -10   2   5  253.37    7.00
 -10   2   5  253.07    6.90
 -10   2   5  253.97    7.00
 -10   2   5  252.97    6.90
  10   2  -5  258.07    7.50
 -10   2   5  260.07    6.90
  10   2  -5  260.77    7.50
  10   2  -5  256.77    7.60
  10   2  -5  266.77    7.50
 -10   2   5  253.57    6.80
   8  -2  -5   29.20    1.80
  -8  -2   5   26.90    1.80
  -8  -2   5   26.20    1.60
   8  -2  -5   27.10    2.30
   8  -2  -5   27.90    2.50
  -8  -2   5   23.60    2.10
   8  -2  -5   26.80    1.40
  -8  -2   5   24.10    2.00
   8   2  -5   22.40    2.20
  -8   2   5   27.80    1.70
  -8   2   5   24.70    1.50
  -8   2   5   27.90    1.80
   8   2  -5   27.40    2.30
   8   2  -5   27.20    1.90
   8   2  -5   21.70    2.00
  -8   2   5   24.60    1.60
  -8   2   5   28.60    1.70
   8   2  -5   22.80    2.10
  -8   2   5   26.70    1.80
  -8   2   5   26.00    1.60
   6  -2  -5  202.48    5.60
  -6  -2   5  203.48    6.10
  -6  -2   5  206.68    5.80
  -6  -2   5  203.28    5.90
   6  -2  -5  204.48    4.90
   6   2  -5  203.98    6.20
  -6   2   5  208.28    5.40
  -6   2   5  206.78    5.60
   6   2  -5  212.68    6.10
  -6   2   5  208.08    5.40
   6   2  -5  197.68    5.80
   6   2  -5  208.18    6.10
  -6   2   5  201.18    5.50
   6   2  -5  202.48    6.00
   6   2  -5  218.38    6.20
  -6   2   5  203.98    5.50
  -6   2   5  207.38    5.40
  -4  -2   5   46.00    2.30
  -4  -2   5   46.50    2.20
  -4  -2   5   43.70    2.40
  -4  -2   5   46.90    2.30
   4  -2  -5   44.10    1.60
   4  -2  -5   45.60    2.10
  -4   2   5   46.60    2.10
   4   2  -5   44.60    2.40
   4   2  -5   44.50    2.30
  -4   2   5   41.20    1.90
  -4   2   5   45.70    2.00
  -4   2   5   46.40    2.30
  -4   2   5   43.20    1.90
   4   2  -5   45.30    2.40
   4   2  -5   44.50    2.40
   4   2  -5   42.00    2.20
  -4   2   5   45.90    2.00
  -4   2   5   42.00    1.90
  -2  -2   5    3.60    0.80
  -2  -2   5    3.60    0.90
  -2  -2   5    4.00    1.00
   2  -2  -5    3.20    0.80
  -2  -2   5    1.90    0.80
   2  -2  -5    3.90    0.60
   2   2  -5    3.30    0.80
   2   2  -5    3.10    0.90
   2   2  -5    2.10    0.90
  -2   2   5    3.80    0.80
  -2   2   5    2.60    0.70
  -2   2   5    4.10    0.70
  -2   2   5    3.10    0.70
  -2   2   5    3.80    0.80
   2   2  -5    4.00    1.10
  -2   2   5    4.00    0.80
   2   2  -5    4.10    1.00
   0  -2  -5   63.49    2.60
   0  -2   5   68.49    2.40
   0  -2  -5   65.39    2.20
   0  -2   5   60.49    2.70
   0  -2   5   64.49    2.90
   0  -2   5   62.29    3.00
   0   2  -5   64.79    3.00
   0   2   5   58.69    2.80
   0   2   5   67.79    2.50
   0   2   5   65.09    2.60
   0   2   5   61.99    2.40
   0   2   5   63.49    2.60
   0   2  -5   64.99    3.00
   0   2  -5   62.49    3.00
   0   2  -5   67.19    2.90
   0   2   5   63.49    2.60
   0   2  -5   65.89    3.10
   0   2   5   66.19    2.60
  -2  -2  -5  477.15   11.30
   2  -2   5  466.15   11.40
   2  -2   5  474.05   11.60
  -2  -2  -5  480.45   10.90
  -2  -2  -5  482.65   10.80
   2  -2   5  473.65   11.80
   2   2   5  476.75   11.60
  -2   2  -5  484.15   11.80
  -2   2  -5  484.55   11.80
   2   2   5  479.35   11.10
   2   2   5  456.65   11.20
  -2   2  -5  470.05   11.70
  -2   2  -5  472.55   11.80
  -2   2  -5  498.75   11.90
   2   2   5  486.75   11.10
   2   2   5  483.15   11.30
   2   2   5  485.45   11.80
   2   2   5  469.45   11.20
   2   2   5  482.25   11.30
   4  -2   5   54.59    3.00
  -4  -2  -5   58.69    2.50
   4  -2   5   58.59    3.00
  -4  -2  -5   58.29    2.60
   4  -2   5   56.09    2.80
  -4  -2  -5   55.99    2.70
  -4   2  -5   57.39    3.00
  -4   2  -5   58.99    3.10
  -4   2  -5   58.69    3.10
   4   2   5   63.39    2.70
   4   2   5   64.29    2.90
  -4   2  -5   56.79    3.00
   4   2   5   53.89    2.70
   4   2   5   55.79    2.80
   4   2   5   59.79    2.90
   4   2   5   58.79    2.70
   4   2   5   55.29    2.70
   4   2   5   58.39    2.80
  -6  -2  -5    2.30    0.90
  -6  -2  -5    2.90    0.90
   6  -2   5    1.90    1.00
   6  -2   5    2.30    1.00
  -6  -2  -5    1.50    0.90
   6   2   5    1.70    1.00
   6   2   5    3.30    1.00
   6   2   5    1.50    0.80
   6   2   5    1.10    0.90
  -6   2  -5    1.60    0.80
  -6   2  -5    3.10    1.10
   6   2   5    0.70    0.80
  -6   2  -5    1.70    1.10
   6   2   5    2.10    0.90
  -6   2  -5    3.80    1.30
   6   2   5    1.30    0.70
  -8  -2  -5   73.99    3.40
  -8  -2  -5   80.49    3.80
   8  -2   5   70.79    3.70
  -8  -2  -5   73.69    3.50
   8  -2   5   84.99    3.80
  -8   2  -5   69.49    3.70
  -8   2  -5   77.69    4.00
   8   2   5   75.99    3.60
  -8   2  -5   78.09    4.00
  -8   2  -5   72.29    3.60
   8   2   5   70.29    3.60
  -8   2  -5   79.99    4.00
   8   2   5   77.99    3.50
   8   2   5   70.69    3.50
   8   2   5   79.99    3.80
   8   2   5   80.89    3.80
  -8   2  -5   75.59    2.20
 -10  -2  -5   22.20    2.30
 -10  -2  -5   21.00    2.20
  10  -2   5   18.00    2.40
  10  -2   5   16.90    2.20
  10  -2   5   14.60    2.10
 -10   2  -5   19.10    2.30
  10   2   5   13.90    2.00
 -10   2  -5   18.30    2.40
  10   2   5   17.40    2.20
 -10   2  -5   18.60    1.00
  10   2   5   19.70    2.20
 -10   2  -5   15.80    2.30
  10   2   5   14.60    2.00
  10   2   5   16.10    1.90
 -10   2  -5   17.80    2.20
  10   2   5   14.80    2.10
  12  -2   5    6.60    1.70
 -12  -2  -5    4.70    1.50
  12  -2   5    7.00    1.90
 -12   2  -5    6.40    1.70
 -12   2  -5    9.10    1.90
 -12   2  -5    6.70    1.80
  12   2   5    6.80    1.70
  12   2   5    3.10    1.40
  12   2   5    4.90    1.50
  12   2   5    7.20    1.80
 -12   2  -5    9.80    1.90
  12   2   5    8.20    1.70
  12   2   5    6.30    1.40
 -14  -2  -5   28.80    3.00
  14  -2   5   28.20    3.00
  14  -2   5   31.00    3.10
 -14  -2  -5   26.00    2.90
  14   2   5   22.00    2.90
 -14   2  -5   28.20    3.30
  14   2   5   23.90    2.80
  14   2   5   19.80    2.50
  14   2   5   27.50    3.10
 -14   2  -5   26.40    3.00
  14   2   5   21.40    2.70
 -14   2  -5   30.10    3.30
 -16  -2  -5   38.60    3.60
  16  -2   5   38.50    3.70
 -16  -2  -5   39.10    3.70
  16  -2   5   30.70    3.40
  16  -2   5   34.90    3.80
 -16   2  -5   36.10    3.80
  16   2   5   39.30    3.90
  16   2   5   35.30    3.60
 -16   2  -5   39.80    3.90
 -16   2  -5   32.30    3.60
  16   2   5   36.40    3.80
  16   2   5   36.80    3.70
 -18  -2  -5    1.60    1.50
  18  -2   5    1.40    1.60
 -18  -2  -5   -0.10    1.40
 -18  -2  -5    2.70    1.60
  18  -2   5    3.80    1.70
 -18   2  -5    2.30    1.70
  18   2   5    1.60    1.50
  18   2   5    3.60    1.60
 -18   2  -5    2.40    1.70
 -18   2  -5    2.90    1.70
  18   2   5    1.20    1.60
 -20  -2  -5   13.80    2.60
  20  -2   5   14.60    2.70
  20  -2   5   15.30    3.00
 -20  -2  -5   10.70    2.70
 -20   2  -5   10.00    2.50
  20   2   5   13.60    2.60
  20   2   5   14.20    2.80
  20   2   5    9.00    2.40
 -20   2  -5   15.80    3.10
 -20   2  -5   12.50    2.80
  22  -2   5   13.40    2.80
 -22  -2  -5   11.70    2.70
  22  -2   5   12.70    2.80
 -22  -2  -5   15.50    3.10
  22   2   5   15.50    3.00
 -22   2  -5   12.90    3.00
  22   2   5   14.10    2.90
 -22   2  -5   18.00    3.20
 -22   2  -5   15.00    3.10
 -27  -3   5   -1.70    1.20
 -27  -3   5   -1.50    1.40
  27  -3  -5    0.20    1.20
  27   3  -5    1.70    1.60
 -27   3   5    3.10    1.80
 -27   3   5    1.90    1.70
  27   3  -5    2.20    2.00
  25  -3  -5    3.50    1.50
 -25  -3   5    1.80    1.50
  25  -3  -5    2.30    1.40
  25   3  -5    0.40    1.60
  25   3  -5    1.40    1.70
 -25   3   5    1.90    1.60
 -25   3   5    3.60    1.60
 -25   3   5   -0.20    1.40
  23  -3  -5   19.10    2.30
 -23  -3   5   23.20    3.00
  23  -3  -5   18.70    2.60
  23   3  -5   19.60    3.10
 -23   3   5   18.10    2.80
  23   3  -5   19.30    2.90
  23   3  -5   17.00    2.90
  23   3  -5   18.70    2.90
 -23   3   5   17.30    2.80
 -23   3   5   16.90    2.50
 -21  -3   5   22.80    2.70
 -21  -3   5   23.80    2.90
  21  -3  -5   20.10    2.30
  21  -3  -5   26.00    3.00
  21   3  -5   21.60    2.90
 -21   3   5   24.90    3.00
 -21   3   5   18.90    2.60
  21   3  -5   26.20    3.30
 -21   3   5   23.10    2.70
  21   3  -5   23.50    3.00
 -21   3   5   28.00    3.00
  21   3  -5   20.50    2.90
 -19  -3   5    0.30    1.00
  19  -3  -5    0.40    1.20
 -19  -3   5    0.90    1.10
 -19   3   5   -0.10    0.80
 -19   3   5   -1.50    0.80
 -19   3   5   -0.50    0.90
  19   3  -5   -0.40    0.80
  19   3  -5   -0.30    1.10
  19   3  -5   -1.60    1.00
  19   3  -5    1.10    1.20
  19   3  -5   -0.70    1.00
 -19   3   5    0.00    1.30
 -17  -3   5   23.20    2.50
  17  -3  -5   25.40    2.20
  17  -3  -5   23.40    2.80
 -17   3   5   23.00    2.60
  17   3  -5   25.20    2.90
 -17   3   5   22.70    2.40
 -17   3   5   19.80    2.20
  17   3  -5   23.00    2.60
 -17   3   5   27.40    2.70
  17   3  -5   21.50    2.70
 -17   3   5   27.40    2.60
  17   3  -5   24.30    2.70
  17   3  -5   24.80    2.80
 -15  -3   5   12.80    1.80
  15  -3  -5   12.80    2.10
  15  -3  -5   10.00    1.30
 -15  -3   5    9.40    1.60
  15   3  -5   13.70    2.10
  15   3  -5   11.10    1.80
 -15   3   5   10.50    1.60
  15   3  -5    6.50    1.50
  15   3  -5    7.50    1.70
  15   3  -5   11.00    1.80
 -15   3   5   12.90    1.70
 -15   3   5   13.30    1.80
 -15   3   5   11.90    1.90
 -15   3   5   11.90    1.70
 -13  -3   5   30.30    2.50
  13  -3  -5   25.60    2.30
 -13  -3   5   27.60    2.40
 -13  -3   5   23.20    2.40
  13  -3  -5   21.20    1.50
  13  -3  -5   24.60    2.80
  13   3  -5   21.40    2.40
  13   3  -5   25.30    2.60
 -13   3   5   29.20    2.00
 -13   3   5   28.40    2.50
  13   3  -5   23.80    2.40
 -13   3   5   24.60    2.10
  13   3  -5   22.90    2.40
  13   3  -5   21.30    2.30
 -13   3   5   23.60    2.10
 -13   3   5   26.60    2.40
 -13   3   5   27.00    2.00
 -11  -3   5   76.59    3.90
 -11  -3   5   73.29    3.30
  11  -3  -5   71.69    3.10
 -11  -3   5   72.29    3.60
  11  -3  -5   74.19    2.60
 -11  -3   5   71.99    3.20
  11  -3  -5   72.09    4.10
  11   3  -5   66.19    3.40
 -11   3   5   69.39    3.00
 -11   3   5   71.69    3.10
  11   3  -5   73.19    3.70
 -11   3   5   73.49    3.10
  11   3  -5   69.99    3.60
 -11   3   5   76.89    3.30
  11   3  -5   72.79    3.60
 -11   3   5   72.69    3.00
 -11   3   5   74.09    3.00
  11   3  -5   76.19    3.60
  11   3  -5   71.19    3.90
  -9  -3   5   12.70    1.50
  -9  -3   5   16.90    2.00
  -9  -3   5   12.70    1.50
   9  -3  -5   15.00    2.20
  -9  -3   5   13.30    1.90
   9   3  -5   12.90    1.60
  -9   3   5   15.90    1.40
  -9   3   5   16.40    1.40
  -9   3   5   15.90    1.60
   9   3  -5   13.10    1.50
  -9   3   5   14.90    1.30
   9   3  -5   15.30    1.80
  -9   3   5   13.50    1.30
   9   3  -5   11.20    1.70
   9   3  -5   13.60    2.00
  -9   3   5   14.50    1.50
   9   3  -5   10.80    1.60
   9   3  -5   10.90    1.40
   7  -3  -5    8.30    1.10
   7  -3  -5    8.20    1.70
  -7  -3   5    8.70    1.20
  -7  -3   5    7.50    1.20
  -7  -3   5    8.80    1.50
  -7  -3   5    6.50    1.30
  -7   3   5    7.20    1.00
   7   3  -5    7.80    1.20
  -7   3   5    6.80    0.80
   7   3  -5    5.80    1.20
   7   3  -5    6.20    1.20
  -7   3   5    6.90    1.00
   7   3  -5    5.90    1.10
   7   3  -5    7.10    1.30
  -7   3   5    7.80    1.00
   7   3  -5    5.80    1.20
   7   3  -5    6.90    1.50
  -7   3   5    6.70    1.10
  -7   3   5    6.20    0.80
  -5  -3   5   17.50    1.60
  -5  -3   5   24.60    2.20
  -5  -3   5   19.80    1.50
   5  -3  -5   20.10    2.40
  -5  -3   5   23.50    2.20
   5  -3  -5   20.50    1.30
   5   3  -5   20.50    1.80
  -5   3   5   19.90    1.40
  -5   3   5   20.80    1.30
  -5   3   5   19.60    1.20
   5   3  -5   19.50    1.90
   5   3  -5   16.00    1.60
   5   3  -5   21.50    2.00
   5   3  -5   18.90    1.90
  -5   3   5   18.60    1.20
  -5   3   5   21.30    1.30
   5   3  -5   16.60    2.00
  -5   3   5   20.40    1.40
  -5   3   5   19.60    1.30
   5   3  -5   18.50    1.70
  -3  -3   5   67.89    2.80
  -3  -3   5   65.89    3.10
   3  -3  -5   67.89    2.50
  -3  -3   5   66.69    2.60
   3  -3  -5   65.19    3.70
  -3  -3   5   66.39    3.10
  -3   3   5   65.79    2.20
  -3   3   5   64.69    2.20
   3   3  -5   62.59    3.00
   3   3  -5   62.09    2.80
  -3   3   5   64.69    2.40
  -3   3   5   62.99    2.30
   3   3  -5   65.19    3.00
   3   3  -5   67.49    3.30
  -3   3   5   67.29    2.40
   3   3  -5   66.69    3.00
   3   3  -5   62.69    3.10
   3   3  -5   72.69    3.20
  -3   3   5   66.69    2.50
  -3   3   5   66.69    2.50
  -1  -3   5  338.47    8.30
  -1  -3   5  318.07    8.90
  -1  -3   5  344.07    8.90
  -1  -3   5  332.97    8.50
   1  -3  -5  335.97   10.00
   1  -3  -5  337.17    8.10
  -1   3   5  350.36    8.10
  -1   3   5  337.87    8.10
   1   3  -5  334.47    8.90
  -1   3   5  338.07    7.90
   1   3  -5  329.17    8.70
   1   3  -5  351.06    9.00
   1   3  -5  334.37    9.00
   1   3  -5  347.47    9.10
  -1   3   5  347.47    7.90
   1   3  -5  343.77    8.80
  -1   3   5  340.67    8.20
  -1   3   5  335.27    8.00
   1   3  -5  340.97    8.90
  -1  -3  -5   44.80    2.90
   1  -3   5   34.10    2.00
   1  -3   5   36.70    2.10
   1  -3   5   38.00    2.50
   1  -3   5   35.30    2.00
  -1   3  -5   32.10    2.30
  -1   3  -5   33.60    2.20
  -1   3  -5   30.40    2.10
  -1   3  -5   34.20    2.30
   1   3   5   36.40    1.80
   1   3   5   39.10    2.00
   1   3   5   33.70    1.80
  -1   3  -5   36.50    2.40
  -1   3  -5   39.00    2.40
   1   3   5   35.60    1.80
   1   3   5   34.00    2.00
   1   3   5   35.70    1.90
   3  -3   5   21.10    1.90
   3  -3   5   22.60    2.20
  -3  -3  -5   18.10    1.70
  -3  -3  -5   22.90    2.50
   3  -3   5   25.10    2.00
  -3   3  -5   21.80    2.10
  -3   3  -5   22.80    2.20
   3   3   5   23.40    2.50
   3   3   5   21.50    1.50
  -3   3  -5   22.40    2.10
  -3   3  -5   24.30    2.20
   3   3   5   17.90    1.70
  -3   3  -5   23.90    2.20
  -3   3  -5   20.30    2.10
   3   3   5   22.80    1.80
  -3   3  -5   17.60    1.90
   3   3   5   18.30    1.70
   3   3   5   19.40    1.70
   3   3   5   19.90    1.50
  -5  -3  -5    4.30    1.00
   5  -3   5    5.20    1.30
   5  -3   5    4.60    1.10
   5  -3   5    5.70    1.20
  -5  -3  -5    5.00    0.80
  -5  -3  -5    4.00    1.30
  -5   3  -5    5.00    0.90
  -5   3  -5    4.50    1.30
   5   3   5    6.00    1.40
   5   3   5    5.20    1.20
   5   3   5    4.50    1.20
   5   3   5    6.70    1.20
   5   3   5    3.70    0.90
  -5   3  -5    5.40    1.30
   5   3   5    4.00    0.90
  -5   3  -5    3.30    1.00
   5   3   5    5.20    1.20
  -5   3  -5    4.60    1.20
  -5   3  -5    4.90    1.40
   7  -3   5    2.30    1.00
   7  -3   5    1.40    1.00
  -7  -3  -5    3.10    1.20
   7  -3   5    3.00    1.10
  -7  -3  -5    2.60    0.90
   7   3   5    1.10    0.70
  -7   3  -5    2.10    1.10
   7   3   5    1.30    1.00
  -7   3  -5    0.90    0.70
  -7   3  -5    1.20    0.90
  -7   3  -5    2.10    1.20
   7   3   5    1.80    1.10
   7   3   5    1.90    1.20
  -7   3  -5   -0.40    0.90
  -7   3  -5    1.30    1.20
   7   3   5    3.80    1.10
   7   3   5    0.90    0.80
   9  -3   5    0.70    0.90
  -9  -3  -5    1.40    0.90
   9  -3   5    5.50    1.40
  -9  -3  -5    2.20    1.10
   9   3   5    4.30    1.30
   9   3   5    4.70    1.30
   9   3   5    3.90    1.30
   9   3   5    1.70    0.80
   9   3   5    2.20    1.20
  -9   3  -5    3.20    1.40
  -9   3  -5    2.60    1.30
   9   3   5    2.20    1.10
  -9   3  -5    1.60    1.10
  -9   3  -5    2.80    1.20
  -9   3  -5    3.60    1.40
 -11  -3  -5   24.10    2.30
  11  -3   5   22.20    2.50
  11  -3   5   22.20    2.40
 -11   3  -5   19.80    2.60
 -11   3  -5   23.30    2.60
  11   3   5   18.50    2.40
  11   3   5   19.40    2.30
 -11   3  -5   18.50    2.50
  11   3   5   21.00    2.20
  11   3   5   21.60    2.50
  11   3   5   21.10    2.50
  11   3   5   19.50    2.30
 -11   3  -5   25.20    2.80
 -11   3  -5   25.70    2.90
 -13  -3  -5    0.70    1.00
  13  -3   5   -1.50    0.90
  13  -3   5   -0.40    1.30
  13   3   5    0.50    1.20
  13   3   5   -0.80    0.80
  13   3   5   -0.60    0.90
 -13   3  -5    0.60    1.30
  13   3   5   -0.60    1.20
  13   3   5    0.10    0.80
 -13   3  -5    0.40    1.30
 -13   3  -5   -0.70    1.10
 -13   3  -5   -1.20    1.10
 -15  -3  -5   -0.10    1.00
  15  -3   5   -0.90    1.10
  15   3   5    1.80    1.30
 -15   3  -5    1.20    1.40
 -15   3  -5    0.00    1.30
  15   3   5   -0.20    1.20
 -15   3  -5   -0.20    1.20
  15   3   5    0.90    1.30
 -15   3  -5    2.00    1.60
  17  -3   5   90.99    5.00
 -17  -3  -5   76.49    4.40
 -17   3  -5   88.29    5.50
 -17   3  -5   86.29    5.10
  17   3   5   80.69    5.00
  17   3   5   87.79    5.20
 -17   3  -5   97.59    5.60
  17   3   5   91.19    5.10
 -19  -3  -5    2.50    1.40
  19  -3   5    4.00    1.60
 -19   3  -5    2.00    1.90
  19   3   5   -0.50    1.40
  19   3   5    1.10    1.50
  19   3   5    1.70    1.70
 -19   3  -5   -0.50    1.40
 -21  -3  -5    6.10    2.00
  21  -3   5    3.50    1.70
  21  -3   5    5.70    2.40
  21   3   5    1.30    1.80
 -21   3  -5    4.50    2.20
 -21   3  -5    2.80    2.10
  21   3   5    2.30    1.90
  26  -4  -5   -0.50    1.30
  26  -4  -5    0.50    1.60
 -26  -4   5    0.70    1.40
 -26   4   5    2.10    1.80
  26   4  -5   -0.60    1.30
 -24  -4   5   11.90    2.20
  24  -4  -5   15.30    1.90
  24  -4  -5   14.80    2.60
 -24   4   5   10.60    2.40
  24   4  -5   10.40    2.60
  24   4  -5   15.60    2.70
  22  -4  -5    3.50    1.70
  22  -4  -5    3.60    1.00
 -22  -4   5    1.80    1.20
 -22   4   5    3.00    1.60
  22   4  -5    1.10    1.60
  22   4  -5    3.50    1.70
 -22   4   5    2.10    1.50
 -22   4   5    3.40    1.40
 -22   4   5    2.80    1.30
  20  -4  -5    2.40    1.40
 -20  -4   5    2.90    1.30
  20  -4  -5    1.80    0.80
 -20   4   5    2.60    1.20
 -20   4   5    1.00    1.20
  20   4  -5    1.90    1.50
  20   4  -5    1.70    1.50
  20   4  -5    2.50    1.50
 -20   4   5    2.70    1.40
 -20   4   5    4.10    1.40
  18  -4  -5    1.90    1.40
 -18  -4   5    3.10    1.40
 -18  -4   5    7.60    1.60
  18   4  -5    1.80    1.50
  18   4  -5    6.10    1.80
 -18   4   5    5.80    1.50
 -18   4   5    5.90    1.50
 -18   4   5    2.70    1.30
  18   4  -5    5.40    1.50
 -18   4   5    6.80    1.80
  18   4  -5    5.70    1.90
  16  -4  -5   34.40    3.70
 -16  -4   5   37.40    3.80
  16   4  -5   37.10    3.30
 -16   4   5   29.20    2.60
  16   4  -5   30.50    3.10
 -16   4   5   35.90    3.00
 -16   4   5   36.60    3.10
  16   4  -5   38.20    3.40
 -16   4   5   32.60    2.80
  16   4  -5   33.40    3.20
  14  -4  -5   33.30    3.60
 -14  -4   5   38.40    3.80
 -14  -4   5   36.50    2.40
  14   4  -5   33.00    3.10
 -14   4   5   35.20    2.40
  14   4  -5   33.10    3.00
  14   4  -5   32.10    3.00
  14   4  -5   34.10    3.20
 -14   4   5   35.30    2.50
 -14   4   5   33.90    2.40
 -14   4   5   32.30    2.30
 -12  -4   5   20.40    1.90
 -12  -4   5   25.80    3.10
  12  -4  -5   19.60    2.80
  12   4  -5   22.40    2.80
 -12   4   5   21.70    2.00
 -12   4   5   20.50    1.90
  12   4  -5   22.30    2.40
  12   4  -5   21.40    2.40
  12   4  -5   22.70    2.30
  12   4  -5   20.60    2.30
 -12   4   5   21.80    2.10
 -12   4   5   20.20    1.80
 -10  -4   5    2.30    0.80
  10  -4  -5    2.30    1.40
 -10  -4   5    1.10    0.90
  10   4  -5    0.70    0.80
  10   4  -5   -0.10    1.00
  10   4  -5    0.60    0.90
  10   4  -5    1.90    1.00
 -10   4   5    1.80    0.80
 -10   4   5    3.00    1.00
 -10   4   5    0.00    0.60
  10   4  -5    0.90    1.10
 -10   4   5    0.30    0.50
  10   4  -5    0.80    1.00
   8  -4  -5   25.10    1.40
  -8  -4   5   22.60    2.60
  -8  -4   5   22.70    1.50
   8  -4  -5   24.90    3.10
  -8   4   5   24.00    1.60
   8   4  -5   25.00    2.40
  -8   4   5   26.40    1.60
   8   4  -5   28.30    2.40
   8   4  -5   20.00    2.00
   8   4  -5   28.90    2.30
   8   4  -5   27.60    3.00
  -8   4   5   25.00    1.50
   8   4  -5   28.50    2.60
  -8   4   5   24.20    1.70
  -8   4   5   25.10    1.70
  -8   4   5   24.30    1.50
  -8   4   5   25.50    1.50
   6  -4  -5   11.60    1.00
  -6  -4   5   10.20    1.10
  -6  -4   5    9.20    1.70
   6  -4  -5   16.10    2.50
   6   4  -5   13.00    1.70
  -6   4   5   11.00    1.20
   6   4  -5    8.70    1.80
   6   4  -5   10.30    1.60
  -6   4   5   12.20    1.20
   6   4  -5    7.90    1.30
   6   4  -5    8.30    1.40
   6   4  -5   14.70    1.70
  -6   4   5    9.80    1.00
  -6   4   5   12.50    1.10
  -6   4   5   10.20    0.90
  -6   4   5   11.80    1.00
   4  -4  -5    2.50    0.50
  -4  -4   5    1.90    0.60
   4  -4  -5    4.80    1.60
  -4  -4   5    4.70    1.30
   4   4  -5    1.80    1.10
   4   4  -5    1.90    1.00
  -4   4   5    2.40    0.50
  -4   4   5    3.70    0.70
   4   4  -5    2.60    0.90
   4   4  -5    3.20    1.10
  -4   4   5    2.60    0.70
  -4   4   5    3.30    0.70
   4   4  -5    2.10    0.90
  -4   4   5    2.50    0.50
  -4   4   5    3.50    0.80
   4   4  -5    1.30    0.90
  -2  -4   5   14.20    2.00
   2  -4  -5   13.00    1.00
   2  -4  -5   14.70    2.40
  -2  -4   5   13.70    1.20
   2   4  -5   12.50    1.50
  -2   4   5   11.80    1.10
   2   4  -5   11.60    1.50
  -2   4   5   11.40    1.20
   2   4  -5   12.20    1.90
  -2   4   5   14.00    1.00
  -2   4   5   12.60    0.90
   2   4  -5   13.70    1.80
   2   4  -5   10.50    1.60
   2   4  -5    9.40    1.50
  -2   4   5   13.80    1.20
  -2   4   5   12.70    1.20
   0  -4  -5   16.90    2.50
   0  -4  -5   14.90    1.10
   0  -4   5   17.00    1.40
   0   4   5   15.70    1.10
   0   4   5   17.10    1.50
   0   4  -5   16.60    1.90
   0   4  -5   11.20    1.50
   0   4   5   14.90    1.30
   0   4  -5   16.00    1.90
   0   4   5   15.10    1.30
   0   4  -5   13.70    1.90
   0   4  -5   13.60    1.80
   0   4  -5   14.60    1.70
   0   4   5   14.60    1.40
  -2  -4  -5    1.60    1.20
   2  -4   5    2.20    0.70
  -2   4  -5    2.70    1.10
   2   4   5    3.60    0.90
   2   4   5    2.20    0.70
   2   4   5    2.10    0.80
  -2   4  -5    2.20    1.00
  -2   4  -5    1.80    0.90
   2   4   5    2.40    0.80
   2   4   5    1.20    0.50
   2   4   5    2.00    0.70
  -2   4  -5    1.40    1.00
  -2   4  -5    4.40    1.20
   4  -4   5  282.17    7.30
  -4  -4  -5  269.37    9.20
   4   4   5  280.77    7.60
   4   4   5  270.37    7.60
   4   4   5  281.77    7.50
  -4   4  -5  275.37    8.20
  -4   4  -5  279.77    8.40
  -4   4  -5  292.37    8.50
   4   4   5  281.37    7.50
  -4   4  -5  277.67    8.40
   4   4   5  282.17    8.60
  -4   4  -5  296.67    8.60
  -6  -4  -5    5.10    1.50
   6  -4   5    4.90    1.00
   6   4   5    5.30    1.10
  -6   4  -5    5.10    1.30
  -6   4  -5    4.90    1.40
   6   4   5    7.60    1.40
  -6   4  -5    5.20    1.40
   6   4   5    5.90    1.30
  -6   4  -5    5.90    1.50
   6   4   5    7.40    1.60
   6   4   5    7.20    1.30
   8  -4   5    0.30    0.70
  -8  -4  -5    0.00    1.00
   8   4   5    0.70    0.90
   8   4   5    0.10    0.90
   8   4   5    1.50    0.90
   8   4   5   -0.10    0.60
   8   4   5   -0.40    1.00
  -8   4  -5    0.40    0.80
  -8   4  -5   -0.50    0.90
  -8   4  -5   -0.20    1.00
  -8   4  -5    0.40    0.90
 -10  -4  -5   18.90    2.30
 -10  -4  -5   17.80    1.20
  10  -4   5   15.20    1.90
 -10   4  -5   15.30    2.40
 -10   4  -5   17.50    2.40
  10   4   5   17.60    2.20
 -10   4  -5   13.50    2.10
  10   4   5   15.50    2.10
 -10   4  -5   12.80    2.10
  10   4   5   15.60    2.00
  10   4   5   16.80    2.20
  10   4   5   17.10    2.10
 -12  -4  -5   12.90    1.50
  12  -4   5   14.50    2.00
 -12  -4  -5   13.00    2.00
  12   4   5   15.00    2.30
  12   4   5   13.50    2.10
 -12   4  -5   12.50    2.20
  12   4   5   10.70    2.00
 -12   4  -5   10.00    2.20
 -12   4  -5   14.50    2.90
  12   4   5   10.00    2.00
 -12   4  -5   13.90    2.30
 -14  -4  -5    5.70    1.30
  14  -4   5    8.50    1.70
 -14   4  -5    4.50    1.80
  14   4   5    7.30    1.80
  14   4   5    6.70    1.80
 -14   4  -5    8.90    2.10
  14   4   5    8.40    1.80
  14   4   5    7.50    2.00
 -16  -4  -5    0.10    1.00
  16  -4   5    0.40    1.10
 -16   4  -5    1.70    1.50
 -16   4  -5    1.80    1.50
  16   4   5    1.70    1.40
  16   4   5   -0.20    1.20
 -18  -4  -5    0.30    1.00
  18  -4   5   -0.70    1.20
 -18   4  -5    2.90    1.80
 -18   4  -5   -0.70    1.40
  18   4   5   -1.00    1.20
  21  -5  -5    8.60    2.40
 -21   5   5   11.50    2.20
 -21   5   5    9.90    2.20
  21   5  -5   11.30    2.40
 -21   5   5   11.60    2.20
 -21   5   5    7.40    1.80
  19  -5  -5    0.30    1.20
 -19   5   5   -1.30    0.90
  19   5  -5   -1.00    1.10
 -19   5   5    0.20    0.90
  19   5  -5   -1.30    1.40
 -19   5   5    0.10    1.20
 -19   5   5    0.20    1.10
 -17  -5   5   -0.50    1.30
  17  -5  -5    0.40    1.40
  17   5  -5   -0.70    0.90
 -17   5   5    0.40    0.80
 -17   5   5    1.50    1.10
 -17   5   5    0.80    1.00
  17   5  -5   -0.20    0.90
  17   5  -5   -1.00    0.90
  17   5  -5    0.50    1.30
 -17   5   5   -1.10    0.80
 -15  -5   5    2.80    1.50
  15  -5  -5    1.10    1.50
  15   5  -5    1.60    1.30
 -15   5   5    1.80    1.20
 -15   5   5    0.30    0.80
  15   5  -5    2.80    1.20
 -15   5   5    1.60    0.90
  15   5  -5    1.70    1.70
 -15   5   5    0.20    0.90
  15   5  -5    1.20    1.00
  15   5  -5    4.60    1.50
  13  -5  -5    9.80    2.30
 -13  -5   5   14.40    2.50
 -13   5   5   10.10    1.50
  13   5  -5   10.80    1.90
 -13   5   5   12.10    1.70
  13   5  -5   10.40    1.90
  13   5  -5    9.50    1.80
  13   5  -5   13.40    2.50
 -13   5   5   10.00    1.50
  13   5  -5    9.30    1.90
 -13   5   5   13.00    1.60
  11  -5  -5    3.40    1.70
 -11  -5   5    4.90    1.70
 -11   5   5    3.30    0.90
  11   5  -5    6.10    1.90
  11   5  -5    3.90    1.20
  11   5  -5    4.80    1.20
  11   5  -5    4.10    1.20
 -11   5   5    6.10    1.10
 -11   5   5    5.90    1.20
  11   5  -5    3.20    1.30
 -11   5   5    3.90    0.90
  -9  -5   5    4.50    1.50
  -9   5   5    6.00    1.10
   9   5  -5    2.30    1.10
   9   5  -5    4.80    1.20
  -9   5   5    4.70    0.90
   9   5  -5    4.30    1.20
  -9   5   5    5.50    0.90
   9   5  -5    6.50    1.40
  -9   5   5    5.70    0.90
   9   5  -5    6.10    1.80
  -7  -5   5    7.00    1.70
  -7   5   5    9.40    0.90
   7   5  -5    9.70    1.60
  -7   5   5    7.60    1.00
   7   5  -5    8.80    2.10
   7   5  -5    9.10    1.50
  -7   5   5    8.40    0.90
   7   5  -5    9.70    1.60
   7   5  -5    8.60    1.60
  -7   5   5   10.20    1.20
  -5  -5   5   17.90    2.50
   5  -5  -5   18.50    2.90
   5   5  -5   16.20    1.90
   5   5  -5   21.00    2.20
   5   5  -5   17.40    2.00
   5   5  -5   15.20    2.50
  -5   5   5   17.60    1.20
   5   5  -5   19.40    2.10
  -5   5   5   18.50    1.00
  -5   5   5   18.70    1.10
  -5   5   5   18.80    1.30
  -3  -5   5   11.20    2.10
   3  -5  -5    5.60    2.00
  -3   5   5    8.70    0.90
   3   5  -5    9.80    1.40
   3   5  -5   11.50    1.60
   3   5  -5    7.00    1.70
  -3   5   5   11.40    0.90
  -3   5   5   10.70    1.10
   3   5  -5   10.60    1.60
  -3   5   5   10.40    0.80
   3   5  -5   10.90    1.70
   1  -5  -5    6.40    1.90
  -1   5   5    6.00    0.70
  -1   5   5    6.70    0.80
   1   5  -5    6.00    1.20
  -1   5   5    8.50    1.00
   1   5  -5    7.80    1.70
   1   5  -5    6.70    1.30
   1   5  -5    6.60    1.40
   1   5  -5    7.00    1.40
  -1   5   5    6.90    0.90
  -1  -5  -5    1.90    1.40
  -1   5  -5    0.60    0.80
  -1   5  -5    1.20    1.10
  -1   5  -5    1.10    0.80
  -1   5  -5   -0.20    0.80
   1   5   5    0.90    0.50
   1   5   5    1.70    0.70
  -1   5  -5    1.20    0.80
   1   5   5    1.10    0.60
  -3  -5  -5    1.20    1.50
   3   5   5    1.10    0.60
  -3   5  -5    0.60    0.70
  -3   5  -5   -0.20    0.90
  -3   5  -5    0.00    0.80
   3   5   5    0.20    0.70
  -3   5  -5   -0.10    0.90
  -3   5  -5    0.60    0.80
   3   5   5    0.90    0.70
   3   5   5    0.90    0.70
  -5  -5  -5    7.90    2.10
   5   5   5    7.00    1.30
  -5   5  -5    9.00    1.60
   5   5   5    9.30    2.00
   5   5   5    9.00    1.30
   5   5   5    7.30    1.30
  -5   5  -5    7.90    1.60
  -5   5  -5    8.70    1.70
  -5   5  -5    9.10    1.80
   5   5   5    4.70    1.20
  -7  -5  -5    1.10    1.20
  -7   5  -5    2.20    1.20
   7   5   5    1.80    1.20
   7   5   5    2.30    0.90
  -7   5  -5    0.50    0.90
   7   5   5    2.00    1.00
   7   5   5    1.60    1.00
  -7   5  -5    0.80    1.10
  -7   5  -5    0.70    1.00
   7   5   5    1.30    0.90
  -9  -5  -5    8.40    1.90
   9   5   5   10.20    1.90
   9   5   5    8.40    1.60
  -9   5  -5   11.90    2.20
   9   5   5   11.90    1.80
  -9   5  -5   10.50    1.90
  -9   5  -5    7.50    1.80
   9   5   5    8.20    1.60
  -9   5  -5    8.30    1.90
 -11   5  -5   25.40    2.90
 -11   5  -5   17.10    2.50
  11   5   5   19.70    2.50
  11   5   5   24.20    2.80
 -11   5  -5   25.20    3.20
  11   5   5   25.00    2.80
 -11   5  -5   23.00    2.90
  11   5   5   28.10    2.90
  13   5   5   -0.90    1.00
  13   5   5    1.10    1.20
  13   5   5   -0.30    1.10
  13   5   5    0.20    0.90
 -13   5  -5    0.30    1.30
  14  -6  -5    3.20    1.70
 -14   6   5    2.10    0.90
  14   6  -5    1.30    1.20
  14   6  -5    1.50    1.70
  14   6  -5    5.10    1.60
  14   6  -5    4.70    1.60
 -14   6   5    2.20    1.00
 -14   6   5    1.10    1.00
  14   6  -5    1.30    1.20
  12  -6  -5   -0.60    1.30
  12   6  -5    1.20    1.30
 -12   6   5   -0.30    0.70
  12   6  -5    0.30    1.00
  12   6  -5   -0.20    0.90
 -12   6   5    0.30    0.60
 -12   6   5   -0.10    0.70
  12   6  -5    1.30    1.80
  12   6  -5   -0.30    0.90
  10  -6  -5   17.70    3.40
  10   6  -5   15.80    2.30
 -10   6   5   16.40    1.60
 -10   6   5   15.60    1.50
 -10   6   5   14.00    1.40
  10   6  -5   15.70    2.20
  10   6  -5   18.50    3.10
  10   6  -5   14.50    2.20
  10   6  -5   14.00    2.10
   8  -6  -5   30.60    4.10
  -8  -6   5   33.00    4.00
  -8   6   5   31.90    1.70
  -8   6   5   34.00    1.80
   8   6  -5   32.70    3.00
   8   6  -5   33.60    3.00
   8   6  -5   36.00    3.10
   8   6  -5   37.20    3.20
  -8   6   5   35.50    1.80
   8   6  -5   30.80    3.80
  -6  -6   5    7.40    2.10
   6  -6  -5    8.90    2.50
  -6   6   5    5.40    0.70
   6   6  -5    5.30    1.80
   6   6  -5    6.70    1.40
  -6   6   5    5.30    0.70
   6   6  -5    5.90    1.40
   6   6  -5    5.70    1.50
  -6   6   5    5.20    0.70
   6   6  -5    9.60    1.70
   4  -6  -5    5.90    2.10
   4   6  -5    9.30    1.60
  -4   6   5    9.80    0.90
   4   6  -5   13.10    1.80
   4   6  -5    8.40    1.60
  -4   6   5    9.80    0.90
   4   6  -5    5.50    1.90
   4   6  -5    8.10    1.60
  -4   6   5    9.10    0.80
   2  -6  -5    4.70    2.00
   2   6  -5    1.70    1.00
   2   6  -5    3.70    1.70
  -2   6   5    2.90    0.60
   2   6  -5    3.20    1.10
   2   6  -5    4.10    1.30
  -2   6   5    3.10    0.60
   2   6  -5    3.40    1.30
  -2   6   5    3.10    0.60
   0  -6  -5    1.20    1.50
   0   6  -5    0.40    0.90
   0   6  -5    1.10    1.10
   0   6   5   -0.10    0.40
   0   6  -5   -0.70    0.60
   0   6  -5   -0.50    0.80
   0   6   5    0.50    0.50
   0   6  -5    0.20    0.80
   0   6   5    0.10    0.40
  -2  -6  -5   -0.70    1.20
  -2   6  -5    0.50    0.90
   2   6   5   -0.30    0.50
  -2   6  -5    1.30    1.20
   2   6   5    0.70    0.50
  -2   6  -5   -0.50    0.70
  -2   6  -5    0.20    0.90
  -2   6  -5    0.50    0.80
   2   6   5    0.50    0.60
  -4  -6  -5    8.00    2.20
   4   6   5    7.90    1.30
   4   6   5    7.60    1.30
  -4   6  -5    9.70    1.80
   4   6   5    7.30    1.30
  -4   6  -5    8.20    1.80
  -4   6  -5    9.00    1.80
  -4   6  -5    6.50    1.50
  -6   6  -5    2.50    1.30
  -6   6  -5    2.40    1.10
  -6   6  -5    0.80    1.20
   6   6   5    1.20    1.00
  -6   6  -5    1.40    1.30
   6   6   5    1.30    1.00
   6   6   5    2.60    0.90
   8   6   5    9.70    1.70
   8   6   5    7.30    1.60
   8   6   5   12.40    1.90
  -8   6  -5   11.00    2.10
  -8   6  -5    9.00    1.80
 -32   0   6    1.10    1.90
  32   0  -6    1.70    2.10
 -32   0   6    3.70    2.30
  32   0  -6    0.70    1.90
 -32   0   6    0.80    2.00
  30   0  -6    0.80    1.70
 -30   0   6   -2.00    1.30
  30   0  -6    0.70    1.90
 -30   0   6    0.00    1.60
 -30   0   6   -1.40    1.60
 -28   0   6    3.90    2.10
  28   0  -6    6.10    2.20
  28   0  -6    5.80    2.00
 -28   0   6    4.40    1.90
  28   0  -6    2.40    1.80
 -28   0   6    5.10    2.00
 -26   0   6  790.72   20.30
  26   0  -6  793.62   20.30
 -26   0   6  798.62   21.20
  26   0  -6  739.83   20.70
 -26   0   6  775.82   20.80
  26   0  -6  802.22   21.40
  24   0  -6   36.70    4.00
 -24   0   6   32.90    3.40
  24   0  -6   32.80    2.40
 -24   0   6   26.00    3.30
 -24   0   6   33.50    3.60
  24   0  -6   30.70    3.50
  22   0  -6   56.19    4.00
  22   0  -6   46.80    2.90
 -22   0   6   55.69    4.00
 -22   0   6   56.79    3.70
 -22   0   6   53.79    4.40
  22   0  -6   50.59    4.50
 -20   0   6  244.28    8.40
  20   0  -6  225.98    7.90
 -20   0   6  218.58    8.00
  20   0  -6  219.88    8.10
  20   0  -6  222.28    8.20
 -20   0   6  242.58    9.00
  18   0  -6   37.40    3.30
 -18   0   6   39.00    2.80
 -18   0   6   43.10    3.60
 -18   0   6   41.80    3.10
 -18   0   6   37.50    3.40
  18   0  -6   40.20    3.50
  18   0  -6   40.50    2.90
 -18   0   6   34.30    3.10
  16   0  -6   67.49    3.60
 -16   0   6   69.69    3.50
 -16   0   6   72.69    3.80
  16   0  -6   58.79    3.70
 -16   0   6   64.09    3.60
  16   0  -6   70.69    3.80
 -16   0   6   64.09    3.60
 -16   0   6   65.49    3.60
 -14   0   6   29.00    2.70
 -14   0   6   30.00    2.60
  14   0  -6   30.80    2.70
  14   0  -6   34.90    2.90
 -14   0   6   34.10    2.70
  14   0  -6   32.60    2.80
 -14   0   6   36.30    2.70
 -12   0   6  251.37    7.40
 -12   0   6  260.47    7.60
 -12   0   6  250.57    7.40
  12   0  -6  261.77    7.50
  12   0  -6  261.17    7.70
 -12   0   6  251.57    7.50
  12   0  -6  251.97    7.50
  10   0  -6   37.10    2.40
 -10   0   6   35.30    2.30
 -10   0   6   37.10    2.20
  10   0  -6   34.80    2.30
 -10   0   6   37.30    2.30
 -10   0   6   34.70    2.40
  10   0  -6   38.90    2.50
  -8   0   6  877.91   19.60
   8   0  -6  897.21   19.70
  -8   0   6  861.71   19.40
  -8   0   6  881.61   19.40
   8   0  -6  891.41   19.50
   8   0  -6  816.42   19.30
   8   0  -6  889.01   19.70
  -8   0   6  861.81   19.40
   8   0  -6  868.41   19.30
  -8   0   6  889.91   19.30
  -6   0   6 2760.82   57.29
   6   0  -6 2847.81   57.49
  -6   0   6 2788.22   57.29
  -6   0   6 2912.71   57.39
   6   0  -6 2824.92   57.19
   6   0  -6 2833.82   57.39
  -6   0   6 2790.92   57.39
   6   0  -6 2841.92   57.39
   6   0  -6 2773.72   57.19
  -6   0   6 2832.02   57.19
  -4   0   6  559.64   13.20
  -4   0   6  542.45   12.90
   4   0  -6  566.34   13.10
  -4   0   6  556.64   13.20
   4   0  -6  567.94   13.00
  -4   0   6  566.24   13.10
  -4   0   6  546.05   13.00
   4   0  -6  581.34   13.10
   4   0  -6  558.14   13.10
   4   0  -6  533.15   13.20
   2   0  -6   89.19    3.40
   2   0  -6   92.09    3.40
   2   0  -6   83.29    3.40
  -2   0   6   89.59    3.60
  -2   0   6   84.99    3.50
   2   0  -6   88.59    3.60
  -2   0   6   88.49    3.40
  -2   0   6   87.09    3.60
  -2   0   6   85.19    3.50
   2   0  -6   85.89    3.50
   0   0   6  398.56   10.40
   0   0   6  422.86   10.60
   0   0   6  417.66   10.50
   0   0  -6  428.36   10.40
   0   0   6  393.26   10.30
   0   0  -6  408.16   10.40
   0   0   6  422.86   10.40
   0   0  -6  414.26   10.40
   0   0  -6  427.66   11.10
   0   0  -6  424.46   10.70
   2   0   6    0.30    0.80
   2   0   6   -0.30    0.40
   2   0   6   -0.70    0.30
  -2   0  -6    1.60    0.90
  -2   0  -6    0.70    0.80
   2   0   6   -0.30    0.70
  -2   0  -6   -0.10    0.80
   2   0   6    0.00    0.80
   2   0   6   -1.50    0.70
   4   0   6  244.98    7.10
  -4   0  -6  236.38    7.20
  -4   0  -6  240.48    7.40
   4   0   6  248.28    7.20
   4   0   6  244.68    7.30
   4   0   6  229.68    7.10
  -4   0  -6  230.88    7.10
   4   0   6  228.68    7.20
  -6   0  -6   10.20    1.70
   6   0   6   15.90    2.00
   6   0   6   11.80    1.80
  -6   0  -6   10.70    1.80
   6   0   6   10.40    1.40
   6   0   6   13.20    1.80
   6   0   6   10.90    1.70
  -6   0  -6   12.10    1.80
   8   0   6   13.40    1.70
   8   0   6   19.30    2.30
   8   0   6   18.60    2.40
  -8   0  -6   14.90    2.00
   8   0   6   21.10    2.30
  -8   0  -6   18.00    2.30
   8   0   6   10.30    1.80
  -8   0  -6   16.80    2.20
 -10   0  -6    2.80    1.40
  10   0   6    1.10    0.80
 -10   0  -6    0.80    1.20
 -10   0  -6   -0.40    1.10
  10   0   6   -0.30    1.00
  10   0   6    2.20    1.20
  10   0   6   -0.50    1.00
  12   0   6  411.46   11.70
 -12   0  -6  388.46   11.50
 -12   0  -6  374.06   11.30
  12   0   6  376.26   11.50
 -12   0  -6  395.26   11.90
 -12   0  -6  373.26    8.50
 -14   0  -6    4.90    1.80
  14   0   6    2.80    1.50
 -14   0  -6    7.80    2.00
  14   0   6    2.80    1.40
  14   0   6    7.90    1.90
 -16   0  -6    2.40    1.50
 -16   0  -6    3.10    1.60
 -16   0  -6    3.70    1.70
  16   0   6    0.90    1.20
  16   0   6    4.40    1.80
  16   0   6    2.90    1.60
 -18   0  -6   18.00    3.10
  18   0   6   22.30    3.00
  18   0   6   16.30    3.00
  18   0   6   27.60    3.50
 -18   0  -6   27.00    3.20
 -18   0  -6   17.70    3.00
  20   0   6   -1.20    1.30
  20   0   6    0.00    1.50
 -20   0  -6   -0.40    1.40
 -20   0  -6    1.70    1.50
  20   0   6    1.00    1.70
 -20   0  -6   -1.70    1.40
  22   0   6    1.70    2.00
  22   0   6   -0.60    1.70
 -22   0  -6    1.00    1.80
 -22   0  -6   -1.70    1.60
  22   0   6    0.00    1.60
 -31  -1   6   65.09    5.80
 -31  -1   6   61.89    5.90
  31  -1  -6   78.49    5.60
  31  -1  -6   71.89    6.30
 -31   1   6   69.69    6.10
  31   1  -6   68.69    6.10
  31   1  -6   74.09    6.50
 -31   1   6   81.69    5.60
 -31   1   6   66.09    5.90
  31   1  -6   81.39    5.70
  29  -1  -6   37.70    4.30
 -29  -1   6   32.70    4.10
  29  -1  -6   40.70    4.60
 -29  -1   6   42.70    4.50
 -29   1   6   42.50    4.50
 -29   1   6   38.50    4.40
  29   1  -6   41.90    4.80
  29   1  -6   36.80    4.10
  29   1  -6   34.40    4.30
 -29   1   6   28.70    3.80
 -27  -1   6    0.60    1.50
 -27  -1   6    2.30    1.70
  27  -1  -6    0.40    1.60
  27  -1  -6    2.10    1.90
 -27  -1   6   -0.10    1.40
 -27   1   6    0.30    1.60
 -27   1   6    0.80    1.70
  27   1  -6   -0.90    1.40
  27   1  -6   -0.50    1.60
  27   1  -6    1.50    1.70
 -27   1   6    1.60    1.60
 -25  -1   6   49.40    4.50
  25  -1  -6   51.79    4.70
 -25  -1   6   58.89    4.90
 -25  -1   6   53.29    4.40
  25  -1  -6   49.30    3.10
  25  -1  -6   50.79    4.50
 -25   1   6   52.29    4.40
 -25   1   6   57.29    4.90
  25   1  -6   51.49    4.40
  25   1  -6   49.40    4.60
 -25   1   6   48.20    4.40
  25   1  -6   51.79    4.70
  23  -1  -6    2.80    1.60
 -23  -1   6    3.00    1.60
  23  -1  -6    4.30    1.80
  23  -1  -6    4.80    1.30
  23  -1  -6    4.00    1.40
 -23  -1   6    3.40    1.70
  23   1  -6    3.30    1.80
  23   1  -6    7.50    2.20
 -23   1   6    3.20    1.60
 -23   1   6    3.40    1.60
 -23   1   6    3.70    1.70
  23   1  -6    2.60    1.60
  21  -1  -6  196.88    7.80
  21  -1  -6  201.18    7.20
 -21  -1   6  206.78    8.00
  21  -1  -6  215.38    7.00
 -21  -1   6  201.08    7.60
  21   1  -6  197.78    7.80
  21   1  -6  210.18    8.10
 -21   1   6  196.18    7.30
  21   1  -6  209.98    7.50
 -21   1   6  205.38    7.70
 -21   1   6  204.08    7.70
  19  -1  -6    1.40    1.30
  19  -1  -6   -0.10    1.00
  19  -1  -6    1.40    1.00
 -19  -1   6    1.80    1.30
 -19  -1   6    1.40    1.30
  19  -1  -6    0.10    1.20
 -19  -1   6    0.40    1.20
 -19   1   6    1.20    1.10
  19   1  -6   -0.20    1.20
  19   1  -6   -0.10    1.20
 -19   1   6    1.40    1.00
  19   1  -6    0.10    0.90
 -19   1   6    0.90    1.10
 -19   1   6    0.70    1.10
 -17  -1   6   17.60    2.30
  17  -1  -6   16.30    2.20
  17  -1  -6   17.10    2.40
 -17  -1   6   13.90    1.60
  17  -1  -6   16.80    2.10
  17  -1  -6   14.00    1.90
 -17  -1   6   14.20    2.20
 -17  -1   6   10.20    1.90
  17   1  -6   13.90    2.10
 -17   1   6   16.30    2.20
 -17   1   6   10.10    1.60
 -17   1   6   11.80    1.80
  17   1  -6   13.50    2.20
  17   1  -6   14.90    2.30
 -17   1   6   14.10    2.00
 -17   1   6   11.70    1.90
  15  -1  -6    6.90    1.40
 -15  -1   6    5.20    1.50
  15  -1  -6    9.50    1.70
 -15  -1   6    8.90    1.30
  15  -1  -6    7.10    1.40
  15  -1  -6    8.90    1.80
 -15  -1   6   10.50    1.80
 -15  -1   6   10.40    1.80
 -15   1   6    9.10    1.80
  15   1  -6    6.80    1.60
 -15   1   6    6.30    1.50
 -15   1   6    6.70    1.40
 -15   1   6    5.60    1.40
  15   1  -6    6.10    1.40
  15   1  -6    9.60    1.90
 -15   1   6    5.50    1.40
 -13  -1   6   48.70    2.90
 -13  -1   6   49.20    3.00
 -13  -1   6   49.90    2.40
  13  -1  -6   44.20    2.70
  13  -1  -6   50.79    2.70
 -13  -1   6   45.10    2.80
  13  -1  -6   51.89    2.90
 -13   1   6   45.20    2.80
 -13   1   6   43.20    2.60
 -13   1   6   48.80    2.90
 -13   1   6   48.00    2.90
  13   1  -6   49.20    3.00
  13   1  -6   43.20    2.80
 -13   1   6   45.70    2.80
  13   1  -6   43.80    2.90
  13   1  -6   47.90    2.80
  13   1  -6   43.10    3.00
 -11  -1   6  549.85   12.70
 -11  -1   6  565.34   13.50
 -11  -1   6  558.84   13.60
  11  -1  -6  549.45   13.30
  11  -1  -6  555.04   13.00
  11  -1  -6  545.05   13.40
 -11  -1   6  557.54   13.80
 -11   1   6  566.44   13.40
  11   1  -6  547.55   13.60
 -11   1   6  562.14   13.30
 -11   1   6  543.05   13.30
  11   1  -6  555.44   13.70
  11   1  -6  551.04   13.60
  11   1  -6  556.04   13.60
 -11   1   6  553.54   13.40
  -9  -1   6  436.36   10.40
  -9  -1   6  439.16   11.20
   9  -1  -6  433.46   10.70
   9  -1  -6  425.56   10.80
   9  -1  -6  446.26   10.60
  -9  -1   6  442.46   11.00
   9  -1  -6  428.36   10.70
  -9  -1   6  438.56   11.00
  -9   1   6  442.66   10.80
  -9   1   6  439.56   10.80
   9   1  -6  431.16   11.10
   9   1  -6  445.86   11.00
   9   1  -6  444.06   11.10
   9   1  -6  434.56   11.20
  -9   1   6  437.16   10.80
  -9   1   6  445.16   10.90
  -7  -1   6  146.99    4.80
  -7  -1   6  140.49    4.80
   7  -1  -6  134.39    4.40
   7  -1  -6  139.29    4.60
  -7  -1   6  147.09    5.40
   7  -1  -6  139.99    4.50
  -7  -1   6  144.59    5.00
  -7  -1   6  140.99    4.50
   7   1  -6  136.79    4.70
  -7   1   6  140.59    4.40
  -7   1   6  142.09    4.60
   7   1  -6  139.79    4.90
  -7   1   6  147.09    4.60
  -7   1   6  142.59    4.60
   7   1  -6  141.59    4.90
   7   1  -6  139.89    4.80
  -7   1   6  142.19    4.70
  -5  -1   6  195.48    5.90
  -5  -1   6  190.48    5.70
  -5  -1   6  189.88    5.90
   5  -1  -6  194.48    5.60
   5  -1  -6  184.08    5.30
  -5  -1   6  191.28    5.70
  -5  -1   6  191.08    5.90
   5  -1  -6  178.28    5.60
   5   1  -6  194.28    5.90
  -5   1   6  178.78    5.50
   5   1  -6  190.78    5.80
  -5   1   6  189.18    5.40
   5   1  -6  196.78    5.80
  -5   1   6  194.88    5.60
   5   1  -6  190.18    6.00
  -5   1   6  189.58    5.60
  -5   1   6  193.28    5.50
  -3  -1   6  306.47    8.00
   3  -1  -6  286.37    7.40
  -3  -1   6  304.77    8.10
  -3  -1   6  278.07    7.70
  -3  -1   6  300.07    8.00
  -3  -1   6  294.87    7.90
   3  -1  -6  285.27    7.50
   3  -1  -6  284.97    7.70
  -3   1   6  277.27    7.60
  -3   1   6  291.47    7.60
   3   1  -6  286.57    7.90
  -3   1   6  289.47    8.00
  -3   1   6  280.97    7.60
  -3   1   6  280.17    7.40
   3   1  -6  298.97    8.00
   3   1  -6  293.57    7.90
   3   1  -6  288.07    7.80
  -3   1   6  275.87    7.60
   1  -1  -6  216.98    6.00
  -1  -1   6  208.88    6.50
  -1  -1   6  216.68    6.40
  -1  -1   6  218.28    6.40
   1  -1  -6  208.18    6.10
   1  -1  -6  205.88    6.20
  -1  -1   6  219.08    6.50
  -1   1   6  226.18    6.30
  -1   1   6  216.38    6.20
   1   1  -6  208.98    6.30
   1   1  -6  216.98    6.50
  -1   1   6  216.38    6.50
   1   1  -6  214.88    6.60
  -1   1   6  217.88    6.20
  -1   1   6  213.88    6.10
   1   1  -6  218.28    6.40
  -1  -1  -6  115.29    4.10
  -1  -1  -6  116.29    4.00
   1  -1   6  109.59    4.20
   1  -1   6  112.99    4.40
  -1  -1  -6  115.89    4.20
   1  -1   6  115.49    4.30
   1  -1   6  115.59    4.40
   1  -1   6  112.89    2.70
   1   1   6  114.39    4.20
  -1   1  -6  116.59    4.50
  -1   1  -6  119.39    4.30
  -1   1  -6  111.39    4.30
   1   1   6  112.19    3.60
  -1   1  -6  114.59    4.40
   1   1   6  106.49    4.10
   1   1   6  111.69    4.30
   1   1   6  107.19    4.10
   1   1   6  112.19    4.10
   3  -1   6   32.10    2.30
  -3  -1  -6   36.10    2.30
   3  -1   6   36.40    2.50
   3  -1   6   34.10    2.40
  -3  -1  -6   38.60    2.30
  -3  -1  -6   28.70    2.10
   3  -1   6   33.70    2.40
   3   1   6   34.80    2.30
  -3   1  -6   30.80    2.20
   3   1   6   34.70    2.20
  -3   1  -6   33.60    2.40
   3   1   6   33.60    2.70
   3   1   6   32.00    2.20
  -3   1  -6   35.90    2.50
   3   1   6   32.90    1.70
   3   1   6   33.70    2.20
  -3   1  -6   30.70    2.60
  -5  -1  -6    3.50    1.20
   5  -1   6    1.40    1.00
  -5  -1  -6    1.70    1.20
   5  -1   6    2.40    1.20
  -5  -1  -6    2.40    1.10
   5  -1   6    2.90    1.20
  -5   1  -6    2.60    1.20
  -5   1  -6    2.40    1.20
   5   1   6    2.50    0.70
   5   1   6    2.40    1.10
   5   1   6    3.10    1.20
   5   1   6    2.70    0.80
  -5   1  -6    2.50    0.90
  -5   1  -6    0.50    0.90
   5   1   6    1.90    1.10
   5   1   6    3.30    1.00
   7  -1   6  221.98    7.20
   7  -1   6  220.08    7.40
  -7  -1  -6  209.58    6.90
  -7  -1  -6  227.68    7.30
  -7  -1  -6  218.08    6.90
   7  -1   6  216.48    7.20
  -7   1  -6  211.18    7.10
   7   1   6  217.18    6.90
  -7   1  -6  226.48    7.40
   7   1   6  219.58    7.10
   7   1   6  219.98    7.10
  -7   1  -6  205.28    7.20
   7   1   6  222.08    7.10
  -7   1  -6  214.58    7.20
   7   1   6  223.48    7.20
   9  -1   6   56.89    3.50
  -9  -1  -6   58.09    3.40
  -9  -1  -6   61.59    3.70
   9  -1   6   60.19    3.80
   9  -1   6   60.99    3.70
  -9  -1  -6   56.09    3.40
   9   1   6   62.89    3.50
  -9   1  -6   57.49    3.60
  -9   1  -6   63.39    3.60
  -9   1  -6   60.39    3.70
   9   1   6   51.99    3.20
   9   1   6   56.39    3.60
   9   1   6   63.69    3.70
  -9   1  -6   56.09    3.60
   9   1   6   59.29    3.40
   9   1   6   65.49    3.70
 -11  -1  -6    2.60    1.40
  11  -1   6    1.80    1.30
 -11  -1  -6    1.60    1.30
  11  -1   6    1.00    1.40
  11   1   6    0.90    1.20
  11   1   6    1.90    1.40
 -11   1  -6    0.20    1.20
 -11   1  -6    0.70    1.00
  11   1   6    2.50    1.30
 -11   1  -6    2.90    1.60
  11   1   6    2.40    1.10
  11   1   6    6.00    1.50
 -13  -1  -6   25.30    2.90
  13  -1   6   23.10    2.80
 -13  -1  -6   21.30    2.80
  13  -1   6   23.50    3.10
  13   1   6   17.90    2.60
  13   1   6   24.30    2.80
  13   1   6   29.50    3.20
 -13   1  -6   29.30    3.10
 -13   1  -6   21.90    2.90
 -13   1  -6   16.90    2.60
 -15  -1  -6    5.80    2.00
 -15  -1  -6    7.00    1.70
 -15  -1  -6    4.00    1.90
  15  -1   6    1.70    1.50
  15  -1   6    6.80    2.00
  15   1   6    5.60    1.80
  15   1   6    5.30    1.90
 -15   1  -6    2.20    1.50
 -15   1  -6    6.10    1.90
 -15   1  -6    6.50    1.70
  15   1   6    6.10    1.80
  17  -1   6   39.30    4.20
 -17  -1  -6   37.00    4.00
  17  -1   6   30.40    3.40
  17  -1   6   31.90    3.60
 -17  -1  -6   30.80    3.80
  17   1   6   35.10    3.70
  17   1   6   35.30    3.90
  17   1   6   30.70    3.70
 -17   1  -6   27.40    3.50
 -17   1  -6   32.10    3.70
 -17   1  -6   31.60    3.60
  19  -1   6    1.10    1.70
 -19  -1  -6   -1.20    1.50
 -19  -1  -6    0.90    1.70
  19  -1   6    0.10    1.30
  19  -1   6   -0.20    1.60
 -19   1  -6   -1.60    1.50
 -19   1  -6    1.20    1.60
  19   1   6    4.70    2.00
  19   1   6   -1.70    1.40
  19   1   6    1.10    1.60
 -19   1  -6    0.00    1.60
  21  -1   6   -0.30    1.50
 -21  -1  -6    1.00    1.60
  21  -1   6    0.80    1.70
 -21  -1  -6   -0.30    1.50
  21   1   6    2.40    2.10
 -21   1  -6    1.10    1.70
  21   1   6    2.80    2.00
 -21   1  -6    0.70    1.80
  21   1   6   -3.30    1.30
 -21   1  -6   -0.70    1.60
  23  -1   6    2.40    2.00
  23  -1   6    2.50    2.10
 -23  -1  -6    2.30    2.10
 -23  -1  -6   -0.50    1.90
 -23   1  -6    3.80    2.40
  23   1   6    6.10    2.40
  23   1   6    4.50    2.10
  23   1   6    0.20    1.80
 -23   1  -6    3.80    2.20
 -23   1  -6    3.20    2.00
  30  -2  -6    2.10    1.70
  30  -2  -6    1.70    1.80
 -30  -2   6    3.70    2.40
 -30  -2   6    1.70    1.60
 -30   2   6    1.10    1.80
  30   2  -6    2.70    2.10
  30   2  -6    1.40    2.00
 -30   2   6    2.00    2.00
  30   2  -6    3.70    2.20
  28  -2  -6   -0.30    1.20
 -28  -2   6    0.80    1.60
 -28  -2   6    1.80    1.80
  28  -2  -6    2.50    1.90
 -28   2   6    0.60    1.10
  28   2  -6    1.10    1.90
 -28   2   6   -0.60    1.50
  28   2  -6    0.60    1.80
  28   2  -6    0.30    1.70
 -26  -2   6    0.40    1.50
  26  -2  -6   -0.20    1.10
  26  -2  -6    1.50    1.40
 -26  -2   6    1.00    1.40
 -26   2   6    3.30    1.80
  26   2  -6    1.60    1.70
 -26   2   6    0.40    1.30
  26   2  -6    3.80    2.00
  26   2  -6    1.50    1.60
 -26   2   6    0.30    1.20
  24  -2  -6    7.80    1.70
  24  -2  -6    3.10    1.50
 -24  -2   6    6.40    2.00
 -24  -2   6    5.60    1.80
  24  -2  -6    6.20    1.80
  24   2  -6    5.20    2.00
 -24   2   6    4.00    1.80
  24   2  -6    3.80    1.80
  24   2  -6    8.20    2.30
 -24   2   6    5.20    1.80
 -24   2   6    4.10    1.90
 -24   2   6    5.90    1.80
  22  -2  -6  119.09    5.30
 -22  -2   6  121.69    5.60
 -22  -2   6  126.19    6.10
  22  -2  -6  112.29    5.10
  22  -2  -6  100.89    5.00
 -22  -2   6  118.89    5.70
  22   2  -6  104.19    5.70
 -22   2   6  119.29    5.70
  22   2  -6  105.39    5.70
  22   2  -6  120.69    5.70
 -22   2   6  109.79    5.50
 -22   2   6  108.39    5.20
 -22   2   6  111.49    5.70
 -20  -2   6    5.40    1.50
  20  -2  -6    3.90    1.50
 -20  -2   6    4.20    1.70
  20  -2  -6    4.60    1.40
  20  -2  -6    4.50    1.30
 -20  -2   6    6.60    1.80
 -20   2   6    4.20    1.40
 -20   2   6    6.10    1.70
 -20   2   6    3.40    1.40
  20   2  -6    7.70    2.00
 -20   2   6    2.90    1.30
 -20   2   6    5.00    1.80
  20   2  -6    3.00    1.50
  20   2  -6    2.00    1.50
  18  -2  -6   33.60    2.90
 -18  -2   6   27.80    2.90
 -18  -2   6   31.40    1.50
 -18  -2   6   35.60    3.40
  18  -2  -6   33.70    3.10
  18  -2  -6   32.30    2.70
 -18   2   6   33.20    3.10
 -18   2   6   29.50    2.80
  18   2  -6   30.80    3.20
 -18   2   6   24.00    2.60
  18   2  -6   27.40    2.80
  18   2  -6   30.40    3.10
  18   2  -6   27.70    2.80
 -18   2   6   30.50    3.00
 -18   2   6   35.20    3.20
 -16  -2   6  128.69    5.50
  16  -2  -6  123.39    5.30
 -16  -2   6  121.49    5.20
  16  -2  -6  124.89    4.80
 -16  -2   6  128.19    5.10
  16  -2  -6  117.19    4.40
 -16  -2   6  119.39    3.50
  16  -2  -6  112.69    4.80
 -16   2   6  115.89    4.80
 -16   2   6  115.19    4.80
 -16   2   6  118.29    5.00
  16   2  -6  116.09    5.30
 -16   2   6  127.09    5.10
  16   2  -6  125.69    5.20
 -16   2   6  117.09    4.90
  16   2  -6  114.39    5.10
  16   2  -6  127.59    5.50
 -14  -2   6   65.89    3.70
  14  -2  -6   62.29    3.30
  14  -2  -6   69.69    3.80
  14  -2  -6   67.59    3.00
 -14  -2   6   66.89    2.50
 -14  -2   6   73.99    3.60
 -14  -2   6   65.49    3.50
  14  -2  -6   68.49    3.30
  14   2  -6   61.99    3.40
 -14   2   6   69.19    3.40
  14   2  -6   61.79    3.60
 -14   2   6   65.29    3.40
  14   2  -6   69.59    3.80
 -14   2   6   70.69    3.40
 -14   2   6   60.99    3.20
 -14   2   6   61.79    3.40
  14   2  -6   64.79    3.70
  14   2  -6   60.89    3.60
  14   2  -6   67.99    3.60
  12  -2  -6   28.80    2.40
 -12  -2   6   24.40    2.30
  12  -2  -6   25.20    2.60
 -12  -2   6   30.00    2.60
  12  -2  -6   28.30    2.30
 -12  -2   6   26.00    1.60
  12  -2  -6   23.50    1.70
 -12   2   6   25.80    2.20
 -12   2   6   22.60    2.00
 -12   2   6   26.00    1.90
  12   2  -6   19.40    2.20
 -12   2   6   23.80    2.20
  12   2  -6   21.20    2.10
  12   2  -6   22.60    2.30
  12   2  -6   31.00    2.80
 -12   2   6   23.10    2.10
 -12   2   6   22.70    2.10
 -12   2   6   26.90    1.90
 -10  -2   6    2.60    0.80
 -10  -2   6    1.90    1.10
 -10  -2   6    2.80    1.00
  10  -2  -6    0.70    0.70
  10  -2  -6    1.70    0.60
  10  -2  -6    1.50    0.90
 -10  -2   6   -0.30    0.80
  10  -2  -6    1.50    0.80
 -10   2   6    0.10    0.70
  10   2  -6    1.50    0.70
 -10   2   6    0.40    0.60
  10   2  -6    2.40    1.10
 -10   2   6    0.20    0.50
 -10   2   6    1.20    0.90
 -10   2   6    0.20    0.70
  10   2  -6    2.40    1.10
  10   2  -6    1.30    1.00
 -10   2   6    0.70    0.70
  -8  -2   6   29.50    1.90
   8  -2  -6   29.40    1.60
   8  -2  -6   27.30    1.90
   8  -2  -6   33.90    2.90
  -8  -2   6   27.70    2.10
  -8  -2   6   30.30    2.10
   8  -2  -6   31.20    1.80
  -8  -2   6   28.90    2.20
  -8   2   6   32.50    2.00
   8   2  -6   27.60    2.40
  -8   2   6   27.40    1.90
   8   2  -6   31.10    2.30
  -8   2   6   28.80    1.90
   8   2  -6   32.10    2.20
  -8   2   6   30.20    2.00
  -8   2   6   31.40    1.90
  -8   2   6   27.70    1.80
   8   2  -6   29.20    2.50
  -6  -2   6   18.50    2.00
  -6  -2   6   18.70    1.80
   6  -2  -6   19.10    1.70
   6  -2  -6   18.80    2.10
   6  -2  -6   18.00    1.20
  -6  -2   6   19.30    1.90
  -6  -2   6   18.90    1.90
   6  -2  -6   18.50    1.50
  -6   2   6   17.90    1.60
  -6   2   6   19.70    1.70
   6   2  -6   16.10    1.90
  -6   2   6   15.50    1.40
   6   2  -6   14.00    1.60
  -6   2   6   16.90    1.60
   6   2  -6   17.00    1.80
  -6   2   6   15.50    1.40
   6   2  -6   15.00    1.70
  -6   2   6   15.50    1.50
   4  -2  -6   37.70    1.70
   4  -2  -6   36.40    1.90
   4  -2  -6   42.00    2.70
  -4  -2   6   39.20    2.30
   4  -2  -6   39.30    2.10
  -4  -2   6   37.00    2.40
  -4  -2   6   38.70    2.30
   4   2  -6   35.20    2.40
  -4   2   6   39.20    1.90
  -4   2   6   39.20    2.00
   4   2  -6   37.80    2.40
   4   2  -6   38.30    2.40
  -4   2   6   35.60    2.00
   4   2  -6   34.90    2.20
  -4   2   6   39.00    2.10
  -4   2   6   36.90    2.10
  -4   2   6   38.90    2.00
   2  -2  -6  117.79    5.70
  -2  -2   6  105.99    4.30
   2  -2  -6  114.69    3.90
  -2  -2   6  117.59    4.20
   2  -2  -6  110.29    3.40
   2  -2  -6  107.79    3.60
  -2  -2   6  115.29    4.10
  -2  -2   6  108.39    3.50
  -2   2   6  109.19    3.80
  -2   2   6  110.09    3.70
  -2   2   6  109.39    3.80
   2   2  -6  111.39    4.30
   2   2  -6  111.99    4.20
   2   2  -6  111.29    4.30
  -2   2   6  110.39    3.70
  -2   2   6  110.29    3.90
  -2   2   6  114.19    3.90
   2   2  -6  114.49    4.40
   0  -2   6   13.00    1.70
   0  -2  -6   13.50    1.40
   0  -2  -6   10.00    1.30
   0  -2   6   12.40    1.60
   0  -2  -6   13.70    1.30
   0  -2   6   14.80    1.80
   0  -2   6   10.90    1.10
   0   2  -6   12.30    1.70
   0   2   6   10.20    1.40
   0   2  -6    9.40    1.50
   0   2   6   11.90    1.40
   0   2   6   11.60    1.80
   0   2   6   10.10    1.30
   0   2  -6   10.50    1.50
   0   2  -6   12.40    1.60
   0   2   6   13.40    1.60
   0   2   6   10.70    1.30
   0   2   6   11.10    1.30
   0   2   6   10.00    1.30
   2  -2   6    3.50    1.10
  -2  -2  -6    2.20    0.80
   2  -2   6    3.80    1.10
  -2  -2  -6    2.10    0.90
  -2  -2  -6    2.00    0.80
   2  -2   6    4.80    1.40
   2   2   6    3.10    1.00
   2   2   6    3.40    1.00
   2   2   6    4.30    0.90
  -2   2  -6    2.80    1.10
  -2   2  -6    2.80    1.00
   2   2   6    3.50    0.90
   2   2   6    3.10    0.80
  -2   2  -6    2.60    1.10
  -2   2  -6    1.90    0.90
   2   2   6    2.80    0.90
  -2   2  -6    3.10    1.10
   2   2   6    1.60    1.10
   2   2   6    1.70    0.80
   4  -2   6    6.20    1.40
  -4  -2  -6    8.50    1.30
  -4  -2  -6    5.80    1.20
  -4  -2  -6    5.20    1.20
   4  -2   6    6.40    1.30
  -4   2  -6    6.50    1.40
   4   2   6    9.00    1.50
   4   2   6    9.20    1.50
   4   2   6    6.90    1.20
   4   2   6    7.40    1.20
  -4   2  -6    6.10    1.40
  -4   2  -6    5.80    1.50
   4   2   6    5.20    1.40
   4   2   6   10.90    1.50
   4   2   6    5.90    1.20
  -4   2  -6    5.80    1.30
   4   2   6    5.60    1.10
  -6  -2  -6  115.79    4.60
  -6  -2  -6  121.79    4.50
   6  -2   6  124.79    4.80
   6  -2   6  109.79    5.00
   6  -2   6  115.09    4.80
  -6  -2  -6  122.19    4.40
   6   2   6  119.39    4.30
  -6   2  -6  120.29    4.90
   6   2   6  114.59    4.70
  -6   2  -6  116.79    5.00
  -6   2  -6  115.19    4.70
  -6   2  -6  114.69    5.00
   6   2   6  122.89    4.70
  -6   2  -6  121.19    5.00
   6   2   6  114.59    4.50
   6   2   6  117.49    4.70
   6   2   6  114.09    4.70
   6   2   6  105.39    4.40
  -8  -2  -6    3.10    1.20
   8  -2   6    4.40    1.40
  -8  -2  -6    3.50    1.20
   8  -2   6    3.40    1.30
   8  -2   6    1.80    1.20
   8   2   6    3.20    1.30
   8   2   6    3.00    1.20
   8   2   6    3.10    1.20
  -8   2  -6    2.30    1.20
   8   2   6    3.00    1.00
  -8   2  -6    4.80    1.30
   8   2   6    1.50    1.00
  -8   2  -6    3.10    1.40
   8   2   6    2.40    1.10
  -8   2  -6    4.20    1.40
  10  -2   6   35.50    3.30
  10  -2   6   36.10    3.50
 -10  -2  -6   38.50    3.20
 -10  -2  -6   35.00    3.30
  10   2   6   35.90    3.10
  10   2   6   34.20    3.10
  10   2   6   30.70    3.00
 -10   2  -6   36.10    3.20
  10   2   6   27.90    2.80
 -10   2  -6   37.40    3.60
  10   2   6   38.40    3.40
  10   2   6   36.10    2.70
 -10   2  -6   44.90    3.70
 -10   2  -6   31.50    3.10
 -12  -2  -6    1.50    1.20
  12  -2   6    1.80    1.30
  12  -2   6    2.30    1.30
 -12  -2  -6    3.20    1.40
  12  -2   6   -0.50    1.10
 -12   2  -6    1.30    1.40
  12   2   6    2.00    1.10
  12   2   6    1.20    1.30
  12   2   6    2.60    1.10
 -12   2  -6    0.30    1.40
  12   2   6   -0.10    1.10
 -12   2  -6   -1.30    1.00
  12   2   6    1.10    1.30
  12   2   6    0.90    1.10
  14  -2   6    4.20    1.80
  14  -2   6    3.90    1.60
 -14  -2  -6    2.80    1.50
  14  -2   6    5.80    1.80
 -14  -2  -6    1.70    1.20
  14   2   6    2.10    1.30
 -14   2  -6    1.00    1.40
  14   2   6    3.10    1.60
 -14   2  -6    2.90    1.50
  14   2   6    2.80    1.40
 -14   2  -6    1.70    1.50
  14   2   6    5.20    1.70
  16  -2   6   10.70    2.50
 -16  -2  -6    3.50    3.10
  16  -2   6    7.20    1.90
 -16  -2  -6    5.70    1.70
 -16  -2  -6    6.20    1.90
 -16   2  -6    3.90    1.80
  16   2   6    3.40    1.60
  16   2   6    8.20    2.10
 -16   2  -6    4.20    2.00
 -16   2  -6    7.00    2.00
  16   2   6    5.40    1.90
  18  -2   6    0.60    1.70
  18  -2   6    3.30    1.70
 -18  -2  -6    3.90    1.90
 -18  -2  -6    2.30    1.40
  18   2   6    4.30    2.00
 -18   2  -6    1.60    1.60
 -18   2  -6    4.20    2.10
 -18   2  -6    1.20    1.70
  18   2   6    3.30    1.90
  18   2   6    2.90    1.70
 -20  -2  -6    4.00    2.20
 -20  -2  -6   10.50    2.20
  20  -2   6    7.60    2.30
  20  -2   6    6.50    2.30
 -20   2  -6    4.90    2.40
  20   2   6    5.30    2.10
  20   2   6    4.50    2.20
 -20   2  -6    7.30    2.30
 -20   2  -6    7.90    2.50
  22  -2   6   40.60    4.40
 -22  -2  -6   40.20    4.40
  22  -2   6   32.30    4.30
 -22  -2  -6   39.30    4.90
 -22   2  -6   36.10    4.70
 -22   2  -6   40.10    4.50
  22   2   6   41.20    4.80
  22   2   6   34.20    4.20
 -22   2  -6   35.50    4.70
 -27  -3   6   -0.70    1.40
  27  -3  -6   -1.00    1.10
 -27  -3   6    0.10    1.40
  27   3  -6    0.20    1.70
 -27   3   6    0.40    1.70
 -27   3   6   -2.30    1.10
  27   3  -6   -0.10    1.40
 -25  -3   6   -0.90    1.20
  25  -3  -6    0.50    1.00
 -25  -3   6    2.20    1.60
  25  -3  -6    0.30    1.20
  25   3  -6   -2.10    1.40
 -25   3   6    0.70    1.40
 -25   3   6    1.60    1.70
  25   3  -6    0.80    1.40
  23  -3  -6    3.40    1.40
 -23  -3   6    1.00    1.20
  23  -3  -6    2.60    1.20
 -23   3   6    0.90    1.50
 -23   3   6    2.90    1.60
  23   3  -6    3.10    1.60
 -23   3   6    3.40    1.60
  23   3  -6    5.10    1.90
  23   3  -6    4.40    1.90
  23   3  -6    1.60    1.60
  21  -3  -6    6.30    1.40
 -21  -3   6    2.80    1.40
 -21  -3   6    2.90    1.40
  21  -3  -6    4.60    1.50
  21   3  -6    4.90    1.80
  21   3  -6    3.90    1.60
 -21   3   6    5.10    1.50
  21   3  -6    1.30    1.50
  21   3  -6    3.90    1.70
 -21   3   6    2.90    1.70
 -21   3   6    2.90    1.40
 -21   3   6    2.70    1.40
 -19  -3   6  151.18    6.20
 -19  -3   6  167.58    6.20
  19  -3  -6  162.68    6.90
 -19   3   6  157.78    6.20
 -19   3   6  172.18    6.60
  19   3  -6  161.08    6.60
 -19   3   6  154.38    6.30
  19   3  -6  155.28    6.80
  19   3  -6  169.18    6.90
  19   3  -6  165.68    6.80
 -19   3   6  156.08    6.30
  19   3  -6  182.08    8.20
  17  -3  -6  281.87    7.90
 -17  -3   6  287.67    8.70
  17  -3  -6  287.07    9.70
 -17  -3   6  289.97    8.80
  17   3  -6  289.57    9.20
 -17   3   6  282.17    8.90
 -17   3   6  295.27    8.70
  17   3  -6  288.37    9.30
 -17   3   6  279.07    8.60
  17   3  -6  285.57    9.30
 -17   3   6  283.67    8.80
 -17   3   6  289.27    8.80
  17   3  -6  292.07    9.50
  17   3  -6  280.47    9.30
 -15  -3   6   10.70    1.80
 -15  -3   6    9.20    1.70
  15  -3  -6   10.10    1.30
  15  -3  -6   10.60    2.10
 -15   3   6   11.60    1.80
 -15   3   6   10.20    1.60
  15   3  -6   10.60    1.90
 -15   3   6   12.20    1.80
  15   3  -6   11.40    2.00
  15   3  -6   10.10    1.90
 -15   3   6    9.10    1.60
  15   3  -6    9.90    1.90
 -15   3   6   11.30    1.90
  15   3  -6   13.10    2.00
  13  -3  -6    4.60    0.90
  13  -3  -6    5.10    1.60
 -13  -3   6    4.50    1.20
  13  -3  -6    4.80    1.40
 -13  -3   6    4.10    1.30
 -13   3   6    5.10    1.10
 -13   3   6    3.70    1.00
  13   3  -6    5.10    1.50
  13   3  -6    5.90    1.60
  13   3  -6    2.70    1.30
 -13   3   6    4.10    1.30
  13   3  -6    2.10    1.00
  13   3  -6    3.60    1.30
 -13   3   6    3.00    1.10
 -13   3   6    2.80    1.00
 -11  -3   6  100.09    4.50
  11  -3  -6  113.79    5.30
 -11  -3   6  103.69    4.10
  11  -3  -6  101.29    3.10
  11  -3  -6   97.49    3.90
 -11  -3   6  104.79    4.20
 -11   3   6  104.39    3.80
  11   3  -6  106.79    4.50
  11   3  -6  100.89    4.50
 -11   3   6  112.69    4.20
 -11   3   6  105.39    4.00
 -11   3   6  105.19    4.00
  11   3  -6  100.29    4.40
  11   3  -6  107.99    4.70
  11   3  -6  103.09    4.60
 -11   3   6  100.29    3.90
  11   3  -6  113.29    5.00
 -11   3   6  100.69    3.90
 -11   3   6  107.29    3.80
  -9  -3   6   30.30    2.20
  -9  -3   6   31.00    2.70
   9  -3  -6   35.50    3.30
   9  -3  -6   34.40    2.10
  -9  -3   6   27.00    2.50
  -9  -3   6   35.80    2.30
  -9   3   6   36.80    2.20
  -9   3   6   36.50    2.10
   9   3  -6   33.40    2.50
  -9   3   6   35.50    2.00
  -9   3   6   35.20    2.10
   9   3  -6   36.80    2.50
   9   3  -6   36.80    2.50
  -9   3   6   34.40    2.00
   9   3  -6   31.10    2.60
   9   3  -6   39.30    3.20
   9   3  -6   30.10    2.70
  -9   3   6   35.30    2.00
  -7  -3   6   11.70    1.60
  -7  -3   6   12.30    1.50
  -7  -3   6   13.50    1.80
   7  -3  -6   10.50    1.90
  -7  -3   6   12.30    1.70
   7   3  -6   12.10    1.80
  -7   3   6   12.20    1.40
   7   3  -6   11.80    1.70
   7   3  -6   12.60    1.90
   7   3  -6   10.40    1.60
   7   3  -6   11.50    1.60
  -7   3   6   10.60    1.30
  -7   3   6   10.20    1.20
  -7   3   6    8.40    1.10
  -7   3   6   10.90    1.20
   7   3  -6    9.90    1.50
  -7   3   6   12.90    1.30
  -5  -3   6  158.18    5.00
   5  -3  -6  165.78    6.40
  -5  -3   6  157.08    5.40
  -5  -3   6  167.28    5.20
  -5  -3   6  156.58    5.50
   5   3  -6  162.28    5.60
  -5   3   6  166.58    4.60
  -5   3   6  161.98    4.80
  -5   3   6  156.48    4.60
  -5   3   6  157.78    4.80
   5   3  -6  161.38    5.50
   5   3  -6  158.28    5.40
   5   3  -6  160.78    5.70
  -5   3   6  163.98    4.70
  -5   3   6  156.18    4.60
   5   3  -6  148.69    5.20
   5   3  -6  154.58    5.50
   5   3  -6  154.68    5.40
  -3  -3   6    1.60    0.90
  -3  -3   6    1.50    0.80
  -3  -3   6    2.10    0.80
   3  -3  -6    1.90    1.10
  -3  -3   6    2.80    1.00
   3   3  -6    2.60    1.10
  -3   3   6    3.60    0.90
   3   3  -6    3.10    1.10
   3   3  -6    2.60    1.00
  -3   3   6    2.00    0.70
   3   3  -6    2.10    1.00
  -3   3   6    1.40    0.60
  -3   3   6    1.00    0.70
   3   3  -6    1.90    0.90
   3   3  -6    0.70    0.70
  -3   3   6    1.50    0.60
  -3   3   6    2.20    0.60
   1  -3  -6   77.99    4.10
   1  -3  -6   64.09    2.80
  -1  -3   6   62.99    2.90
  -1  -3   6   63.19    3.40
  -1  -3   6   73.09    3.10
  -1  -3   6   66.09    3.10
   1   3  -6   64.29    3.20
  -1   3   6   68.79    2.70
   1   3  -6   72.59    3.40
   1   3  -6   72.49    3.50
   1   3  -6   75.19    3.60
  -1   3   6   65.09    2.90
  -1   3   6   67.79    2.70
   1   3  -6   67.59    3.50
  -1   3   6   70.69    2.80
  -1   3   6   65.29    2.80
  -1   3   6   71.29    2.80
   1  -3   6    4.50    1.10
   1  -3   6    3.20    1.00
  -1  -3  -6    2.30    0.80
  -1  -3  -6    3.90    1.30
  -1  -3  -6    2.50    0.60
   1  -3   6    3.60    1.20
   1   3   6    3.70    1.50
  -1   3  -6    2.90    1.10
  -1   3  -6    2.70    1.20
   1   3   6    3.30    0.90
   1   3   6    3.20    0.90
   1   3   6    3.50    1.00
   1   3   6    2.50    0.90
   1   3   6    2.10    0.60
  -1   3  -6    3.90    1.10
   1   3   6    5.20    1.00
  -1   3  -6    4.70    1.20
  -1   3  -6    5.20    1.30
  -3  -3  -6    6.10    1.50
  -3  -3  -6    8.40    1.40
   3  -3   6    5.60    1.20
  -3  -3  -6    5.90    0.90
   3  -3   6    4.80    1.30
   3  -3   6    8.10    1.40
  -3   3  -6    5.20    1.40
   3   3   6    7.10    1.10
   3   3   6    6.80    1.10
   3   3   6    4.00    1.40
  -3   3  -6    3.50    1.30
  -3   3  -6    8.40    1.60
   3   3   6    5.20    1.10
  -3   3  -6    6.30    1.50
   3   3   6    5.60    1.20
  -3   3  -6    4.80    1.30
   3   3   6    4.60    1.10
   3   3   6    6.40    1.20
  -3   3  -6    4.70    1.30
   5  -3   6    7.00    1.40
  -5  -3  -6    7.60    1.20
  -5  -3  -6    9.40    1.80
   5  -3   6    7.90    1.40
  -5   3  -6    4.50    1.40
  -5   3  -6    8.00    1.70
  -5   3  -6    5.10    1.30
   5   3   6    9.40    1.50
   5   3   6    6.10    1.30
   5   3   6   10.10    1.90
   5   3   6    7.70    1.20
   5   3   6    4.70    1.30
  -5   3  -6    8.90    1.80
  -5   3  -6    8.10    1.60
   5   3   6    8.70    1.40
   7  -3   6    0.80    1.00
  -7  -3  -6    1.30    1.00
  -7  -3  -6    0.40    0.70
  -7   3  -6   -0.30    1.00
   7   3   6   -0.30    0.90
   7   3   6   -1.00    0.80
   7   3   6    0.90    1.00
   7   3   6    0.00    0.90
  -7   3  -6   -1.10    0.90
  -7   3  -6    2.40    1.30
  -7   3  -6   -0.50    0.70
   7   3   6    0.30    0.60
  -7   3  -6   -0.80    0.90
   7   3   6    1.00    1.10
  -9  -3  -6   24.50    2.50
   9  -3   6   36.70    3.20
  -9  -3  -6   31.40    2.60
   9  -3   6   36.30    3.10
   9   3   6   32.00    3.00
  -9   3  -6   36.40    3.30
  -9   3  -6   34.10    3.20
   9   3   6   29.90    2.90
   9   3   6   28.70    2.80
   9   3   6   37.40    3.10
   9   3   6   31.80    2.80
  -9   3  -6   31.90    3.20
   9   3   6   32.30    2.90
  -9   3  -6   27.10    2.90
  -9   3  -6   30.60    3.10
 -11  -3  -6    3.80    1.20
  11  -3   6    8.30    1.80
  11  -3   6    9.80    1.80
 -11  -3  -6    6.90    1.50
  11   3   6    8.20    1.80
 -11   3  -6    4.90    1.70
  11   3   6    6.30    1.60
 -11   3  -6    6.80    1.80
  11   3   6    8.80    1.70
 -11   3  -6    7.20    1.80
  11   3   6    7.00    1.50
  11   3   6    4.20    1.50
 -11   3  -6    5.70    1.80
  13  -3   6   15.20    2.30
 -13  -3  -6   13.20    2.10
  13   3   6   10.20    2.00
  13   3   6   11.60    1.90
 -13   3  -6   14.70    2.50
  13   3   6   10.40    2.00
 -13   3  -6   16.00    2.90
  13   3   6   10.40    2.10
 -13   3  -6   13.50    2.40
 -13   3  -6   11.10    2.40
  13   3   6   14.30    2.40
  15  -3   6   40.50    3.90
 -15  -3  -6   46.20    3.40
  15   3   6   38.40    3.80
 -15   3  -6   42.30    4.00
 -15   3  -6   35.10    4.30
 -15   3  -6   42.70    4.40
 -15   3  -6   39.50    4.20
  15   3   6   35.50    3.80
  15   3   6   30.80    3.50
  17  -3   6    3.60    1.60
 -17  -3  -6    4.80    1.70
 -17   3  -6    2.20    1.90
 -17   3  -6    3.50    1.70
  17   3   6    3.00    1.80
  17   3   6    3.20    1.80
  17   3   6    4.80    1.80
  19  -3   6   29.50    4.00
  19  -3   6   33.80    3.90
 -19  -3  -6   26.30    3.20
  19   3   6   36.30    4.10
 -19   3  -6   22.00    3.60
  19   3   6   28.70    3.90
 -19   3  -6   27.10    3.60
  26  -4  -6    8.00    2.10
 -26  -4   6    3.20    1.60
  26   4  -6    6.00    2.30
  24  -4  -6   18.10    3.00
 -24  -4   6   19.60    2.80
  24   4  -6   24.50    3.50
  24   4  -6   17.10    3.10
 -24   4   6   16.80    2.90
  22  -4  -6   12.70    2.40
 -22  -4   6   12.20    2.60
 -22  -4   6   14.60    2.40
 -22   4   6   13.20    2.30
  22   4  -6   16.60    2.70
 -22   4   6   14.90    2.50
 -22   4   6   12.10    2.40
 -22   4   6   16.60    2.50
  22   4  -6   15.40    2.70
 -20  -4   6    1.10    1.40
  20  -4  -6    0.40    1.20
 -20  -4   6   -0.50    0.90
 -20   4   6    0.80    1.30
 -20   4   6    0.40    1.00
 -20   4   6   -0.10    0.90
  20   4  -6    0.40    1.40
 -20   4   6    0.00    1.10
  20   4  -6   -0.80    1.20
  20   4  -6   -0.40    1.50
 -18  -4   6  125.99    6.20
 -18  -4   6  111.69    4.90
  18  -4  -6  130.49    6.50
  18   4  -6  118.99    5.70
 -18   4   6  117.99    5.20
  18   4  -6  111.79    5.70
 -18   4   6  105.79    4.90
 -18   4   6  113.89    5.30
 -18   4   6  125.69    5.40
  18   4  -6  119.99    5.80
  18   4  -6  115.89    5.60
 -16  -4   6   14.70    2.50
  16  -4  -6   12.40    2.50
 -16  -4   6   11.20    1.80
 -16   4   6   12.10    2.00
  16   4  -6   12.00    2.10
 -16   4   6   13.70    1.90
  16   4  -6   10.00    1.90
 -16   4   6   11.70    1.70
  16   4  -6   10.70    2.00
 -16   4   6   10.30    1.70
  16   4  -6   12.60    2.20
  14  -4  -6   44.70    4.40
 -14  -4   6   53.99    4.50
  14   4  -6   49.00    3.30
  14   4  -6   43.00    4.00
  14   4  -6   57.29    3.70
  14   4  -6   42.20    3.60
 -14   4   6   48.80    2.80
 -14   4   6   44.90    2.80
 -14   4   6   49.00    2.90
  14   4  -6   54.29    3.60
  14   4  -6   57.89    3.70
 -14   4   6   50.39    3.10
 -12  -4   6  222.98    8.20
 -12  -4   6  230.88    6.80
  12  -4  -6  223.08    8.90
  12   4  -6  229.78    7.50
 -12   4   6  226.88    6.80
 -12   4   6  231.88    6.90
  12   4  -6  223.68    7.70
 -12   4   6  232.48    6.80
  12   4  -6  228.78    7.70
 -12   4   6  244.48    6.80
  12   4  -6  255.57    8.80
 -12   4   6  226.08    6.80
  12   4  -6  228.68    7.70
  10  -4  -6    6.30    1.80
 -10  -4   6    4.80    1.10
 -10  -4   6    4.20    1.30
 -10   4   6    3.50    0.90
  10   4  -6    3.90    1.30
  10   4  -6    2.40    1.40
  10   4  -6    5.60    1.40
  10   4  -6    2.60    1.30
 -10   4   6    5.10    1.00
 -10   4   6    3.20    1.00
 -10   4   6    5.20    1.00
  10   4  -6    2.70    1.30
  10   4  -6    4.30    1.10
  -8  -4   6   15.20    1.60
  -8  -4   6   15.00    2.20
   8  -4  -6   10.50    2.20
   8   4  -6   15.50    2.00
  -8   4   6   15.00    1.60
  -8   4   6   14.90    1.50
  -8   4   6   15.00    1.40
   8   4  -6   15.00    1.90
  -8   4   6   15.30    1.40
   8   4  -6   17.70    2.00
   8   4  -6   13.70    1.90
   8   4  -6   18.40    2.30
   8   4  -6   15.30    2.30
   6  -4  -6    0.10    1.00
  -6  -4   6    0.60    0.70
  -6  -4   6    2.90    1.10
   6   4  -6    0.80    0.80
   6   4  -6   -0.40    0.80
  -6   4   6    1.50    0.70
  -6   4   6    1.60    0.80
   6   4  -6    1.00    1.00
  -6   4   6    0.80    0.70
  -6   4   6    1.60    0.60
  -6   4   6    1.20    0.60
   6   4  -6    1.20    1.00
   6   4  -6    1.20    1.10
   6   4  -6   -0.20    0.80
  -4  -4   6   18.90    2.30
  -4  -4   6   24.40    1.70
   4  -4  -6   27.80    3.30
  -4   4   6   21.70    1.50
   4   4  -6   26.80    2.70
  -4   4   6   20.90    1.50
   4   4  -6   25.20    2.40
   4   4  -6   18.60    2.10
   4   4  -6   21.40    2.10
  -4   4   6   20.20    1.40
   4   4  -6   20.10    2.30
   4   4  -6   24.30    2.60
  -4   4   6   22.60    1.60
  -4   4   6   23.20    1.50
   2  -4  -6    2.20    1.30
  -2  -4   6    1.20    0.90
  -2  -4   6    0.90    0.70
   2   4  -6    0.60    0.90
  -2   4   6    2.00    0.70
   2   4  -6    1.30    0.90
   2   4  -6    3.10    1.20
  -2   4   6    1.50    0.70
  -2   4   6    1.10    0.60
  -2   4   6    0.70    0.70
   2   4  -6    0.30    0.90
   2   4  -6   -0.20    0.80
   2   4  -6    1.30    1.00
  -2   4   6    1.50    0.50
   0  -4  -6   -0.50    0.90
   0  -4   6    0.60    0.70
   0   4  -6   -0.10    0.90
   0   4   6   -0.10    0.40
   0   4  -6   -0.20    0.60
   0   4   6   -0.50    0.40
   0   4   6    0.00    0.70
   0   4  -6    0.40    0.90
   0   4  -6   -0.60    0.80
   0   4  -6    1.40    1.00
   0   4   6    0.40    0.70
  -2  -4  -6    6.70    1.80
   2  -4   6    7.70    1.30
   2   4   6    7.10    1.20
  -2   4  -6    7.60    1.60
   2   4   6   11.10    2.00
  -2   4  -6    5.00    1.50
   2   4   6    7.20    1.20
  -2   4  -6    4.70    1.40
   2   4   6    6.40    1.00
  -2   4  -6    7.40    1.50
  -4  -4  -6   29.20    3.30
   4  -4   6   33.90    2.30
  -4   4  -6   30.10    2.80
   4   4   6   35.70    2.40
  -4   4  -6   32.80    3.00
  -4   4  -6   36.60    3.30
   4   4   6   35.70    2.40
  -4   4  -6   30.40    2.80
  -4   4  -6   34.40    3.00
   4   4   6   34.30    2.30
   4   4   6   32.70    2.20
   4   4   6   36.60    3.30
  -6  -4  -6    0.00    1.00
   6   4   6    0.70    1.10
  -6   4  -6    1.80    1.30
  -6   4  -6    1.30    1.20
   6   4   6    2.40    0.80
  -6   4  -6    2.60    1.10
  -6   4  -6    1.90    1.20
   6   4   6    2.40    1.00
   6   4   6    1.50    1.00
   6   4   6    1.20    1.00
  -8  -4  -6   -0.50    1.00
   8  -4   6    1.00    0.90
  -8   4  -6   -1.00    1.00
  -8   4  -6    0.30    1.20
   8   4   6    0.20    0.70
  -8   4  -6    1.40    1.20
   8   4   6    1.50    1.00
   8   4   6    1.60    1.20
   8   4   6    1.40    1.00
  -8   4  -6    1.90    1.00
   8   4   6    0.50    1.00
 -10  -4  -6    1.50    0.70
  10  -4   6    2.10    1.10
 -10  -4  -6    1.40    1.10
 -10   4  -6    2.50    1.30
 -10   4  -6    1.30    1.40
  10   4   6    0.90    1.20
  10   4   6   -0.20    1.00
  10   4   6    0.90    1.00
  10   4   6    2.00    1.10
 -10   4  -6    2.30    1.50
 -10   4  -6    1.70    1.30
  10   4   6   -0.10    1.00
  12  -4   6    8.20    1.80
 -12   4  -6   10.10    2.40
  12   4   6    7.50    1.80
  12   4   6    8.20    1.80
  12   4   6   11.80    2.20
  12   4   6    6.10    1.70
 -12   4  -6   11.40    2.30
 -14  -4  -6    0.80    0.90
  14  -4   6   -0.10    1.00
  14   4   6    0.50    1.30
 -14   4  -6   -0.40    1.30
  14   4   6    0.50    1.30
 -14   4  -6    2.10    1.40
  16  -4   6   15.00    2.50
 -16  -4  -6   13.40    2.00
 -16   4  -6   16.30    3.00
  16   4   6   20.20    3.00
 -16   4  -6   14.60    2.70
  21  -5  -6    0.10    1.50
 -21   5   6    3.50    1.70
 -21   5   6    4.90    1.70
 -21   5   6    2.40    1.30
  21   5  -6    1.30    1.50
 -21   5   6   -0.10    1.10
  19  -5  -6    0.20    1.30
 -19   5   6    1.10    1.30
 -19   5   6    2.70    1.30
 -19   5   6   -0.40    1.00
  19   5  -6    1.40    1.40
 -19   5   6    1.20    1.10
  17  -5  -6   36.50    4.30
 -17  -5   6   41.70    4.50
  17   5  -6   47.20    4.10
  17   5  -6   47.50    4.30
 -17   5   6   44.00    3.10
  17   5  -6   47.20    4.10
  17   5  -6   43.70    4.10
  17   5  -6   46.00    5.30
 -17   5   6   53.69    3.20
 -17   5   6   47.20    3.30
 -17   5   6   47.40    3.20
 -15  -5   6    0.00    1.20
  15  -5  -6    0.10    1.20
  15   5  -6    1.20    1.40
 -15   5   6    1.20    1.10
 -15   5   6    0.60    0.80
 -15   5   6    1.20    1.00
  15   5  -6   -0.80    1.10
 -15   5   6    1.60    1.00
  15   5  -6    2.40    1.20
  15   5  -6   -0.40    0.90
  15   5  -6    0.20    1.10
 -13  -5   6    6.70    1.90
  13  -5  -6    2.30    1.50
 -13   5   6    7.10    1.40
  13   5  -6    5.30    1.60
  13   5  -6    7.10    1.80
  13   5  -6    5.60    2.00
  13   5  -6    6.90    1.50
 -13   5   6    4.90    1.20
 -13   5   6    7.80    1.40
 -13   5   6    6.40    1.40
  13   5  -6    6.20    1.50
 -13   5   6    3.10    1.00
 -11  -5   6    0.90    1.40
 -11   5   6    2.90    0.90
 -11   5   6    2.90    0.90
  11   5  -6   -0.20    1.20
  11   5  -6    2.10    1.10
  11   5  -6    1.30    1.00
  11   5  -6    1.50    1.10
  11   5  -6    0.90    1.10
 -11   5   6    1.90    0.80
 -11   5   6    2.00    0.90
  -9  -5   6   77.99    4.80
   9   5  -6   80.59    4.10
  -9   5   6   79.99    3.10
  -9   5   6   77.89    3.20
   9   5  -6   78.19    4.10
   9   5  -6   78.89    4.10
   9   5  -6   80.49    4.10
  -9   5   6   84.99    3.20
   9   5  -6   84.59    5.00
  -9   5   6   78.69    3.20
  -7  -5   6   46.30    4.20
   7  -5  -6   56.69    5.30
  -7   5   6   55.29    2.40
   7   5  -6   53.89    3.30
   7   5  -6   51.69    3.20
  -7   5   6   51.99    2.30
  -7   5   6   51.69    2.30
   7   5  -6   54.39    3.40
   7   5  -6   57.89    4.00
  -7   5   6   54.19    2.50
   7   5  -6   55.19    3.30
   5  -5  -6   17.40    3.10
  -5  -5   6   24.30    3.00
   5   5  -6   17.40    2.10
  -5   5   6   20.30    1.30
  -5   5   6   18.10    1.40
   5   5  -6   20.10    2.30
  -5   5   6   18.20    1.50
  -5   5   6   19.10    1.60
   5   5  -6   17.40    2.20
   5   5  -6   18.40    2.70
  -5   5   6   19.00    1.40
   5   5  -6   21.90    2.40
   3  -5  -6    5.20    1.80
  -3  -5   6    5.10    1.50
   3   5  -6    5.50    1.40
   3   5  -6    5.50    1.40
  -3   5   6    6.80    1.00
   3   5  -6    4.90    1.20
  -3   5   6    6.60    1.10
  -3   5   6    5.50    0.90
   3   5  -6    7.10    1.40
  -3   5   6    5.90    0.80
   3   5  -6    6.10    1.70
   1  -5  -6    0.50    1.30
   1   5  -6    1.10    0.90
   1   5  -6    2.40    1.00
  -1   5   6    2.10    0.80
  -1   5   6    1.40    0.60
   1   5  -6    0.30    0.90
   1   5  -6    0.50    1.10
  -1   5   6    1.30    0.70
  -1   5   6   -0.10    0.50
   1   5  -6    0.80    0.80
  -1  -5  -6    0.10    1.10
  -1   5  -6    1.40    0.90
  -1   5  -6    1.70    1.10
   1   5   6    0.30    0.70
  -1   5  -6    0.50    0.90
   1   5   6    0.60    0.70
   1   5   6    0.80    0.50
   1   5   6    1.30    0.70
  -1   5  -6   -0.40    0.80
  -3  -5  -6    2.00    1.60
  -3   5  -6    2.80    1.20
  -3   5  -6    2.00    1.10
  -3   5  -6    2.00    1.00
  -3   5  -6    0.90    1.10
  -3   5  -6    3.90    1.20
   3   5   6    3.00    0.90
   3   5   6    2.50    1.40
   3   5   6    2.50    0.80
   3   5   6    2.50    0.90
  -5  -5  -6    0.30    1.30
   5   5   6   -0.10    0.70
   5   5   6    1.40    0.80
   5   5   6   -0.40    0.80
  -5   5  -6    1.00    1.10
   5   5   6    2.20    1.40
  -5   5  -6    0.20    1.00
   5   5   6    0.50    0.80
  -5   5  -6    1.60    1.00
  -5   5  -6    0.40    1.10
  -7  -5  -6    9.20    2.10
  -7   5  -6   11.80    2.10
   7   5   6   11.40    1.70
   7   5   6    9.70    1.70
  -7   5  -6   11.50    2.10
  -7   5  -6   12.10    2.10
   7   5   6   11.40    1.80
   7   5   6    8.60    1.60
  -7   5  -6    9.60    1.90
   7   5   6   13.10    3.20
  -9  -5  -6   19.70    2.90
   9   5   6   20.40    2.50
  -9   5  -6   25.00    3.00
  -9   5  -6   21.10    2.90
   9   5   6   23.50    2.60
  -9   5  -6   23.40    2.90
   9   5   6   21.70    2.60
  -9   5  -6   24.70    3.10
   9   5   6   21.90    2.50
  11   5   6    4.90    1.50
 -11   5  -6    5.60    2.00
  11   5   6    6.60    1.70
  11   5   6    3.40    1.40
  11   5   6    4.10    1.50
  13   5   6    2.10    1.30
  13   5   6    1.90    1.50
 -13   5  -6    0.20    1.40
  13   5   6    1.50    1.40
  13   5   6    1.00    1.20
  14  -6  -6    1.50    1.60
 -14   6   6    2.30    1.10
  14   6  -6    1.90    1.30
  14   6  -6    2.10    1.30
  14   6  -6    1.10    1.30
 -14   6   6    3.10    1.00
 -14   6   6    2.70    1.00
  14   6  -6    2.40    1.40
  14   6  -6   -0.80    1.40
  12  -6  -6    3.60    1.90
 -12   6   6    6.40    1.30
 -12   6   6    6.90    1.20
  12   6  -6   10.00    2.00
  12   6  -6    3.30    1.40
 -12   6   6    7.50    1.30
  12   6  -6    9.10    1.90
  12   6  -6    5.70    1.60
  12   6  -6    7.10    2.20
  10  -6  -6    6.00    2.30
 -10   6   6    6.20    1.10
  10   6  -6    4.10    1.80
  10   6  -6    5.40    1.50
  10   6  -6    4.60    1.50
  10   6  -6    6.40    1.70
 -10   6   6    2.80    0.90
 -10   6   6    6.20    1.10
  10   6  -6    6.30    1.70
  -8  -6   6    8.20    2.30
   8  -6  -6    9.20    2.50
   8   6  -6    7.00    1.70
   8   6  -6    6.50    2.00
  -8   6   6    5.20    0.90
  -8   6   6    6.50    1.00
  -8   6   6    7.90    1.10
   8   6  -6    4.80    1.50
   8   6  -6    7.00    1.60
   8   6  -6    7.40    1.70
   6  -6  -6    0.00    1.30
  -6  -6   6    0.60    1.40
   6   6  -6    0.30    1.10
  -6   6   6    0.40    0.60
   6   6  -6   -0.10    0.90
   6   6  -6   -1.50    1.20
   6   6  -6    0.90    0.90
  -6   6   6    0.60    0.50
   6   6  -6   -0.20    0.80
  -6   6   6    0.10    0.50
   4  -6  -6    1.70    1.70
   4   6  -6    1.10    1.40
   4   6  -6    1.90    1.10
   4   6  -6    1.00    1.00
  -4   6   6    1.70    0.70
   4   6  -6    0.50    1.00
  -4   6   6    1.80    0.60
  -4   6   6    0.80    0.60
   4   6  -6    1.60    1.00
  -4   6   6    1.30    0.70
   2  -6  -6    0.00    1.30
   2   6  -6    0.10    1.30
  -2   6   6    0.40    0.60
   2   6  -6    2.50    1.10
   2   6  -6    0.30    1.10
   2   6  -6    0.50    0.80
   2   6  -6    0.80    0.90
  -2   6   6    0.50    0.60
  -2   6   6    0.60    0.50
   0  -6  -6    2.20    1.70
   0   6   6   -0.70    0.60
   0   6   6   -0.50    0.60
   0   6  -6   -0.10    0.80
   0   6  -6   -0.10    1.00
   0   6  -6    1.80    1.20
   0   6   6    0.40    0.50
   0   6  -6    0.40    0.80
  -2  -6  -6    2.00    1.80
   2   6   6    1.00    0.80
  -2   6  -6    1.00    0.90
  -2   6  -6   -0.40    1.00
  -2   6  -6    1.80    1.30
   2   6   6    0.70    0.70
  -2   6  -6    1.80    1.10
   2   6   6    2.10    0.80
  -2   6  -6    1.20    1.10
  -4  -6  -6    2.90    1.70
  -4   6  -6    2.90    1.30
   4   6   6    2.60    1.00
  -4   6  -6    3.10    1.40
  -4   6  -6    4.80    1.60
  -4   6  -6    2.20    1.30
   4   6   6    2.50    1.00
   4   6   6    2.70    1.00
 -32   0   7   -2.50    1.20
 -32   0   7   -0.80    1.70
  32   0  -7   -1.00    1.70
  32   0  -7    0.40    2.00
 -32   0   7    0.70    1.80
  30   0  -7   -0.70    1.50
  30   0  -7   -0.50    1.80
 -30   0   7   -1.50    1.40
 -30   0   7    2.90    1.80
 -30   0   7    1.40    1.60
 -28   0   7   -1.40    1.30
 -28   0   7    0.20    1.50
  28   0  -7    0.90    1.80
  28   0  -7    0.90    1.60
  28   0  -7   -0.60    1.60
 -28   0   7    1.20    1.70
  26   0  -7    0.50    0.90
  26   0  -7   -0.60    1.50
 -26   0   7    1.40    1.60
 -26   0   7   -0.30    1.40
  26   0  -7    0.00    1.50
 -26   0   7   -0.60    1.50
  26   0  -7    0.50    1.70
 -24   0   7   -1.40    1.10
 -24   0   7    1.10    1.50
 -24   0   7   -0.30    1.30
  24   0  -7    1.20    1.60
  24   0  -7   -0.30    1.50
  24   0  -7    0.10    0.90
 -22   0   7   -2.30    1.00
 -22   0   7   -0.10    1.30
 -22   0   7   -0.20    1.30
  22   0  -7   -1.20    1.20
  22   0  -7   -0.90    1.30
 -20   0   7    1.00    1.30
  20   0  -7    2.40    1.50
  20   0  -7    1.40    1.40
 -20   0   7    0.60    1.40
  20   0  -7   -0.20    1.00
 -20   0   7    0.90    1.10
  18   0  -7   -0.50    1.20
 -18   0   7    0.40    1.10
 -18   0   7   -0.30    1.00
  18   0  -7    0.90    1.20
 -18   0   7    1.20    1.20
 -18   0   7    0.60    0.70
  18   0  -7    1.40    1.10
  16   0  -7    0.00    1.00
 -16   0   7    0.30    0.70
  16   0  -7   -0.60    0.90
 -16   0   7   -1.90    1.00
 -16   0   7    1.20    1.10
  16   0  -7    2.10    1.40
 -16   0   7    0.60    1.00
 -14   0   7    0.50    1.00
  14   0  -7   -0.70    0.90
  14   0  -7   -0.50    0.80
  14   0  -7    0.30    1.00
 -14   0   7   -0.20    0.60
 -14   0   7    1.10    1.00
 -14   0   7   -0.90    0.80
  12   0  -7   -0.10    0.90
 -12   0   7   -1.10    0.70
  12   0  -7   -0.30    0.90
 -12   0   7   -0.20    0.80
 -12   0   7    0.00    0.80
 -12   0   7    0.50    0.50
  12   0  -7   -0.60    0.70
 -10   0   7   -0.60    0.70
 -10   0   7    0.00    0.90
  10   0  -7   -0.70    0.80
  10   0  -7   -1.30    0.60
 -10   0   7   -0.90    0.70
 -10   0   7    0.80    0.80
 -10   0   7    1.20    0.60
  10   0  -7   -0.70    0.80
  -8   0   7    0.60    0.80
  -8   0   7    0.20    0.90
  -8   0   7    0.00    0.80
  -8   0   7    0.50    0.80
   8   0  -7    0.10    0.80
   8   0  -7   -0.30    0.80
   8   0  -7    0.10    0.70
  -8   0   7   -0.20    0.40
   6   0  -7    0.50    0.80
  -6   0   7    0.20    0.80
   6   0  -7   -0.30    0.80
  -6   0   7    0.90    0.80
  -6   0   7   -0.70    0.30
   6   0  -7    0.50    0.80
  -6   0   7    0.00    0.90
  -6   0   7    0.60    0.90
  -4   0   7   -0.50    0.70
   4   0  -7    0.60    0.80
  -4   0   7   -0.20    0.80
  -4   0   7    0.60    0.50
  -4   0   7    0.60    0.80
   4   0  -7    1.10    0.80
   4   0  -7    0.00    0.70
  -4   0   7   -1.00    0.70
  -2   0   7   -0.60    0.70
  -2   0   7    1.20    0.80
  -2   0   7   -0.40    0.80
  -2   0   7   -0.80    0.70
  -2   0   7    0.00    0.40
   2   0  -7   -0.50    0.70
   2   0  -7   -1.20    0.60
   2   0  -7   -0.60    0.70
   0   0   7    0.30    1.00
   0   0  -7    0.20    0.80
   0   0   7   -0.60    0.80
   0   0   7   -0.50    0.70
   0   0   7   -0.90    0.60
   0   0  -7    0.00    0.70
   0   0   7   -0.30    0.40
   0   0  -7   -0.10    0.80
  -2   0  -7   -0.40    0.70
   2   0   7   -0.40    0.80
   2   0   7   -1.00    0.80
  -2   0  -7    0.00    0.90
   2   0   7    1.20    1.00
   2   0   7    0.10    0.50
   2   0   7   -0.30    0.30
   2   0   7   -0.90    0.80
  -2   0  -7   -1.20    0.80
  -4   0  -7   -0.30    1.00
   4   0   7    0.00    0.50
   4   0   7    0.70    1.00
  -4   0  -7    0.70    0.90
  -4   0  -7    1.20    1.00
   4   0   7    1.10    0.90
   4   0   7   -0.70    0.90
   4   0   7   -0.80    0.80
   6   0   7    0.10    0.90
   6   0   7   -0.20    1.00
  -6   0  -7   -1.00    0.90
   6   0   7   -1.40    0.90
   6   0   7    0.10    0.60
  -6   0  -7   -1.30    1.00
  -6   0  -7   -0.70    0.90
   6   0   7    1.30    1.10
  -8   0  -7    0.40    1.10
   8   0   7   -1.40    1.00
  -8   0  -7    1.40    1.30
   8   0   7   -0.40    0.60
   8   0   7   -0.70    1.00
   8   0   7   -1.10    0.90
  -8   0  -7   -0.40    1.00
   8   0   7   -0.60    1.10
  10   0   7    0.30    1.30
  10   0   7    1.10    1.30
  10   0   7    0.30    1.30
 -10   0  -7   -1.10    1.10
 -10   0  -7    0.50    1.20
 -10   0  -7    0.00    1.20
  12   0   7   -1.10    1.00
  12   0   7   -0.20    1.10
 -12   0  -7    2.30    1.40
 -12   0  -7   -2.10    1.00
  12   0   7   -0.10    1.20
  14   0   7   -1.10    1.40
  14   0   7   -1.00    1.10
 -14   0  -7   -0.80    1.20
 -14   0  -7   -1.80    1.10
 -14   0  -7    1.10    1.50
  14   0   7   -0.30    1.20
  16   0   7   -1.80    1.20
 -16   0  -7   -0.10    1.50
 -16   0  -7    0.40    1.40
 -16   0  -7   -0.90    1.40
  16   0   7   -2.80    1.10
  16   0   7   -0.70    1.20
 -16   0  -7   -1.10    1.10
  18   0   7   -0.10    1.50
 -18   0  -7   -2.20    1.20
 -18   0  -7    0.60    1.60
  18   0   7   -0.70    1.40
 -18   0  -7   -0.60    1.30
 -20   0  -7    0.90    1.60
  20   0   7    0.90    1.70
  20   0   7   -0.90    1.30
 -20   0  -7   -2.60    1.40
 -22   0  -7   -2.20    1.60
  22   0   7   -0.40    1.70
  22   0   7    0.70    1.80
  22   0   7    0.30    1.80
 -22   0  -7   -0.70    1.60
 -31  -1   7   10.90    2.90
 -31  -1   7   14.40    3.00
  31  -1  -7    9.60    2.70
  31  -1  -7   14.70    3.30
 -31   1   7   11.30    2.90
  31   1  -7   11.20    3.00
  31   1  -7   12.90    3.10
 -31   1   7   11.80    2.80
  31   1  -7   13.60    3.30
 -31   1   7    7.50    2.40
  29  -1  -7    9.60    2.70
 -29  -1   7    9.60    2.50
  29  -1  -7   12.30    2.80
 -29  -1   7    8.30    2.40
 -29   1   7   12.80    2.60
 -29   1   7    6.40    2.30
 -29   1   7   11.70    2.70
  29   1  -7    7.80    2.50
  29   1  -7   11.60    2.70
  29   1  -7   10.60    2.80
 -27  -1   7   95.59    6.00
  27  -1  -7  101.99    6.20
 -27  -1   7   92.49    5.40
 -27  -1   7   95.79    5.80
  27  -1  -7  108.69    6.00
  27   1  -7   88.49    5.40
[truncated: 259,502 more chars]
