# Supplementary material for: Crystal structure of 4-formyl­pyridine semicarbazone hemihydrate
Source: Acta Crystallogr E Crystallogr Commun. 2015 Apr 18;71(Pt 5):o317–8. doi: 10.1107/S2056989015007276 (PMC4420042; doi:10.1107/S2056989015007276)
Supplement: Supplementary file 2 [file e-71-0o317-Isup2.hkl]

#
# h,k,l, Fc-squared, Fo-squared, sigma(Fo-squared), status flag
#
data_I
_shelx_title ' DFBHTPCyLi_0m_a.res in C2/c'
_shelx_refln_list_code          4
_shelx_F_calc_maximum      271.86
_exptl_crystal_F_000       728.00
_reflns_d_resolution_high  0.7789

loop_
 _space_group_symop_operation_xyz
 'x, y, z'
 '-x, y, -z+1/2'
 'x+1/2, y+1/2, z'
 '-x+1/2, y+1/2, -z+1/2'
 '-x, -y, -z'
 'x, -y, z-1/2'
 '-x+1/2, -y+1/2, -z'
 'x+1/2, -y+1/2, z-1/2'

_cell_length_a    25.0636
_cell_length_b     5.3725
_cell_length_c    13.0124
_cell_angle_alpha  90.000
_cell_angle_beta  111.717
_cell_angle_gamma  90.000

_shelx_F_squared_multiplier     1.000

loop_
 _refln_index_h
 _refln_index_k
 _refln_index_l
 _refln_F_squared_calc
 _refln_F_squared_meas
 _refln_F_squared_sigma
 _refln_observed_status
   2   0   0       2518.83       2430.90        20.38 o
   4   0   0        401.46        421.02         3.71 o
   6   0   0       5154.38       5074.70        29.34 o
   8   0   0       2772.73       2449.44        19.10 o
  10   0   0          1.07          0.89         1.05 o
  12   0   0        118.95        117.56         3.75 o
  14   0   0        286.33        269.75         5.25 o
  16   0   0        186.09        186.40         8.40 o
  18   0   0        491.21        490.60         9.18 o
  20   0   0       2230.48       2181.42        32.42 o
  22   0   0        395.06        416.78        12.62 o
  24   0   0         37.48         40.89         5.09 o
  26   0   0         59.34         70.34         6.43 o
  28   0   0          5.16          6.38         4.25 o
   1   1   0       1678.34       1577.26         8.24 o
   3   1   0       4050.38       3709.66        14.66 o
   5   1   0      38987.87      38481.11       198.53 o
   7   1   0        268.08        299.73         2.54 o
   9   1   0        299.68        252.03         2.70 o
  11   1   0        229.09        221.68         2.98 o
  13   1   0        167.16        169.38         4.02 o
  15   1   0        463.64        460.62         6.66 o
  17   1   0        405.85        429.75         6.24 o
  19   1   0          3.71          1.46         1.86 o
  21   1   0         61.57         60.31         3.67 o
  23   1   0         12.37          5.49         2.64 o
  25   1   0         48.52         52.22         4.28 o
  27   1   0         14.21         12.27         3.36 o
  29   1   0         11.55          8.77         3.68 o
   0   2   0       2204.44       2211.85        19.16 o
   2   2   0         54.03         76.38         0.80 o
   4   2   0        414.47        391.12         2.53 o
   6   2   0        214.53        225.31         2.06 o
   8   2   0          4.59          2.77         0.60 o
  10   2   0       4794.49       4790.38        24.33 o
  12   2   0         36.58         45.66         2.41 o
  14   2   0        733.86        695.73         6.40 o
  16   2   0         90.94         80.84         3.12 o
  18   2   0         28.98         30.37         2.62 o
  20   2   0        296.82        294.68         6.99 o
  22   2   0         34.88         27.32         3.11 o
  24   2   0        152.34        154.02         7.50 o
  26   2   0          0.19         -2.03         2.68 o
  28   2   0          0.27         -3.16         3.16 o
   1   3   0        125.12        157.95         1.27 o
   3   3   0        111.83        113.90         1.50 o
   5   3   0          0.49          0.58         0.50 o
   7   3   0        585.08        597.08         5.24 o
   9   3   0       2910.03       2805.49        15.37 o
  11   3   0         80.82         69.73         1.88 o
  13   3   0       1011.46        997.93         7.85 o
  15   3   0         60.33         54.55         2.68 o
  17   3   0          0.93          3.98         1.89 o
  19   3   0          4.65          3.25         1.81 o
  21   3   0         44.92         43.58         4.06 o
  23   3   0         76.65         71.59         5.11 o
  25   3   0         12.66         10.75         3.51 o
   0   4   0        945.25        963.11         8.85 o
   2   4   0          4.12          2.66         0.59 o
   4   4   0        798.72        829.48         5.12 o
   6   4   0        434.12        452.00         3.57 o
   8   4   0       2852.45       2743.34        15.31 o
  10   4   0        179.87        197.07         3.57 o
  12   4   0        734.27        761.67         7.85 o
  14   4   0        763.84        729.50         8.24 o
  16   4   0          0.98          0.96         1.65 o
  18   4   0         97.56         97.35         4.22 o
  20   4   0          1.57          2.78         2.69 o
  22   4   0          2.15          4.40         3.16 o
  24   4   0          0.24         -0.70         3.79 o
   1   5   0        203.12        210.45         3.32 o
   3   5   0       2149.90       2062.60        13.76 o
   5   5   0        153.12        151.14         2.92 o
   7   5   0         24.65         27.02         1.76 o
   9   5   0        244.05        230.17         4.50 o
  11   5   0         58.79         53.13         2.96 o
  13   5   0         26.62         24.83         2.59 o
  15   5   0         23.58         26.22         2.89 o
  17   5   0         84.81         84.55         4.76 o
  19   5   0         93.87         89.34         6.06 o
   0   6   0        132.12        136.44         4.05 o
   2   6   0        573.45        561.73         8.81 o
   4   6   0         17.93         20.46         1.93 o
   6   6   0          1.32          1.53         1.24 o
   8   6   0         24.03         25.99         2.31 o
  10   6   0          0.01         -0.40         1.43 o
  12   6   0         10.30         10.56         2.12 o
  14   6   0          2.02         -0.98         1.87 o
 -29   1   1          5.52          6.37         3.70 o
 -27   1   1          0.94          1.62         2.84 o
 -25   1   1         14.33          9.87         2.82 o
 -23   1   1         19.27         18.32         2.96 o
 -21   1   1         11.04          7.75         2.23 o
 -19   1   1        502.58        511.68         7.26 o
 -17   1   1        644.99        664.70         7.45 o
 -15   1   1       2937.55       2912.87        18.50 o
 -13   1   1          9.73         11.43         1.01 o
 -11   1   1        379.84        386.37         3.63 o
  -9   1   1       2617.69       2692.82        12.97 o
  -7   1   1       2662.30       2547.23        12.63 o
  -5   1   1       7836.05       7922.22        33.52 o
  -3   1   1        461.08        375.34         2.18 o
  -1   1   1       3055.67       2948.61        13.64 o
   1   1   1       1119.39        985.50         4.18 o
   3   1   1        237.05        200.70         1.51 o
   5   1   1      55311.30      55944.68       300.93 o
   7   1   1       3560.57       3416.02        17.05 o
   9   1   1        182.65        209.38         3.23 o
  11   1   1       1556.80       1601.66        11.65 o
  13   1   1        658.61        658.17         7.12 o
  15   1   1        292.87        309.52         4.95 o
  17   1   1         94.80         99.93         3.71 o
  19   1   1         90.30         96.06         4.29 o
  21   1   1        122.50        121.70         5.10 o
  23   1   1        317.42        301.93         8.63 o
  25   1   1        217.97        212.36         8.24 o
  27   1   1         53.19         55.79         4.80 o
 -28   2   1         38.50         33.42         4.24 o
 -26   2   1         36.74         35.15         3.90 o
 -24   2   1          0.52         -0.79         2.20 o
 -22   2   1          1.72          3.09         2.27 o
 -20   2   1         40.54         53.21         3.19 o
 -18   2   1         49.10         57.06         2.61 o
 -16   2   1         97.50        105.89         3.24 o
 -14   2   1        729.92        683.92         6.38 o
 -12   2   1       1936.10       2158.71        13.10 o
 -10   2   1        753.55        766.24         5.45 o
  -8   2   1         28.80         22.08         0.95 o
  -6   2   1        237.56        290.82         2.43 o
  -4   2   1       6050.26       6059.31        25.22 o
  -2   2   1        819.63        855.17         5.09 o
   0   2   1         87.49         73.03         1.27 o
   2   2   1       1123.58        994.32         4.94 o
   4   2   1        862.04        907.84         4.78 o
   6   2   1        341.06        354.96         2.81 o
   8   2   1       1306.45       1282.70         7.95 o
  10   2   1       4728.79       4655.11        25.15 o
  12   2   1          2.87          4.43         1.22 o
  14   2   1        285.03        301.84         4.92 o
  16   2   1        621.73        641.74         7.73 o
  18   2   1        621.59        625.51         8.10 o
  20   2   1          8.41          4.84         2.37 o
  22   2   1          0.09          1.05         2.21 o
  24   2   1         38.49         37.07         3.77 o
  26   2   1         28.55         25.72         3.77 o
 -27   3   1          3.50          3.65         3.69 o
 -25   3   1         78.72         83.44         8.20 o
 -23   3   1          6.25          4.10         2.85 o
 -21   3   1          5.03          3.30         2.41 o
 -19   3   1          0.76         -0.91         1.71 o
 -17   3   1          3.87          3.53         1.65 o
 -15   3   1        506.60        501.86         6.46 o
 -13   3   1        141.46        151.60         2.68 o
 -11   3   1        173.82        170.94         2.57 o
  -9   3   1         11.21          6.27         0.78 o
  -7   3   1         64.38         60.99         1.57 o
  -5   3   1        171.50        217.40         1.90 o
  -3   3   1         69.97         81.91         1.19 o
  -1   3   1       1857.82       1828.95        11.29 o
   1   3   1        339.93        336.06         2.66 o
   3   3   1        295.82        278.78         2.09 o
   5   3   1       2007.44       1945.88        11.12 o
   7   3   1         32.54         30.28         1.30 o
   9   3   1        284.21        277.09         3.03 o
  11   3   1        217.51        250.13         3.21 o
  13   3   1       1381.57       1344.36        10.15 o
  15   3   1        592.76        567.23         7.67 o
  17   3   1         17.26         16.04         2.19 o
  19   3   1        223.01        219.99         6.76 o
  21   3   1         11.44          4.49         2.81 o
  23   3   1         17.14         19.46         3.64 o
  25   3   1          0.01         -1.80         3.16 o
 -24   4   1        108.93        136.42         7.51 o
 -22   4   1         12.36         17.55         3.61 o
 -20   4   1         42.53         55.22         3.99 o
 -18   4   1          0.83         -1.04         1.76 o
 -16   4   1         28.27         26.28         2.15 o
 -14   4   1        145.38        158.60         3.71 o
 -12   4   1        126.32        131.69         3.29 o
 -10   4   1        398.67        380.98         4.64 o
  -8   4   1        666.57        662.08         5.11 o
  -6   4   1         89.00         84.34         1.87 o
  -4   4   1        626.92        605.93         4.17 o
  -2   4   1        538.55        507.63         4.25 o
   0   4   1         62.25         54.53         1.38 o
   2   4   1          3.08          0.34         0.49 o
   4   4   1        160.27        143.34         1.84 o
   6   4   1         96.72         92.24         1.84 o
   8   4   1       2230.34       2158.26        13.54 o
  10   4   1        548.70        564.81         6.44 o
  12   4   1         77.02         80.64         2.75 o
  14   4   1         37.03         43.18         3.05 o
  16   4   1         17.60         19.71         2.84 o
  18   4   1         62.99         71.37         3.84 o
  20   4   1         31.86         28.75         3.97 o
  22   4   1          0.52         -1.81         2.95 o
 -21   5   1          5.27          4.28         4.94 o
 -19   5   1         40.11         50.51         4.10 o
 -17   5   1         42.94         45.42         3.59 o
 -15   5   1          5.20          7.24         2.12 o
 -13   5   1          0.09          0.54         1.61 o
 -11   5   1         33.24         31.50         2.28 o
  -9   5   1         19.45         20.79         1.73 o
  -7   5   1        354.05        360.76         4.91 o
  -5   5   1         99.73         96.22         2.12 o
  -3   5   1       1631.10       1610.29        13.38 o
  -1   5   1        161.81        163.25         2.38 o
   1   5   1        144.52        158.69         2.60 o
   3   5   1        742.35        744.85         6.60 o
   5   5   1         34.37         32.75         1.93 o
   7   5   1        115.38        113.32         3.68 o
   9   5   1          3.43          3.84         1.74 o
  11   5   1         28.13         34.27         2.76 o
  13   5   1         42.81         41.56         3.18 o
  15   5   1         49.57         44.14         3.52 o
  17   5   1         50.68         48.94         3.97 o
  19   5   1         59.59         67.96         8.04 o
 -14   6   1         30.09         38.91         3.27 o
 -12   6   1          6.80          6.77         1.83 o
 -10   6   1         30.12         35.75         2.62 o
  -8   6   1          0.96          0.71         1.19 o
  -6   6   1         13.07         14.35         1.90 o
  -4   6   1          0.16          0.22         0.85 o
  -2   6   1         27.10         25.16         1.96 o
   0   6   1         20.96         19.52         1.92 o
   2   6   1       1331.96       1312.55        12.45 o
   4   6   1        155.07        160.53         3.65 o
   6   6   1          0.00          1.35         1.27 o
   8   6   1         39.47         41.30         2.60 o
  10   6   1          4.84          4.19         1.76 o
  12   6   1          0.38         -0.30         1.81 o
 -30   0   2          0.36         -3.76         4.24 o
 -28   0   2         60.57         61.29         7.53 o
 -26   0   2          9.79          5.70         3.92 o
 -24   0   2          1.79          0.44         2.98 o
 -22   0   2        222.27        233.20         9.86 o
 -20   0   2         37.96         38.84         4.59 o
 -18   0   2          3.23          5.84         1.59 o
 -16   0   2       4061.56       4134.93        30.86 o
 -14   0   2       1043.82       1078.65        11.13 o
 -12   0   2         55.44         63.77         3.10 o
 -10   0   2       2101.85       2024.81        16.80 o
  -8   0   2        396.82        349.05         4.28 o
  -6   0   2       1694.92       1661.61        11.00 o
  -4   0   2       5839.60       5549.59        34.32 o
  -2   0   2       3368.40       3189.51        19.36 o
   0   0   2      10070.07       9738.17        52.05 o
   2   0   2      10820.60      10678.91        70.74 o
   4   0   2      73905.43      76550.04       678.90 o
   6   0   2       6399.54       6183.02        41.52 o
   8   0   2       5417.49       5107.37        37.52 o
  10   0   2        203.18        218.34         5.58 o
  12   0   2        215.62        199.86         8.93 o
  14   0   2         22.50         15.14         2.35 o
  16   0   2        184.02        205.57         7.29 o
  18   0   2        183.93        182.01         7.24 o
  20   0   2        138.57        151.05         6.11 o
  22   0   2        321.50        320.31        14.15 o
  24   0   2         14.05         13.25         4.13 o
  26   0   2         66.82         61.52         6.21 o
  28   0   2        115.26        130.46        11.01 o
 -29   1   2          0.94          1.14         3.04 o
 -27   1   2         15.38         23.79         3.56 o
 -25   1   2          0.53         -0.65         2.25 o
 -23   1   2         75.36         72.73         4.38 o
 -21   1   2        183.82        183.11         6.61 o
 -19   1   2          1.88          0.27         1.42 o
 -17   1   2          5.17          5.38         1.42 o
 -15   1   2       1020.64       1077.07         8.48 o
 -13   1   2          9.97         15.57         1.23 o
 -11   1   2       1748.79       1937.16        11.68 o
  -9   1   2       2599.86       2493.13        12.68 o
  -7   1   2         58.61         41.21         1.08 o
  -5   1   2       1377.74       1332.26         6.38 o
  -3   1   2       1559.06       1456.88         6.77 o
  -1   1   2      16359.80      16435.02        68.32 o
   1   1   2      12227.87      11615.55        45.46 o
   3   1   2       2962.38       2744.97        12.03 o
   5   1   2       9884.34       9501.66        45.87 o
   7   1   2       2571.06       2477.10        15.14 o
   9   1   2       3422.49       3332.93        19.13 o
  11   1   2          1.94          0.90         1.21 o
  13   1   2         53.24         46.92         2.14 o
  15   1   2         35.84         33.35         1.82 o
  17   1   2         22.45         29.68         2.71 o
  19   1   2         39.13         46.05         3.28 o
  21   1   2         59.71         61.95         4.32 o
  23   1   2         97.32        120.57         5.63 o
  25   1   2          3.00          1.67         2.90 o
  27   1   2         25.53         21.63         4.00 o
 -28   2   2        156.75        140.22         6.86 o
 -26   2   2         37.00         32.20         3.68 o
 -24   2   2          0.12         -0.37         2.22 o
 -22   2   2         16.70         18.73         2.66 o
 -20   2   2        335.08        353.98         5.98 o
 -18   2   2        147.37        129.63         3.36 o
 -16   2   2          0.04          0.38         0.88 o
 -14   2   2         14.50          7.99         1.12 o
 -12   2   2       1017.08       1045.51         7.74 o
 -10   2   2       2549.58       2628.42        14.39 o
  -8   2   2          0.04         -0.04         0.54 o
  -6   2   2       3713.18       3924.47        16.86 o
  -4   2   2          4.17          9.44         0.51 o
  -2   2   2       9292.55       9257.43        39.58 o
   0   2   2        483.14        528.90         2.84 o
   2   2   2       1869.21       1877.90         8.52 o
   4   2   2        462.29        510.83         3.50 o
   6   2   2         11.78         15.19         0.91 o
   8   2   2         35.82         32.65         1.35 o
  10   2   2       8014.49       7924.95        42.41 o
  12   2   2        665.17        640.00         6.77 o
  14   2   2         95.56         83.75         3.59 o
  16   2   2        102.26         91.97         3.75 o
  18   2   2       1522.18       1556.24        16.04 o
  20   2   2          3.20         -0.41         2.32 o
  22   2   2          6.49          4.53         2.66 o
  24   2   2        106.22        115.37         6.52 o
  26   2   2          3.12         -1.49         3.96 o
 -27   3   2          9.23          5.52         3.69 o
 -25   3   2        191.23        173.31         7.59 o
 -23   3   2        318.04        279.32        12.44 o
 -21   3   2         42.90         38.65         3.37 o
 -19   3   2        410.98        388.99         6.51 o
 -17   3   2         14.76         15.79         1.90 o
 -15   3   2          0.01          1.44         1.63 o
 -13   3   2         70.56         71.49         2.14 o
 -11   3   2        100.20        115.37         2.40 o
  -9   3   2       1712.21       1705.39        10.47 o
  -7   3   2       6464.34       6856.74        32.86 o
  -5   3   2        745.32        717.22         4.84 o
  -3   3   2         13.36         14.13         0.77 o
  -1   3   2        244.24        255.03         2.71 o
   1   3   2        341.71        309.88         2.38 o
   3   3   2          5.35         14.24         0.92 o
   5   3   2         36.86         41.83         1.25 o
   7   3   2         90.27         95.75         2.00 o
   9   3   2         16.18         13.14         1.26 o
  11   3   2          1.50          1.47         0.98 o
  13   3   2       3120.43       3012.27        20.41 o
  15   3   2       1982.51       1931.68        18.54 o
  17   3   2         11.80         12.64         2.15 o
  19   3   2         71.09         76.77         4.81 o
  21   3   2         27.73         23.95         3.64 o
  23   3   2         10.51         14.41         3.52 o
  25   3   2         22.33         15.52         5.85 o
 -24   4   2          0.58          1.43         3.83 o
 -22   4   2         11.06         13.33         3.41 o
 -20   4   2          0.00         -1.91         1.91 o
 -18   4   2          0.32          1.48         1.72 o
 -16   4   2          9.17         12.16         1.74 o
 -14   4   2        105.14        100.28         3.42 o
 -12   4   2        142.81        146.35         4.09 o
 -10   4   2        566.00        548.96         6.18 o
  -8   4   2        327.98        337.62         3.70 o
  -6   4   2        350.68        319.98         3.03 o
  -4   4   2       1444.18       1381.32         8.51 o
  -2   4   2        477.22        513.64         5.45 o
   0   4   2         28.03         22.96         0.85 o
   2   4   2         78.07         73.05         1.74 o
   4   4   2        509.18        512.99         4.28 o
   6   4   2         15.35         11.42         1.28 o
   8   4   2       2026.17       1982.73        15.01 o
  10   4   2         37.61         38.74         2.57 o
  12   4   2        216.49        226.61         4.42 o
  14   4   2         35.28         34.58         2.50 o
  16   4   2         27.50         39.87         3.16 o
  18   4   2         23.62         21.11         3.12 o
  20   4   2        109.67         99.38         6.11 o
  22   4   2          1.40          9.54         3.73 o
 -21   5   2          4.90          7.03         3.58 o
 -19   5   2         62.81         88.95         5.09 o
 -17   5   2          4.46         11.35         2.52 o
 -15   5   2         49.82         50.19         3.44 o
 -13   5   2        187.61        212.65         5.45 o
 -11   5   2         48.94         46.95         2.55 o
  -9   5   2          2.54          3.09         1.21 o
  -7   5   2         37.81         35.50         1.62 o
  -5   5   2        562.08        615.28         6.63 o
  -3   5   2         13.19         15.77         1.91 o
  -1   5   2          4.42          0.79         1.87 o
   1   5   2       1405.41       1369.39        12.21 o
   3   5   2        822.11        812.35         7.38 o
   5   5   2        148.69        154.18         4.13 o
   7   5   2        301.59        313.41         5.32 o
   9   5   2        167.59        153.59         4.86 o
  11   5   2         96.54        116.47         4.60 o
  13   5   2          2.20         -0.73         1.83 o
  15   5   2         26.80         21.87         3.00 o
  17   5   2          8.78          5.51         2.62 o
 -14   6   2         86.10        117.18         4.93 o
 -12   6   2          0.14         -0.22         1.59 o
 -10   6   2          8.69          7.30         1.75 o
  -8   6   2         25.95         26.18         2.10 o
  -6   6   2         26.57         28.91         3.32 o
  -4   6   2         67.75         64.23         2.51 o
  -2   6   2        143.83        154.63         5.49 o
   0   6   2         25.54         28.93         2.54 o
   2   6   2         80.59         84.33         2.45 o
   4   6   2          1.07          1.24         1.33 o
   6   6   2        733.11        760.19         9.43 o
   8   6   2          1.28          3.92         1.59 o
  10   6   2         19.06         22.97         2.43 o
  12   6   2         18.62         15.01         2.50 o
 -31   1   3         58.57         52.02         5.10 o
 -29   1   3        185.82        217.00         8.14 o
 -27   1   3          0.48         -1.50         2.51 o
 -25   1   3         13.35         16.57         2.90 o
 -23   1   3         16.11          9.76         2.17 o
 -21   1   3          5.34          5.38         2.45 o
 -19   1   3          0.89          1.63         1.47 o
 -17   1   3        329.37        345.47         4.91 o
 -15   1   3       1205.48       1219.01         9.75 o
 -13   1   3        801.12        854.23         7.33 o
 -11   1   3       6165.55       6358.85        32.42 o
  -9   1   3       2223.00       2279.24        12.00 o
  -7   1   3        187.63        201.78         2.18 o
  -5   1   3         11.06          2.15         0.56 o
  -3   1   3        433.86        384.02         2.71 o
  -1   1   3       1119.47       1234.48         6.47 o
   1   1   3        238.76        195.75         1.93 o
   3   1   3       8871.88       9087.28        38.81 o
   5   1   3        803.98        842.90         6.29 o
   7   1   3        701.99        700.94         6.29 o
   9   1   3      10732.51      10792.06        56.69 o
  11   1   3       1455.99       1422.74        12.19 o
  13   1   3        443.87        420.06         6.05 o
  15   1   3          2.31         -0.42         1.65 o
  17   1   3         37.77         42.81         3.46 o
  19   1   3          2.34          3.90         2.40 o
  21   1   3         12.47         18.27         3.19 o
  23   1   3        555.10        597.62        12.14 o
  25   1   3          3.13          0.75         3.10 o
 -30   2   3         26.99         18.45         4.37 o
 -28   2   3         57.81         53.27         4.79 o
 -26   2   3         45.01         38.83         3.79 o
 -24   2   3         43.98         40.37         3.27 o
 -22   2   3         11.30         10.98         2.09 o
 -20   2   3        468.64        484.54         6.67 o
 -18   2   3         76.81         96.86         3.27 o
 -16   2   3          2.80          2.13         1.28 o
 -14   2   3       1507.15       1584.52        11.22 o
 -12   2   3         95.04         84.30         2.22 o
 -10   2   3        317.60        346.79         3.54 o
  -8   2   3          0.07          0.97         0.66 o
  -6   2   3       1074.66       1226.84         6.77 o
  -4   2   3        508.24        527.15         3.28 o
  -2   2   3       4842.42       5029.24        20.95 o
   0   2   3         20.93         23.70         0.75 o
   2   2   3        110.13        113.87         1.45 o
   4   2   3       1143.34       1238.71         7.26 o
   6   2   3       1516.42       1401.37         8.23 o
   8   2   3        175.18        216.20         2.96 o
  10   2   3       1863.02       1874.22        13.33 o
  12   2   3        420.63        392.03         5.28 o
  14   2   3        927.36        870.22         8.98 o
  16   2   3         24.13         25.44         2.46 o
  18   2   3        797.58        802.76        12.01 o
  20   2   3         24.75         31.50         3.34 o
  22   2   3         96.75         86.89         5.11 o
  24   2   3         32.16         30.26         4.74 o
 -27   3   3         43.43         38.51         4.93 o
 -25   3   3         35.67         24.72         3.73 o
 -23   3   3         21.66         17.63         2.93 o
 -21   3   3        357.57        357.12         7.03 o
 -19   3   3         54.47         51.20         2.91 o
 -17   3   3          8.78         12.53         1.84 o
 -15   3   3          2.49          1.25         1.29 o
 -13   3   3        107.07         95.99         2.51 o
 -11   3   3        215.02        182.83         2.91 o
  -9   3   3        539.34        581.20         4.82 o
  -7   3   3         87.24         79.04         1.53 o
  -5   3   3       2332.42       2365.67        11.64 o
  -3   3   3        439.73        533.81         3.77 o
  -1   3   3        658.29        747.46         4.80 o
   1   3   3        230.42        242.45         2.04 o
   3   3   3        133.01        146.13         2.06 o
   5   3   3         44.04         55.63         1.62 o
   7   3   3         17.41         11.54         1.09 o
   9   3   3        408.42        423.10         4.64 o
  11   3   3          9.63         11.06         1.54 o
  13   3   3       1434.79       1401.74        11.86 o
  15   3   3        271.67        237.24         5.77 o
  17   3   3        750.22        747.06        10.87 o
  19   3   3        142.78        119.16         6.02 o
  21   3   3         57.52         57.07         4.88 o
  23   3   3          3.57          5.66         3.58 o
 -24   4   3          2.19          5.51         3.47 o
 -22   4   3         38.46         33.29         3.92 o
 -20   4   3          9.63          3.17         2.30 o
 -18   4   3        158.65        129.01         4.27 o
 -16   4   3        150.92        148.63         3.90 o
 -14   4   3         31.15         29.30         2.29 o
 -12   4   3         68.31         71.52         2.74 o
 -10   4   3         43.39         49.31         1.79 o
  -8   4   3         59.73         82.51         1.96 o
  -6   4   3        109.79        102.13         2.30 o
  -4   4   3        754.27        726.25         5.34 o
  -2   4   3        144.54        166.55         1.92 o
   0   4   3        886.64        889.13         6.40 o
   2   4   3         39.88         41.16         1.27 o
   4   4   3         75.68         84.20         2.38 o
   6   4   3        154.97        149.42         2.96 o
   8   4   3        340.20        338.65         4.98 o
  10   4   3        114.96        111.72         3.77 o
  12   4   3        376.98        374.35         6.07 o
  14   4   3        216.87        220.23         5.80 o
  16   4   3         72.32         78.35         4.18 o
  18   4   3          0.99          0.54         2.71 o
  20   4   3        216.98        199.86         9.10 o
 -21   5   3          7.00          5.70         3.45 o
 -19   5   3         43.13         57.60         4.29 o
 -17   5   3          2.09          1.40         1.98 o
 -15   5   3          3.44          1.69         1.75 o
 -13   5   3         12.08          9.81         1.82 o
 -11   5   3         25.17         25.26         2.06 o
  -9   5   3         30.39         30.35         1.91 o
  -7   5   3         56.41         59.52         2.16 o
  -5   5   3         36.44         40.24         1.87 o
  -3   5   3        226.42        224.35         3.54 o
  -1   5   3         61.72         65.73         2.67 o
   1   5   3        647.31        638.69         7.18 o
   3   5   3        120.37        120.34         2.91 o
   5   5   3         51.11         53.73         2.34 o
   7   5   3         47.45         46.07         2.73 o
   9   5   3         76.79         86.75         3.96 o
  11   5   3        140.21        152.04         5.48 o
  13   5   3         41.52         48.94         3.68 o
  15   5   3          0.66         -0.28         2.19 o
  17   5   3         26.15         30.76         5.62 o
 -14   6   3        132.61        175.21         5.72 o
 -12   6   3         57.15         70.93         3.75 o
 -10   6   3          8.96         12.90         1.86 o
  -8   6   3         57.45         61.86         3.54 o
  -6   6   3         42.60         43.94         2.15 o
  -4   6   3          0.01          2.84         1.87 o
  -2   6   3         12.03         13.59         2.30 o
   0   6   3         21.94         20.95         2.65 o
   2   6   3          8.68          9.66         1.52 o
   4   6   3        228.83        228.26         4.58 o
   6   6   3         81.86         69.85         3.57 o
   8   6   3        140.02        145.01         5.04 o
  10   6   3          9.65          4.77         2.02 o
 -30   0   4        397.50        428.61        17.17 o
 -28   0   4          9.64         11.23         4.27 o
 -26   0   4         19.46         19.67         4.43 o
 -24   0   4        263.80        257.27         9.79 o
 -22   0   4         29.53         25.55         3.34 o
 -20   0   4         79.26         80.89         4.37 o
 -18   0   4          1.15          3.40         2.16 o
 -16   0   4          8.52          8.82         2.22 o
 -14   0   4        999.49        960.43        11.62 o
 -12   0   4         13.42          4.21         2.25 o
 -10   0   4      14363.79      14991.82        96.66 o
  -8   0   4       2255.97       2403.92        18.16 o
  -6   0   4       6000.89       5982.28        40.02 o
  -4   0   4       7441.36       7133.21        42.85 o
  -2   0   4       3055.73       3069.25        19.95 o
   0   0   4         33.15         24.08         2.56 o
   2   0   4       1308.00       1372.95        10.36 o
   4   0   4       1814.33       1896.84        14.64 o
   6   0   4       3810.14       4083.98        37.98 o
   8   0   4       2022.09       1961.16        17.32 o
  10   0   4         42.06         62.64         3.25 o
  12   0   4        567.25        621.96        10.47 o
  14   0   4        829.75        824.28        13.01 o
  16   0   4         24.69         22.59         4.46 o
  18   0   4         37.27         39.22         5.76 o
  20   0   4          3.89          3.15         3.21 o
  22   0   4         12.92          8.80         3.70 o
  24   0   4          4.17          4.78         4.33 o
  26   0   4          0.06         -2.72         5.20 o
 -31   1   4         30.26         37.09         5.55 o
 -29   1   4         12.26          7.92         3.22 o
 -27   1   4        265.08        286.74        10.11 o
 -25   1   4        253.63        251.81         9.44 o
 -23   1   4         15.37         13.59         2.32 o
 -21   1   4         80.78         82.40         3.79 o
 -19   1   4         40.69         39.00         2.39 o
 -17   1   4         28.54         31.67         1.96 o
 -15   1   4       1056.94       1131.35         9.04 o
 -13   1   4        563.74        582.28         5.86 o
 -11   1   4        973.00       1096.01         7.79 o
  -9   1   4          9.35         28.20         1.34 o
  -7   1   4        932.96        898.20         5.90 o
  -5   1   4       4790.91       4803.97        22.98 o
  -3   1   4       1878.63       1771.75         9.36 o
  -1   1   4        181.81        170.38         2.08 o
   1   1   4        633.21        683.06         4.47 o
   3   1   4        183.94        183.17         2.67 o
   5   1   4        131.26        146.49         2.70 o
   7   1   4        708.08        707.08         6.91 o
   9   1   4        422.15        427.98         5.34 o
  11   1   4       1030.38       1051.39         9.95 o
  13   1   4         94.40         96.03         3.81 o
  15   1   4          1.27          3.68         1.93 o
  17   1   4         23.19         23.89         2.82 o
  19   1   4          0.33         -0.24         2.38 o
  21   1   4          0.21         -1.76         2.51 o
  23   1   4        233.14        236.26         8.28 o
  25   1   4         29.80         33.02         4.46 o
 -30   2   4         16.90         11.37         3.76 o
 -28   2   4         13.15          7.76         3.41 o
 -26   2   4         38.44         34.33         3.75 o
 -24   2   4        392.24        362.23         7.15 o
 -22   2   4        156.41        162.53         4.87 o
 -20   2   4        239.08        237.48         6.05 o
 -18   2   4        567.50        597.03         8.26 o
 -16   2   4        271.27        288.41         4.42 o
 -14   2   4        212.76        207.08         3.84 o
 -12   2   4        592.39        610.14         5.51 o
 -10   2   4        139.43        146.60         2.51 o
  -8   2   4       1238.10       1327.29         8.23 o
  -6   2   4       7001.30       7319.10        36.12 o
  -4   2   4        995.02       1121.82         6.68 o
  -2   2   4         12.20         14.42         0.80 o
   0   2   4        112.11        126.65         1.90 o
   2   2   4       4778.02       5137.78        25.45 o
   4   2   4         95.76        111.32         2.29 o
   6   2   4       1316.19       1286.82         8.46 o
   8   2   4          1.62         -0.93         0.93 o
  10   2   4         12.82          9.62         1.23 o
  12   2   4        198.24        196.98         5.54 o
  14   2   4       2319.35       2313.35        18.71 o
  16   2   4        438.33        409.82         9.85 o
  18   2   4        538.08        565.57         9.36 o
  20   2   4        206.21        204.74         6.82 o
  22   2   4        234.25        223.77         7.91 o
  24   2   4          0.01         -3.05         3.05 o
 -27   3   4         31.39         27.07         4.21 o
 -25   3   4         10.63          7.86         3.32 o
 -23   3   4        187.75        164.09         6.11 o
 -21   3   4         13.04         16.23         2.72 o
 -19   3   4        620.62        548.57         7.68 o
 -17   3   4         20.89         18.07         1.96 o
 -15   3   4         58.35         56.32         2.47 o
 -13   3   4         25.01         22.15         1.50 o
 -11   3   4         25.95         31.88         1.41 o
  -9   3   4        239.41        251.32         3.28 o
  -7   3   4        152.08        155.20         2.59 o
  -5   3   4         10.49         16.16         0.78 o
  -3   3   4       2291.89       2580.69        12.22 o
  -1   3   4       2326.17       2337.77        11.62 o
   1   3   4         15.91         16.23         0.94 o
   3   3   4         45.30         48.31         1.66 o
   5   3   4         16.58         24.72         1.45 o
   7   3   4         22.74         17.02         1.28 o
   9   3   4        153.86        176.36         3.52 o
  11   3   4        430.39        407.95         5.53 o
  13   3   4         24.06         28.01         2.60 o
  15   3   4        546.69        505.72         8.64 o
  17   3   4         41.62         48.50         5.00 o
  19   3   4        856.94        832.18        16.15 o
  21   3   4         85.97         87.12         6.10 o
  23   3   4          2.75          3.88         3.62 o
 -26   4   4         21.18         18.09         5.30 o
 -24   4   4        113.75         93.57         8.72 o
 -22   4   4        204.54        244.17         7.10 o
 -20   4   4         19.06         11.25         2.38 o
 -18   4   4        261.00        239.94         7.54 o
 -16   4   4        453.35        420.96         7.41 o
 -14   4   4          1.96          1.63         1.44 o
 -12   4   4         32.01         33.01         2.11 o
 -10   4   4          3.35          3.15         1.05 o
  -8   4   4         24.96         38.31         1.59 o
  -6   4   4          1.92          1.73         0.74 o
  -4   4   4         53.43         61.48         1.78 o
  -2   4   4        324.29        288.51         3.38 o
   0   4   4         66.68         66.17         1.58 o
   2   4   4          1.44          1.06         0.75 o
   4   4   4        153.70        173.88         2.94 o
   6   4   4         46.79         50.31         2.33 o
   8   4   4          6.73          4.97         1.40 o
  10   4   4         15.13         20.50         1.69 o
  12   4   4        251.97        242.87         5.65 o
  14   4   4        168.70        177.01         6.39 o
  16   4   4        142.71        145.54         6.63 o
  18   4   4         20.87         12.79         3.86 o
  20   4   4         74.72         59.57         6.54 o
 -21   5   4        158.28        170.76         9.58 o
 -19   5   4         19.82         24.52         3.38 o
 -17   5   4        101.87        119.22         4.88 o
 -15   5   4          2.33          5.77         1.86 o
 -13   5   4        215.49        210.31         5.06 o
 -11   5   4        115.81        114.78         3.76 o
  -9   5   4        103.57        107.11         3.25 o
  -7   5   4         65.23         60.73         2.19 o
  -5   5   4          1.31          0.26         1.03 o
  -3   5   4          5.91          5.84         1.07 o
  -1   5   4        308.05        304.48         4.72 o
   1   5   4         35.75         37.98         1.85 o
   3   5   4        170.69        179.85         3.89 o
   5   5   4         26.27         33.43         2.15 o
   7   5   4        136.48        119.57         4.19 o
   9   5   4        222.36        238.84         6.02 o
  11   5   4         43.18         44.57         3.47 o
  13   5   4          8.90          7.44         2.53 o
  15   5   4         25.59         26.73         4.46 o
 -14   6   4         54.38         65.58         3.79 o
 -12   6   4        146.01        153.79         5.13 o
 -10   6   4          1.76          0.04         1.39 o
  -8   6   4          0.78          0.41         1.26 o
  -6   6   4         60.40         56.90         2.15 o
  -4   6   4        113.32        113.07         7.99 o
  -2   6   4         43.27         42.40         2.95 o
   0   6   4        220.25        236.72         7.62 o
   2   6   4        124.62        135.85         4.20 o
   4   6   4          0.49         -0.09         1.36 o
   6   6   4        487.42        499.94         8.74 o
   8   6   4        113.83        114.55         4.74 o
 -31   1   5        462.30        482.21        11.21 o
 -29   1   5         68.87         69.21         5.09 o
 -27   1   5        534.53        561.86        10.17 o
 -25   1   5          1.48         -0.67         2.04 o
 -23   1   5        157.68        153.63         5.19 o
 -21   1   5          1.07          2.12         1.84 o
 -19   1   5        421.66        393.25         5.78 o
 -17   1   5         25.49         22.48         1.90 o
 -15   1   5        365.84        402.72         5.37 o
 -13   1   5        373.80        420.96         4.88 o
 -11   1   5       1356.77       1414.28        10.10 o
  -9   1   5         97.47        121.02         2.52 o
  -7   1   5          0.01         -0.73         0.73 o
  -5   1   5         10.10         10.81         1.03 o
  -3   1   5       2537.22       2629.44        15.02 o
  -1   1   5       1716.95       1718.62        10.43 o
   1   1   5       1773.11       1827.83        10.42 o
   3   1   5        754.27        760.51         6.31 o
   5   1   5        174.33        189.78         3.34 o
   7   1   5       1340.24       1517.98        11.63 o
   9   1   5        184.26        191.23         4.12 o
  11   1   5        154.66        165.10         4.65 o
  13   1   5         21.94         19.05         2.46 o
  15   1   5         34.85         30.98         3.17 o
  17   1   5        108.73        102.92         5.01 o
  19   1   5        128.59        134.66         5.65 o
  21   1   5          1.35         -2.86         2.87 o
  23   1   5         90.27         89.18         5.63 o
 -30   2   5         23.80         27.54         4.32 o
 -28   2   5          0.21          0.05         2.91 o
 -26   2   5         43.15         30.92         3.56 o
 -24   2   5        125.91        127.69         4.97 o
 -22   2   5        446.45        419.04         7.02 o
 -20   2   5         19.96         13.87         2.10 o
 -18   2   5          1.71         -1.47         1.47 o
 -16   2   5        957.15        945.27         7.84 o
 -14   2   5       1211.24       1211.11         9.17 o
 -12   2   5        110.78         96.20         2.30 o
 -10   2   5       1530.56       1511.03         9.77 o
  -8   2   5        161.69        153.31         2.38 o
  -6   2   5       1228.78       1207.03         8.11 o
  -4   2   5        270.06        260.95         2.91 o
  -2   2   5         25.26         20.52         1.14 o
   0   2   5        394.63        376.98         3.70 o
   2   2   5       2524.31       2814.31        15.43 o
   4   2   5        352.84        339.69         3.88 o
   6   2   5         14.44         11.57         1.34 o
   8   2   5        461.29        444.63         5.45 o
  10   2   5        113.88        103.84         2.89 o
  12   2   5         36.66         39.65         2.68 o
  14   2   5        158.17        152.67         5.12 o
  16   2   5        227.84        213.63         6.24 o
  18   2   5         15.63         12.13         2.80 o
  20   2   5         74.15         76.46         4.98 o
  22   2   5         91.78         83.93         5.73 o
 -27   3   5          0.65          3.37         3.86 o
 -25   3   5          8.35         10.67         3.16 o
 -23   3   5        112.27        110.08         5.08 o
 -21   3   5        164.26        135.80         4.76 o
 -19   3   5          4.22         -1.57         1.65 o
 -17   3   5        178.81        140.23         4.16 o
 -15   3   5         61.73         65.36         2.70 o
 -13   3   5        153.38        147.03         3.31 o
 -11   3   5        420.23        425.17         4.44 o
  -9   3   5         73.78         82.09         2.22 o
  -7   3   5         50.61         41.54         1.50 o
  -5   3   5        107.39        116.27         2.03 o
  -3   3   5        359.17        385.28         3.53 o
  -1   3   5       2053.95       1991.39        11.52 o
   1   3   5        200.39        208.79         3.35 o
   3   3   5        153.90        123.95         2.70 o
   5   3   5         29.66         28.36         1.48 o
   7   3   5         10.79          9.99         1.36 o
   9   3   5         15.60         16.00         1.70 o
  11   3   5        139.08        126.37         3.85 o
  13   3   5          0.65         -1.73         1.73 o
  15   3   5          3.03          2.37         2.41 o
  17   3   5        543.81        509.61        10.52 o
  19   3   5         21.29          8.16         3.38 o
  21   3   5         29.63         21.29         4.37 o
 -26   4   5          0.04          1.93         3.78 o
 -24   4   5         73.00         79.25         5.60 o
 -22   4   5         16.48         16.33         2.69 o
 -20   4   5         10.17         13.52         2.31 o
 -18   4   5         34.00         28.65         3.21 o
 -16   4   5        150.97        200.72         5.81 o
 -14   4   5        241.58        200.64         4.87 o
 -12   4   5        149.50        125.22         3.75 o
 -10   4   5          8.75          6.33         1.33 o
  -8   4   5        148.72        146.20         2.60 o
  -6   4   5         68.92         64.99         2.69 o
  -4   4   5         12.00         16.01         1.18 o
  -2   4   5         80.55         74.44         1.89 o
   0   4   5         91.81         89.06         2.31 o
   2   4   5         12.17         13.16         1.31 o
   4   4   5       1718.25       1646.73        13.63 o
   6   4   5         30.47         34.52         2.31 o
   8   4   5          0.35          1.18         1.48 o
  10   4   5         92.14         96.34         3.33 o
  12   4   5         69.56         75.21         3.64 o
  14   4   5         44.98         42.24         3.59 o
  16   4   5          1.03          4.69         2.95 o
  18   4   5          0.39         -0.01         3.27 o
 -21   5   5         59.84         59.22         5.17 o
 -19   5   5          0.05         -2.32         2.38 o
 -17   5   5          0.14         -0.31         1.82 o
 -15   5   5         13.18          9.44         1.98 o
 -13   5   5         72.42         65.23         3.23 o
 -11   5   5         33.27         26.75         2.11 o
  -9   5   5         26.55         30.28         2.06 o
  -7   5   5         51.64         52.10         2.32 o
  -5   5   5        115.37        107.06         2.75 o
  -3   5   5         65.96         59.95         2.49 o
  -1   5   5         49.98         40.00         1.97 o
   1   5   5          9.63          5.92         1.44 o
   3   5   5          1.50          3.09         1.42 o
   5   5   5         42.75         46.50         2.79 o
   7   5   5          5.56          8.29         1.88 o
   9   5   5         64.23         55.94         3.55 o
  11   5   5        130.27        137.65         5.79 o
  13   5   5          1.18          0.25         2.80 o
 -14   6   5         11.91         13.62         2.41 o
 -12   6   5          0.02          0.51         1.70 o
 -10   6   5         81.08         90.35         3.80 o
  -8   6   5        205.94        197.70         4.65 o
  -6   6   5         36.75         34.57         2.27 o
  -4   6   5         43.12         55.07         3.37 o
  -2   6   5         25.01         18.27         1.69 o
   0   6   5          0.96          0.72         1.17 o
   2   6   5          0.45          1.35         1.37 o
   4   6   5         37.85         46.46         3.19 o
   6   6   5         11.25         10.27         2.40 o
   8   6   5         49.91         58.13         4.69 o
 -32   0   6         23.17          8.93         5.29 o
 -30   0   6          2.99         -2.93         4.13 o
 -28   0   6         26.46         26.62         4.74 o
 -26   0   6       4430.17       4614.57        49.92 o
 -24   0   6        189.10        188.34         7.72 o
 -22   0   6        298.62        309.26         9.04 o
 -20   0   6       1292.31       1339.84        25.14 o
 -18   0   6        221.18        229.80         6.57 o
 -16   0   6        389.77        390.75         7.76 o
 -14   0   6        143.54        190.81         6.02 o
 -12   0   6       1534.27       1499.85        16.66 o
 -10   0   6        185.34        213.23         5.16 o
  -8   0   6       4757.61       5190.41        36.55 o
  -6   0   6      15785.35      17414.33       111.88 o
  -4   0   6       3055.47       3297.26        24.45 o
  -2   0   6        513.64        512.21         6.45 o
   0   0   6       2519.54       2450.57        19.59 o
   2   0   6          0.21         -1.09         1.26 o
   4   0   6       1390.76       1397.00        14.93 o
   6   0   6         63.13         69.51         3.56 o
   8   0   6         87.83         96.70         6.10 o
  10   0   6          8.45          4.21         2.51 o
  12   0   6       2154.16       2259.58        31.32 o
  14   0   6         24.33         30.69         6.11 o
  16   0   6         21.90         16.08         3.64 o
  18   0   6        125.23        128.67        10.84 o
  20   0   6          0.01         -0.99         3.46 o
  22   0   6          0.32         -0.02         4.50 o
 -31   1   6        433.74        425.29        11.27 o
 -29   1   6        208.98        220.28         7.97 o
 -27   1   6          3.89          3.92         2.80 o
 -25   1   6        289.82        302.63         7.36 o
 -23   1   6         19.34         22.36         2.73 o
 -21   1   6       1187.49       1196.56        13.40 o
 -19   1   6          8.67          4.24         1.74 o
 -17   1   6         79.99         82.54         2.92 o
 -15   1   6         47.16         45.52         2.48 o
 -13   1   6        236.10        275.37         3.98 o
 -11   1   6       3052.65       3268.65        20.40 o
  -9   1   6       2489.92       2580.34        16.01 o
  -7   1   6        854.23        828.81         6.68 o
  -5   1   6       1129.97       1115.14         8.08 o
  -3   1   6       1727.76       1698.10        10.74 o
  -1   1   6       1165.46       1262.63         9.26 o
   1   1   6        684.25        663.36         5.57 o
   3   1   6        195.76        197.06         3.23 o
   5   1   6         14.89         13.88         1.49 o
   7   1   6       1207.95       1279.12        10.80 o
   9   1   6        349.55        347.50         5.20 o
  11   1   6         11.36         11.89         2.15 o
  13   1   6        132.29        137.36         6.00 o
  15   1   6         39.81         30.40         3.11 o
  17   1   6        187.79        192.07         6.55 o
  19   1   6          3.39          1.53         2.76 o
  21   1   6          2.18          1.25         3.02 o
  23   1   6         11.61         15.74         3.84 o
 -30   2   6         15.24         12.58         3.72 o
 -28   2   6          0.88          3.84         2.97 o
 -26   2   6          8.70          6.83         2.65 o
 -24   2   6         30.71         32.34         3.08 o
 -22   2   6        712.53        665.50        11.32 o
 -20   2   6         22.54         26.41         2.37 o
 -18   2   6        190.99        180.97         4.08 o
 -16   2   6        708.82        705.67         7.01 o
 -14   2   6        337.06        387.15         4.54 o
 -12   2   6        166.48        146.81         3.52 o
 -10   2   6          7.07          6.70         1.12 o
  -8   2   6        162.55        173.86         2.79 o
  -6   2   6        113.02        101.59         2.25 o
  -4   2   6        214.94        221.93         3.02 o
  -2   2   6        634.86        652.02         5.47 o
   0   2   6         83.89         68.23         1.92 o
   2   2   6         10.68         17.06         1.28 o
   4   2   6         35.49         41.02         1.95 o
   6   2   6        667.64        685.68         6.47 o
   8   2   6         10.01         18.04         1.82 o
  10   2   6        202.22        207.81         4.97 o
  12   2   6          8.80          6.42         1.87 o
  14   2   6         20.25         17.43         2.52 o
  16   2   6         42.53         35.55         3.45 o
  18   2   6         15.33         15.61         3.21 o
  20   2   6         36.36         39.45         4.42 o
  22   2   6        224.62        221.21         8.82 o
 -27   3   6          0.04         -2.97         2.97 o
 -25   3   6          5.20          1.83         2.71 o
 -23   3   6         18.35         15.85         2.77 o
 -21   3   6         16.37         22.17         2.54 o
 -19   3   6        990.66        950.91        12.29 o
 -17   3   6       1829.74       1679.84        13.99 o
 -15   3   6         44.88         62.53         2.76 o
 -13   3   6         24.31         23.91         1.79 o
 -11   3   6        593.99        610.56         5.56 o
  -9   3   6        202.98        201.54         3.37 o
  -7   3   6         62.15         66.12         2.09 o
  -5   3   6        960.97        933.87         7.12 o
  -3   3   6         11.58         11.56         1.13 o
  -1   3   6        394.80        400.57         5.52 o
   1   3   6         22.74         20.00         1.31 o
   3   3   6         16.57         35.50         1.67 o
   5   3   6         41.84         44.66         2.17 o
   7   3   6          0.01          0.78         1.35 o
   9   3   6        173.27        187.41         4.45 o
  11   3   6         45.56         40.58         2.62 o
  13   3   6         71.44         74.44         3.92 o
  15   3   6        229.83        231.07         7.56 o
  17   3   6         17.46         21.06         3.86 o
  19   3   6        190.04        171.07         8.44 o
 -26   4   6         50.09         33.16         7.06 o
 -24   4   6         81.70        112.66         7.93 o
 -22   4   6         96.79         83.88         4.85 o
 -20   4   6          2.65          0.55         2.10 o
 -18   4   6        652.34        687.30        10.52 o
 -16   4   6         80.82         69.47         3.49 o
 -14   4   6        322.35        291.24         7.62 o
 -12   4   6       1443.42       1355.34        12.01 o
 -10   4   6         20.38         24.91         1.89 o
  -8   4   6         94.41         89.04         2.89 o
  -6   4   6          8.13          5.72         1.23 o
  -4   4   6        128.47        130.25         3.76 o
  -2   4   6         20.47          7.01         1.20 o
   0   4   6          1.96          0.01         1.11 o
   2   4   6         41.31         41.65         2.53 o
   4   4   6        211.11        197.30         4.50 o
   6   4   6          4.38          9.31         1.93 o
   8   4   6          4.71          4.21         1.73 o
  10   4   6         10.41          7.60         1.82 o
  12   4   6         45.43         52.68         4.31 o
  14   4   6          0.45          3.13         2.75 o
  16   4   6         80.27         91.53         6.66 o
 -21   5   6         16.71         10.64         4.14 o
 -19   5   6          3.86          5.65         2.88 o
 -17   5   6        278.25        272.13         6.69 o
 -15   5   6          3.64          3.74         1.86 o
 -13   5   6         27.54         34.57         2.43 o
 -11   5   6         14.50         10.13         1.85 o
  -9   5   6        496.29        469.31         6.90 o
  -7   5   6        334.93        312.68         5.26 o
  -5   5   6        133.62        112.26         3.08 o
  -3   5   6         39.34         34.89         2.07 o
  -1   5   6          7.57          5.80         1.42 o
   1   5   6          2.76          4.03         1.47 o
   3   5   6         25.74         14.24         1.95 o
   5   5   6          6.95          3.68         1.72 o
   7   5   6         52.65         62.66         3.57 o
   9   5   6        146.03        130.80         5.36 o
  11   5   6         27.67         28.69         4.14 o
  13   5   6         11.60          7.79         3.52 o
 -14   6   6         17.88         11.20         2.38 o
 -12   6   6         41.00         40.03         3.38 o
 -10   6   6         36.63         31.63         2.62 o
  -8   6   6         41.01         39.46         2.57 o
  -6   6   6          1.79          1.02         1.40 o
  -4   6   6          7.09          7.80         1.54 o
  -2   6   6          5.69          3.61         1.50 o
   0   6   6          1.07          1.06         1.71 o
   2   6   6          5.01          6.88         1.85 o
   4   6   6         12.71         16.84         2.51 o
 -31   1   7         70.81         69.25         5.36 o
 -29   1   7         60.15         59.98         4.77 o
 -27   1   7        551.48        574.37        10.45 o
 -25   1   7          8.39          6.66         2.61 o
 -23   1   7        176.67        171.67         5.39 o
 -21   1   7       2032.22       1958.61        16.89 o
 -19   1   7       1060.69       1055.99        10.57 o
 -17   1   7        230.78        246.26         4.77 o
 -15   1   7       1951.93       1907.84        13.92 o
 -13   1   7        154.30        174.55         3.92 o
 -11   1   7        528.67        525.26         5.91 o
  -9   1   7       1409.35       1411.79        10.80 o
  -7   1   7          4.22         16.49         1.45 o
  -5   1   7         29.47         38.02         1.80 o
  -3   1   7        176.29        193.18         3.89 o
  -1   1   7       2134.29       2143.70        13.87 o
   1   1   7       2378.78       2412.57        14.61 o
   3   1   7        435.52        395.24         5.10 o
   5   1   7       1004.56        974.55         8.71 o
   7   1   7        334.39        351.46         5.40 o
   9   1   7          6.66          8.17         2.04 o
  11   1   7         22.31         28.82         2.91 o
  13   1   7          2.56          1.38         2.26 o
  15   1   7          2.42          1.39         2.33 o
  17   1   7         81.02         68.89         4.46 o
  19   1   7          2.75          5.03         3.03 o
  21   1   7          4.38          5.02         3.27 o
 -30   2   7         68.75         73.13         5.49 o
 -28   2   7         34.89         34.26         4.15 o
 -26   2   7         24.87         24.59         3.32 o
 -24   2   7        172.74        185.21         6.47 o
 -22   2   7        130.10        106.94         4.82 o
 -20   2   7        146.70        142.58         4.53 o
 -18   2   7        118.46        135.02         3.66 o
 -16   2   7        323.68        290.34         4.67 o
 -14   2   7        194.34        191.87         3.69 o
 -12   2   7        539.28        495.15         5.14 o
 -10   2   7        518.98        471.34         4.98 o
  -8   2   7          2.83         -0.19         0.94 o
  -6   2   7         74.09         78.49         2.31 o
  -4   2   7        685.54        682.35         6.14 o
  -2   2   7          1.86          2.96         0.95 o
   0   2   7        514.87        525.66         4.82 o
   2   2   7        202.43        203.86         3.80 o
   4   2   7         56.72         54.84         2.38 o
   6   2   7         41.25         57.77         2.45 o
   8   2   7         42.65         39.88         3.06 o
  10   2   7          0.75          2.10         1.63 o
  12   2   7          9.77          7.82         2.12 o
  14   2   7         41.79         40.93         3.37 o
  16   2   7         24.64         23.10         3.37 o
  18   2   7          7.60          0.98         2.94 o
  20   2   7          0.00         -1.59         3.28 o
 -27   3   7         83.30         95.06         5.94 o
 -25   3   7         27.96         33.35         3.84 o
 -23   3   7          8.68         12.33         2.77 o
 -21   3   7        131.88        127.41         4.74 o
 -19   3   7         28.53         23.56         2.69 o
 -17   3   7         53.27         37.06         3.14 o
 -15   3   7         71.76         74.04         2.92 o
 -13   3   7        345.49        349.87         5.20 o
 -11   3   7          7.61          5.70         1.31 o
  -9   3   7         99.20        105.52         2.62 o
  -7   3   7       1187.45       1140.89         8.47 o
  -5   3   7         31.11         33.60         1.65 o
  -3   3   7         20.49         18.65         1.35 o
  -1   3   7         12.75         18.78         1.35 o
   1   3   7          5.51         10.43         1.44 o
   3   3   7        457.85        447.31         5.67 o
   5   3   7         50.60         37.18         2.26 o
   7   3   7         98.02         93.00         3.35 o
   9   3   7          5.76          5.11         1.77 o
  11   3   7          0.07          1.82         1.81 o
  13   3   7         56.84         54.92         4.09 o
  15   3   7         14.62         14.38         3.45 o
  17   3   7         13.84         10.97         3.52 o
 -24   4   7         35.33         21.10         4.71 o
 -22   4   7        104.08        114.02         5.84 o
 -20   4   7          1.81          1.11         2.20 o
 -18   4   7        216.38        238.92         6.28 o
 -16   4   7        141.28        147.23         4.72 o
 -14   4   7        517.45        523.57         7.58 o
 -12   4   7          2.58          7.37         1.79 o
 -10   4   7         38.63         44.63         2.45 o
  -8   4   7          1.55         -0.31         1.17 o
  -6   4   7         70.50         79.69         3.01 o
  -4   4   7         31.75         24.28         1.86 o
  -2   4   7        371.26        351.08         5.60 o
   0   4   7        256.17        211.01         4.89 o
   2   4   7        145.22        124.25         4.17 o
   4   4   7          6.34          7.74         2.06 o
   6   4   7         56.43         52.63         3.10 o
   8   4   7        301.42        269.69         6.39 o
  10   4   7          1.16         -1.04         1.87 o
  12   4   7         13.46         13.56         2.77 o
  14   4   7          0.93          5.21         3.30 o
 -21   5   7         43.06         52.71         5.99 o
 -19   5   7        156.19        177.43         6.79 o
 -17   5   7        109.41        126.29         4.91 o
 -15   5   7          0.25          0.14         1.62 o
 -13   5   7         58.63         63.71         3.38 o
 -11   5   7          3.12          0.81         1.56 o
  -9   5   7        146.94        157.86         5.50 o
  -7   5   7        189.64        179.18         4.59 o
  -5   5   7          0.07         -0.16         1.36 o
  -3   5   7        178.62        165.04         4.46 o
  -1   5   7        352.55        330.38         6.28 o
   1   5   7         13.13         12.26         1.88 o
   3   5   7         65.46         55.38         3.06 o
   5   5   7         14.90         10.48         2.24 o
   7   5   7          3.46          2.70         2.47 o
   9   5   7         88.42         89.62         5.67 o
  11   5   7         11.10          8.39         3.58 o
 -12   6   7         10.65          8.16         2.27 o
 -10   6   7          1.92          3.90         1.83 o
  -8   6   7          2.43          0.60         1.55 o
  -6   6   7        205.46        204.28         5.77 o
  -4   6   7         50.09         46.11         3.07 o
  -2   6   7         64.35         68.84         3.95 o
   0   6   7         17.11         16.30         2.38 o
   2   6   7          3.55          4.86         1.97 o
 -30   0   8        266.53        268.26        12.85 o
 -28   0   8          0.66          4.06         4.06 o
 -26   0   8        627.42        625.13        12.70 o
 -24   0   8       2013.76       2050.25        28.06 o
 -22   0   8       4124.88       4185.94        49.18 o
 -20   0   8         71.54         72.71         5.56 o
 -18   0   8        193.34        182.66         7.79 o
 -16   0   8          1.01          0.61         2.79 o
 -14   0   8        613.36        575.35         8.80 o
 -12   0   8        287.02        244.39         5.89 o
 -10   0   8       1063.83       1282.43        15.55 o
  -8   0   8        375.64        307.11         6.29 o
  -6   0   8       1453.12       1422.82        15.39 o
  -4   0   8      10274.18      10694.94        80.43 o
  -2   0   8         32.16         49.97         3.17 o
   0   0   8          7.34         10.18         2.09 o
   2   0   8         10.37          5.22         1.45 o
   4   0   8         74.94         79.75         4.23 o
   6   0   8        461.75        478.25        10.61 o
   8   0   8        552.79        566.78        10.98 o
  10   0   8        101.41        105.19         6.89 o
  12   0   8        234.21        248.38         9.84 o
  14   0   8         68.04         66.70         5.83 o
  16   0   8        168.99        165.89         8.44 o
  18   0   8          3.39          2.09         4.01 o
  20   0   8          2.53         -3.47         4.28 o
 -31   1   8          2.51          3.80         3.29 o
 -29   1   8        110.87        106.34         5.86 o
 -27   1   8        259.92        266.31         7.38 o
 -25   1   8        510.27        515.94         8.88 o
 -23   1   8          2.44          2.26         1.91 o
 -21   1   8        995.01       1001.08        11.20 o
 -19   1   8        666.34        653.47         9.92 o
 -17   1   8       1224.28       1190.86        11.73 o
 -15   1   8         86.79         66.54         2.76 o
 -13   1   8         46.70         49.22         2.36 o
 -11   1   8        171.42        179.02         4.15 o
  -9   1   8       1196.55       1242.13        10.66 o
  -7   1   8         15.41         12.30         1.45 o
  -5   1   8        113.58        128.84         3.31 o
  -3   1   8        266.13        212.21         3.94 o
  -1   1   8        219.24        223.98         3.98 o
   1   1   8        797.30        813.71         6.99 o
   3   1   8          8.70          5.58         1.40 o
   5   1   8          6.55          4.37         1.64 o
   7   1   8         20.68         27.65         2.46 o
   9   1   8          0.98          5.36         2.07 o
  11   1   8        153.93        158.43         5.25 o
  13   1   8         48.70         45.23         3.62 o
  15   1   8          0.36          1.94         2.56 o
  17   1   8        107.10        101.42         6.08 o
  19   1   8          0.28          2.59         3.34 o
 -30   2   8          7.65          5.57         3.51 o
 -28   2   8          1.62          5.62         3.20 o
 -26   2   8          1.14          0.97         2.57 o
 -24   2   8          2.80         -1.67         2.09 o
 -22   2   8        171.89        178.36         5.52 o
 -20   2   8         21.59         20.65         2.26 o
 -18   2   8        410.21        389.68         6.96 o
 -16   2   8       2797.89       2816.78        19.01 o
 -14   2   8       3054.60       2974.95        19.42 o
 -12   2   8         53.30         50.94         2.27 o
 -10   2   8        819.75        736.82         6.81 o
  -8   2   8       1227.60       1143.17         8.61 o
  -6   2   8          9.82         11.64         1.33 o
  -4   2   8         28.11         27.02         1.62 o
  -2   2   8        789.47        813.61         6.64 o
   0   2   8         27.78         28.95         1.57 o
   2   2   8        132.71        141.18         3.54 o
   4   2   8         65.66         75.42         3.04 o
   6   2   8        282.74        273.82         6.17 o
   8   2   8          8.49          8.25         1.76 o
  10   2   8        190.53        196.87         8.45 o
  12   2   8          1.04         -1.20         2.09 o
  14   2   8          3.00          0.03         2.61 o
  16   2   8         59.26         51.36         4.62 o
  18   2   8          0.25          1.06         3.07 o
 -27   3   8          7.22          7.58         3.14 o
 -25   3   8         35.45         33.79         3.68 o
 -23   3   8         36.29         24.36         3.16 o
 -21   3   8         68.58         88.60         4.03 o
 -19   3   8        194.71        205.51         5.43 o
 -17   3   8        247.57        235.27         5.59 o
 -15   3   8          0.15         -0.57         1.57 o
 -13   3   8       2652.01       2647.64        19.38 o
 -11   3   8       1817.76       1816.54        14.71 o
  -9   3   8          6.17          5.32         1.33 o
  -7   3   8        471.56        483.36         6.35 o
  -5   3   8        374.15        342.49         4.77 o
  -3   3   8         12.49          9.17         1.38 o
  -1   3   8         99.92         99.21         2.99 o
   1   3   8         95.63         79.99         2.96 o
   3   3   8         24.49         24.68         1.98 o
   5   3   8         60.16         46.42         2.63 o
   7   3   8          1.66         -1.05         1.59 o
   9   3   8        106.12        112.69         4.22 o
  11   3   8          6.57          7.10         2.62 o
  13   3   8          5.36         10.40         3.04 o
  15   3   8          3.37         -0.76         3.05 o
  17   3   8          0.31          0.43         4.68 o
 -24   4   8          0.23          1.28         3.41 o
 -22   4   8        114.28        110.48         5.53 o
 -20   4   8          3.38          5.19         2.30 o
 -18   4   8        788.95        789.66        11.35 o
 -16   4   8        254.93        276.63         6.90 o
 -14   4   8        200.23        189.77         5.34 o
 -12   4   8        732.16        701.58         9.22 o
 -10   4   8         14.31         14.08         1.92 o
  -8   4   8        241.68        227.20         5.36 o
  -6   4   8          0.85          0.75         1.44 o
  -4   4   8         30.39         16.88         2.24 o
  -2   4   8         15.75         12.00         1.80 o
   0   4   8          4.76         10.12         2.04 o
   2   4   8        101.90         75.79         3.45 o
   4   4   8        180.79        173.27         5.32 o
   6   4   8          1.74          1.59         1.93 o
   8   4   8         16.84         12.95         2.64 o
  10   4   8          0.12         -1.02         2.37 o
  12   4   8          1.49          0.29         3.79 o
 -19   5   8        157.29        129.61         6.32 o
 -17   5   8         53.10         61.10         4.78 o
 -15   5   8          0.02         -0.39         1.86 o
 -13   5   8         90.99         85.20         3.72 o
 -11   5   8          4.95          3.54         1.59 o
  -9   5   8         34.23         33.58         2.75 o
  -7   5   8        176.05        181.73         5.08 o
  -5   5   8         20.14         23.88         3.21 o
  -3   5   8        111.93         94.64         3.68 o
  -1   5   8        157.51        143.96         4.75 o
   1   5   8          1.55          2.99         1.57 o
   3   5   8         29.02         24.44         2.76 o
   5   5   8         45.94         67.13         4.41 o
   7   5   8         16.94         22.77         3.48 o
   9   5   8          2.50          6.38         4.51 o
  -8   6   8         72.64         68.89         4.30 o
  -6   6   8        107.36        123.69         6.47 o
  -4   6   8         90.77        110.15         4.86 o
 -31   1   9          8.63          7.00         3.46 o
 -29   1   9        129.58        142.29         6.69 o
 -27   1   9         31.61         36.01         3.58 o
 -25   1   9          0.90          4.46         2.50 o
 -23   1   9         12.96          8.59         2.20 o
 -21   1   9        193.55        193.92         5.58 o
 -19   1   9        901.49        911.97        11.36 o
 -17   1   9       2357.74       2240.19        18.46 o
 -15   1   9        715.61        710.78         8.63 o
 -13   1   9        370.62        328.14         5.01 o
 -11   1   9         42.37         52.35         2.50 o
  -9   1   9       1465.64       1438.86        11.85 o
  -7   1   9         72.05         54.58         2.54 o
  -5   1   9        167.66        176.69         5.22 o
  -3   1   9        496.13        482.00         6.05 o
  -1   1   9         51.05         53.88         2.50 o
   1   1   9       1630.14       1629.76        12.73 o
   3   1   9        338.41        362.08         5.95 o
   5   1   9        172.57        165.73         4.72 o
   7   1   9          5.68          3.62         2.04 o
   9   1   9         43.23         48.93         3.44 o
  11   1   9          9.00          7.56         2.45 o
  13   1   9         35.25         38.75         3.59 o
  15   1   9         17.27         22.99         3.53 o
  17   1   9          1.31         -1.56         3.10 o
 -30   2   9         82.52         81.67        10.21 o
 -28   2   9        136.16        169.20         7.36 o
 -26   2   9          1.14         -2.55         2.56 o
 -24   2   9          0.24          2.70         2.46 o
 -22   2   9         88.81        100.28         4.72 o
 -20   2   9        677.73        709.81         9.64 o
 -18   2   9         11.54         12.57         1.90 o
 -16   2   9       1037.14       1035.41        10.86 o
 -14   2   9        409.95        387.69         5.75 o
 -12   2   9        616.53        595.50         6.83 o
 -10   2   9         12.19          7.83         1.53 o
  -8   2   9       3025.76       2946.17        19.20 o
  -6   2   9        112.19         89.75         2.98 o
  -4   2   9         25.95         23.38         1.90 o
  -2   2   9        402.71        367.73         4.93 o
   0   2   9        375.90        374.91         5.13 o
   2   2   9         39.27         48.78         2.61 o
   4   2   9        350.22        379.02         5.92 o
   6   2   9        295.03        300.93         5.72 o
   8   2   9         23.84         20.55         2.52 o
  10   2   9          8.96          7.14         2.36 o
  12   2   9         90.25         80.90         4.72 o
  14   2   9         20.83         16.50         4.03 o
  16   2   9          0.00         -0.32         3.10 o
 -27   3   9         40.15         41.23         4.28 o
 -25   3   9          1.32          2.13         2.76 o
 -23   3   9         67.00         70.81         4.73 o
 -21   3   9         41.24         48.73         3.59 o
 -19   3   9          5.15          4.74         2.16 o
 -17   3   9        450.15        453.95         7.92 o
 -15   3   9          9.28          9.79         2.05 o
 -13   3   9        493.31        503.31         7.13 o
 -11   3   9        162.71        175.41         4.72 o
  -9   3   9       1815.60       1774.28        14.29 o
  -7   3   9        219.72        205.79         6.05 o
  -5   3   9          2.42          1.24         1.30 o
  -3   3   9        457.10        459.77         5.99 o
  -1   3   9         75.76         91.70         3.05 o
   1   3   9         24.64         21.34         1.96 o
   3   3   9         24.37         27.50         2.52 o
   5   3   9          1.36          4.40         1.84 o
   7   3   9        279.75        277.34         6.43 o
   9   3   9         91.07         83.69         4.44 o
  11   3   9         66.23         56.43         4.49 o
  13   3   9          4.74          6.13         3.12 o
  15   3   9          0.00         -3.63         3.63 o
 -24   4   9          0.75         -3.50         3.50 o
 -22   4   9         48.67         45.78         5.17 o
 -20   4   9         91.39         93.23         4.87 o
 -18   4   9        288.04        325.31         7.77 o
 -16   4   9         83.99         77.12         4.20 o
 -14   4   9        214.55        221.12         8.17 o
 -12   4   9        465.54        485.35         8.08 o
 -10   4   9         87.63         95.32         4.06 o
  -8   4   9          4.44          5.49         1.83 o
  -6   4   9        606.69        637.88         8.76 o
  -4   4   9         40.99         43.16         2.86 o
  -2   4   9         18.36         20.80         2.08 o
   0   4   9        111.41        107.38         4.48 o
   2   4   9        218.92        209.15         6.37 o
   4   4   9        329.26        309.50         7.31 o
   6   4   9          0.00         -0.72         2.03 o
   8   4   9          7.45          3.66         2.43 o
  10   4   9          0.57         -2.72         3.16 o
 -19   5   9         27.43         23.92         3.76 o
 -17   5   9         15.89         20.82         3.22 o
 -15   5   9         10.42          7.56         2.44 o
 -13   5   9          2.33          3.63         2.02 o
 -11   5   9         53.33         58.54         3.63 o
  -9   5   9         45.31         44.54         3.92 o
  -7   5   9        215.45        217.52         5.41 o
  -5   5   9          0.47         -0.38         1.60 o
  -3   5   9          7.87         10.82         2.18 o
  -1   5   9         36.67         32.97         2.84 o
   1   5   9          2.52          5.67         2.28 o
   3   5   9          6.10          3.71         2.28 o
   5   5   9         12.13          9.94         2.68 o
 -30   0  10        120.41        135.93         9.73 o
 -28   0  10          4.84          9.32         4.08 o
 -26   0  10          6.91          9.79         4.30 o
 -24   0  10        121.40        126.72         7.58 o
 -22   0  10        208.36        183.55         9.46 o
 -20   0  10       2473.82       2303.62        32.05 o
 -18   0  10         92.43        108.59        13.41 o
 -16   0  10         32.45         34.90         4.48 o
 -14   0  10        173.52        177.32         8.12 o
 -12   0  10        827.52        707.23        12.77 o
 -10   0  10        209.08        198.67         7.30 o
  -8   0  10          2.64          1.60         1.94 o
  -6   0  10          0.60         -2.04         2.04 o
  -4   0  10        452.21        484.70        10.55 o
  -2   0  10         25.47         20.03         3.15 o
   0   0  10        412.63        413.42         8.17 o
   2   0  10       1216.90       1242.92        16.72 o
   4   0  10        143.12        160.03         7.48 o
   6   0  10        275.08        291.91        11.84 o
   8   0  10        313.30        372.70        10.31 o
  10   0  10        164.54        158.32         8.11 o
  12   0  10         17.23         10.75         4.53 o
  14   0  10         60.03         78.89         7.41 o
  16   0  10         15.40         13.42         5.09 o
 -29   1  10          2.87          1.44         3.05 o
 -27   1  10          0.46          2.84         2.57 o
 -25   1  10        242.57        223.26         7.81 o
 -23   1  10         73.03         73.73         3.92 o
 -21   1  10          0.06         -0.66         1.97 o
 -19   1  10         56.41         73.12         3.80 o
 -17   1  10         84.54         85.91         4.17 o
 -15   1  10        767.04        719.97         9.34 o
 -13   1  10        179.43        183.54         5.19 o
 -11   1  10        105.67        116.53         4.03 o
  -9   1  10         41.99         32.35         2.42 o
  -7   1  10          5.29          8.17         1.76 o
  -5   1  10        306.98        313.03         5.53 o
  -3   1  10       1373.71       1372.72        12.95 o
  -1   1  10        638.76        623.31         8.06 o
   1   1  10          3.15          1.15         1.53 o
   3   1  10        227.03        230.64         6.76 o
   5   1  10          1.18          1.70         1.99 o
   7   1  10         74.41         79.86         4.00 o
   9   1  10         19.99         23.80         2.96 o
  11   1  10          9.49          7.76         2.56 o
  13   1  10          7.98          3.14         2.85 o
  15   1  10         22.41         16.17         3.62 o
 -28   2  10         23.09         24.65         4.04 o
 -26   2  10          0.03         -0.96         2.64 o
 -24   2  10        308.77        298.58         8.58 o
 -22   2  10          7.60          5.96         2.52 o
 -20   2  10        174.06        183.64         7.11 o
 -18   2  10        148.98        142.14         4.59 o
 -16   2  10        118.74        125.43         4.05 o
 -14   2  10        434.42        477.59         7.17 o
 -12   2  10       2540.88       2490.75        18.88 o
 -10   2  10       2196.64       2113.68        17.81 o
  -8   2  10        367.14        383.02         6.23 o
  -6   2  10       2040.67       1989.09        16.06 o
  -4   2  10        975.36        920.59         9.37 o
  -2   2  10          0.00         -1.13         1.36 o
   0   2  10          6.06          6.42         1.92 o
   2   2  10        282.77        298.30         5.55 o
   4   2  10          9.47          6.22         1.98 o
   6   2  10        327.38        330.32         7.41 o
   8   2  10          0.42          0.63         2.14 o
  10   2  10         40.90         39.79         3.72 o
  12   2  10         22.28         22.01         3.61 o
  14   2  10         89.28         92.42         5.96 o
 -27   3  10         37.74         53.74         5.32 o
 -25   3  10         54.96         64.57         5.26 o
 -23   3  10         38.73         48.14         4.24 o
 -21   3  10          5.70          2.31         2.60 o
 -19   3  10         87.25         96.11         4.36 o
 -17   3  10        202.79        215.37         6.11 o
 -15   3  10       1014.75       1020.99        12.93 o
 -13   3  10        740.22        756.99         9.63 o
 -11   3  10       2099.76       2054.94        17.86 o
  -9   3  10          0.35          0.56         1.65 o
  -7   3  10       1388.85       1441.45        12.81 o
  -5   3  10          0.00         -1.42         1.42 o
  -3   3  10          0.07         -1.08         1.45 o
  -1   3  10         34.26         29.10         2.71 o
   1   3  10          7.98          4.67         1.93 o
   3   3  10          2.20          3.95         1.85 o
   5   3  10         64.61         57.29         3.52 o
   7   3  10         37.37         36.41         3.51 o
   9   3  10        248.70        223.98         8.10 o
  11   3  10        103.88        109.84         6.28 o
 -22   4  10          8.75          8.95         4.13 o
 -20   4  10          0.00          1.51         2.26 o
 -18   4  10          9.87          9.33         2.41 o
 -16   4  10         89.98         84.35         4.53 o
 -14   4  10        225.24        235.50         6.73 o
 -12   4  10        110.64        111.28         4.93 o
 -10   4  10          8.25          9.60         2.35 o
  -8   4  10        134.83        124.68         5.01 o
  -6   4  10        243.70        232.06         6.33 o
  -4   4  10        279.83        321.50         7.15 o
  -2   4  10         83.66         91.87         4.51 o
   0   4  10          0.35          0.77         1.83 o
   2   4  10         12.29         10.08         2.48 o
   4   4  10         98.52         77.32         4.41 o
   6   4  10          1.11         -1.78         2.73 o
   8   4  10          9.16          2.28         3.66 o
 -17   5  10         62.68         65.54         4.97 o
 -15   5  10          8.02         -0.14         2.32 o
 -13   5  10         19.93         20.79         3.07 o
 -11   5  10          6.70          4.75         2.22 o
  -9   5  10         15.09         16.30         2.76 o
  -7   5  10         64.45         67.05         4.33 o
  -5   5  10          8.81          7.14         2.41 o
  -3   5  10         99.62        114.45         5.36 o
  -1   5  10        205.83        213.48         6.84 o
   1   5  10         52.57         72.42         4.31 o
 -29   1  11        101.97        114.75         6.28 o
 -27   1  11        197.83        201.63         6.97 o
 -25   1  11        288.86        304.28        10.14 o
 -23   1  11         40.82         35.19         3.46 o
 -21   1  11        137.42        155.35         5.65 o
 -19   1  11        277.92        243.17         6.98 o
 -17   1  11        181.48        188.16         6.01 o
 -15   1  11       1283.67       1257.01        13.41 o
 -13   1  11        100.97         85.98         4.12 o
 -11   1  11         40.07         47.24         3.22 o
  -9   1  11          2.90         -0.12         1.80 o
  -7   1  11        467.17        459.64         7.54 o
  -5   1  11        823.11        816.80        10.27 o
  -3   1  11        561.63        567.35         8.42 o
  -1   1  11       1053.97       1091.43        12.85 o
   1   1  11        534.41        559.99         8.68 o
   3   1  11          9.73         11.52         2.47 o
   5   1  11        365.11        356.46         7.53 o
   7   1  11          1.71          3.41         2.43 o
   9   1  11          6.37          7.81         2.63 o
  11   1  11         32.46         26.45         3.54 o
  13   1  11          2.08          3.39         3.63 o
 -28   2  11         96.65        112.58         6.91 o
 -26   2  11          4.09          2.71         2.93 o
 -24   2  11        174.54        177.46         7.06 o
 -22   2  11         10.47          6.97         2.71 o
 -20   2  11         56.60         50.51         4.12 o
 -18   2  11          8.87         11.97         2.55 o
 -16   2  11        103.97        101.58         4.34 o
 -14   2  11        407.81        417.49         7.39 o
 -12   2  11         98.22        100.50         4.11 o
 -10   2  11        230.86        232.79         5.74 o
  -8   2  11        464.18        467.39         6.97 o
  -6   2  11        554.83        551.51         7.60 o
  -4   2  11        506.67        525.67         8.36 o
  -2   2  11        284.68        271.69         6.31 o
   0   2  11         54.02         44.24         3.22 o
   2   2  11         19.47         13.90         2.49 o
   4   2  11          4.64          3.47         2.20 o
   6   2  11         90.40         89.05         4.67 o
   8   2  11          1.07         -2.05         2.37 o
  10   2  11         13.89         15.95         4.17 o
  12   2  11          0.78          2.96         2.91 o
 -25   3  11         95.58         99.26         6.26 o
 -23   3  11         66.75         75.43         5.25 o
 -21   3  11          0.43          1.83         2.58 o
 -19   3  11          0.52          0.24         2.30 o
 -17   3  11         27.26         30.98         2.95 o
 -15   3  11         13.29         11.02         2.28 o
 -13   3  11        183.85        187.06         6.36 o
 -11   3  11         44.57         31.05         3.23 o
  -9   3  11       1416.04       1492.84        14.90 o
  -7   3  11         37.73         46.47         3.13 o
  -5   3  11        747.70        723.04         9.55 o
  -3   3  11         55.64         45.62         3.17 o
  -1   3  11         67.07         70.46         3.75 o
   1   3  11          0.71          0.34         1.87 o
   3   3  11          3.09          6.19         2.48 o
   5   3  11          4.84          0.90         2.35 o
   7   3  11          2.61          0.72         2.70 o
   9   3  11         21.02         11.30         3.50 o
 -22   4  11        221.65        286.15        20.65 o
 -20   4  11          2.50          6.26         3.85 o
 -18   4  11         20.72         32.77         3.47 o
 -16   4  11          0.06          1.77         2.17 o
 -14   4  11         53.94         60.36         3.98 o
 -12   4  11         30.64         27.41         3.15 o
 -10   4  11         61.20         48.24         3.54 o
  -8   4  11        232.83        251.51         6.57 o
  -6   4  11        215.59        203.00         7.28 o
  -4   4  11        134.02        128.22         5.32 o
  -2   4  11        386.04        404.36         8.31 o
   0   4  11         17.51         12.69         2.74 o
   2   4  11         24.79         18.99         2.82 o
   4   4  11          0.66         -2.88         2.88 o
   6   4  11          0.36         -3.50         3.50 o
 -13   5  11         23.59         24.90         3.31 o
 -11   5  11         15.99         16.36         3.07 o
  -9   5  11         42.29         38.29         3.67 o
  -7   5  11         27.51         24.75         3.17 o
  -5   5  11          3.81          8.08         2.58 o
  -3   5  11         45.59         41.21         5.02 o
 -28   0  12         27.81         33.05         5.86 o
 -26   0  12         97.97        119.93         8.72 o
 -24   0  12          8.39          3.23         4.14 o
 -22   0  12        702.59        718.40        17.04 o
 -20   0  12        284.03        241.30        10.97 o
 -18   0  12        436.44        431.28        11.46 o
 -16   0  12          1.39          4.76         3.57 o
 -14   0  12        291.56        216.09        12.47 o
 -12   0  12         33.81         17.28         3.99 o
 -10   0  12        523.15        506.56        12.96 o
  -8   0  12        270.74        236.73        10.52 o
  -6   0  12          4.32          0.85         3.27 o
  -4   0  12          7.96          5.72         4.33 o
  -2   0  12        496.26        489.21        12.85 o
   0   0  12        588.52        629.93        13.71 o
   2   0  12        826.00        886.82        16.81 o
   4   0  12       1139.10       1259.93        19.24 o
   6   0  12        500.42        517.67        14.25 o
   8   0  12        103.67        113.34         7.63 o
  10   0  12        250.05        243.51        11.90 o
  12   0  12         71.80         68.17         7.56 o
 -27   1  12         62.00         64.97         4.76 o
 -25   1  12         42.54         48.26         3.94 o
 -23   1  12          0.39         -0.91         2.50 o
 -21   1  12          0.13         -0.84         2.36 o
 -19   1  12        197.08        160.30         5.54 o
 -17   1  12        298.64        285.17         7.65 o
 -15   1  12         24.98         35.49         3.04 o
 -13   1  12        200.11        198.00         6.16 o
 -11   1  12         50.33         38.53         3.17 o
  -9   1  12         47.19         41.93         3.27 o
  -7   1  12        116.25        114.13         4.71 o
  -5   1  12          5.35          1.62         2.17 o
  -3   1  12        118.18        110.48         4.58 o
  -1   1  12        190.17        205.22         6.92 o
   1   1  12        305.81        323.48         7.08 o
   3   1  12        475.19        485.65        11.88 o
   5   1  12          0.09          2.13         2.47 o
   7   1  12        244.79        236.95        10.87 o
   9   1  12        111.14        119.51         5.92 o
  11   1  12         44.11         43.15         4.73 o
 -26   2  12          9.58         14.55         3.62 o
 -24   2  12         31.77         41.40         4.22 o
 -22   2  12          0.99          0.79         2.66 o
 -20   2  12        581.54        568.53        10.02 o
 -18   2  12          1.62          2.51         2.52 o
 -16   2  12        223.97        216.40         6.77 o
 -14   2  12         10.51         11.32         2.60 o
 -12   2  12        147.09        144.48         5.25 o
 -10   2  12        992.14        997.05        13.07 o
  -8   2  12         50.48         46.90         3.35 o
  -6   2  12         45.57         39.88         3.36 o
  -4   2  12        340.27        368.99         7.54 o
  -2   2  12        578.01        581.26         9.51 o
   0   2  12        113.57         99.53         5.10 o
   2   2  12          0.63         -2.26         2.26 o
   4   2  12         13.32          8.68         2.68 o
   6   2  12          0.00         -0.12         2.49 o
   8   2  12          0.66          0.29         3.00 o
  10   2  12         75.51         63.65         5.03 o
 -23   3  12         47.88         62.43         5.17 o
 -21   3  12          8.67         13.04         3.31 o
 -19   3  12         16.73         23.43         3.59 o
 -17   3  12         81.03         88.14         5.12 o
 -15   3  12         16.31         18.99         3.28 o
 -13   3  12          0.55         -0.75         2.17 o
 -11   3  12        316.65        312.18         7.39 o
  -9   3  12         31.41         36.00         2.91 o
  -7   3  12        985.19        980.30        12.53 o
  -5   3  12        735.05        789.72        11.07 o
  -3   3  12        117.27        132.84         5.64 o
  -1   3  12         49.06         50.70         4.13 o
   1   3  12          7.07          3.61         2.65 o
   3   3  12          5.61          9.82         2.86 o
   5   3  12          4.17          4.27         2.87 o
   7   3  12          2.42         -3.14         3.22 o
 -18   4  12         14.88         19.40         4.09 o
 -16   4  12          7.96          4.48         2.59 o
 -14   4  12         66.91         76.86         4.56 o
 -12   4  12         85.44         81.76         4.66 o
 -10   4  12        149.72        160.16         6.27 o
  -8   4  12         62.76         70.59         4.42 o
  -6   4  12         31.34         23.38         3.18 o
  -4   4  12        181.79        191.26         6.74 o
  -2   4  12         58.38         46.96         3.98 o
   0   4  12        415.64        461.09        11.42 o
   2   4  12         16.95         11.74         4.31 o
 -27   1  13          2.27          4.35         3.51 o
 -25   1  13         47.05         39.06         3.88 o
 -23   1  13         12.16         12.70         3.02 o
 -21   1  13         90.19         95.95         5.20 o
 -19   1  13         36.06         38.99         3.76 o
 -17   1  13          0.10          4.83         2.50 o
 -15   1  13        500.60        455.18         8.32 o
 -13   1  13         27.06         22.00         3.02 o
 -11   1  13          0.13         -1.51         2.10 o
  -9   1  13         16.05         11.66         2.64 o
  -7   1  13          0.05          1.03         2.15 o
  -5   1  13        152.78        144.57         6.14 o
  -3   1  13         88.36         81.31         4.92 o
  -1   1  13         12.64         12.21         2.71 o
   1   1  13        137.27        143.28         7.33 o
   3   1  13        274.91        284.91         7.75 o
   5   1  13         92.45         89.20         5.22 o
   7   1  13         66.84         72.70         4.94 o
   9   1  13         51.05         37.97        14.61 o
 -24   2  13        157.96        150.34         6.79 o
 -22   2  13         50.68         43.22         4.28 o
 -20   2  13          7.96          3.81         2.86 o
 -18   2  13         28.37         38.86         4.30 o
 -16   2  13         21.56         13.36         3.00 o
 -14   2  13         41.63         44.26         4.02 o
 -12   2  13         98.64         96.90         5.39 o
 -10   2  13        414.46        435.63         9.42 o
  -8   2  13         48.52         44.14         4.23 o
  -6   2  13          2.40          4.75         2.73 o
  -4   2  13         51.17         46.56         3.88 o
  -2   2  13        349.11        376.50         8.91 o
   0   2  13         33.86         38.41         3.90 o
   2   2  13         38.92         37.83         3.88 o
   4   2  13          6.00          5.79         2.87 o
   6   2  13          1.27         -0.85         2.94 o
 -21   3  13         33.51         32.18         4.41 o
 -19   3  13         37.09         36.73         4.13 o
 -17   3  13          1.54          1.18         2.74 o
 -15   3  13          2.58          0.71         2.62 o
 -13   3  13         54.93         70.34         4.74 o
 -11   3  13         25.81         20.72         3.16 o
  -9   3  13          4.52          1.89         2.51 o
  -7   3  13         17.56         15.58         2.98 o
  -5   3  13        293.52        311.27         9.17 o
  -3   3  13          9.80          8.42         2.90 o
  -1   3  13         14.26         14.87         3.20 o
   1   3  13         12.69         15.49         3.42 o
   3   3  13         38.25         30.29         3.99 o
 -16   4  13          0.03         -0.36         3.43 o
 -14   4  13         83.81        105.03         7.11 o
 -12   4  13         42.10         43.85         4.80 o
 -10   4  13         18.67         14.44         3.67 o
  -8   4  13         11.81          9.89         3.37 o
  -6   4  13          6.58          5.15         3.37 o
  -4   4  13          0.13         -3.18         3.18 o
 -26   0  14          0.97          2.52         4.66 o
 -24   0  14        141.84        150.11        13.85 o
 -22   0  14          1.52          1.17         4.03 o
 -20   0  14          0.16         -0.29         3.95 o
 -18   0  14        585.26        575.22        16.50 o
 -16   0  14         35.24         29.99         5.19 o
 -14   0  14        464.60        423.83        16.66 o
 -12   0  14        370.56        329.16        12.80 o
 -10   0  14        281.38        223.84        12.04 o
  -8   0  14         37.20         31.64         5.50 o
  -6   0  14         32.64         20.82         4.79 o
  -4   0  14         83.72         86.40         7.32 o
  -2   0  14          6.02          1.73         4.09 o
   0   0  14         24.72         23.20         4.64 o
   2   0  14         88.30         77.71         6.79 o
   4   0  14         10.62         10.78         4.44 o
   6   0  14        240.58        273.39        21.42 o
 -25   1  14        170.07        192.35         8.99 o
 -23   1  14         75.10         71.45         5.44 o
 -21   1  14         12.38         11.82         3.06 o
 -19   1  14          0.02         -0.04         2.55 o
 -17   1  14        122.81        106.61         5.09 o
 -15   1  14          3.96          3.32         2.55 o
 -13   1  14         69.82         56.34         4.14 o
 -11   1  14         38.42         40.24         3.73 o
  -9   1  14        158.72        152.83         6.06 o
  -7   1  14          1.81         -1.27         2.43 o
  -5   1  14        116.65        132.05         5.53 o
  -3   1  14         30.98         33.08         3.50 o
  -1   1  14         17.42         14.40         2.95 o
   1   1  14        116.93        128.92         5.76 o
   3   1  14        287.87        275.51         7.98 o
   5   1  14         14.03         17.93         4.09 o
 -22   2  14         11.56          9.15         3.30 o
 -20   2  14        105.33        136.80         6.35 o
 -18   2  14          1.72          5.38         2.99 o
 -16   2  14        351.47        366.59         9.40 o
 -14   2  14          2.18          5.70         2.95 o
 -12   2  14          7.00          6.86         2.99 o
 -10   2  14          0.01         -0.25         2.97 o
  -8   2  14          3.20          5.26         2.81 o
  -6   2  14         50.02         48.13         4.19 o
  -4   2  14        150.85        163.18         6.70 o
  -2   2  14         58.26         65.26         4.88 o
   0   2  14         24.32         28.68         3.62 o
   2   2  14          3.29         -2.16         2.66 o
 -19   3  14         89.10         91.40         6.60 o
 -17   3  14          2.83          0.93         2.96 o
 -15   3  14         42.41         43.65         4.31 o
 -13   3  14          5.24          5.88         3.11 o
 -11   3  14          1.04          6.76         2.82 o
  -9   3  14        126.34        142.16         5.96 o
  -7   3  14          8.21          7.76         3.58 o
  -5   3  14        117.10        119.69         6.08 o
  -3   3  14          2.95          8.16         3.19 o
  -1   3  14        158.90        162.25         9.19 o
 -23   1  15          8.13          8.22         6.73 o
 -21   1  15         34.53         40.56         4.64 o
 -19   1  15         73.17         89.09         5.84 o
 -17   1  15          0.00          1.40         2.65 o
 -15   1  15          6.53         11.60         3.05 o
 -13   1  15        139.56        177.54         6.80 o
 -11   1  15        245.38        255.47         9.79 o
  -9   1  15         90.75         95.81         5.24 o
  -7   1  15        182.65        192.25         7.01 o
  -5   1  15          0.00          1.06         2.65 o
  -3   1  15          4.94          5.50         2.90 o
  -1   1  15         31.55         24.20         4.00 o
   1   1  15          0.91          6.67         3.50 o
 -20   2  15         57.15         64.73         5.26 o
 -18   2  15         21.69         23.48         3.79 o
 -16   2  15         43.87         51.99         4.68 o
 -14   2  15         48.05         61.00         4.77 o
 -12   2  15          4.21          1.90         3.11 o
 -10   2  15         15.51         15.89         3.59 o
  -8   2  15         65.40         65.31         4.87 o
  -6   2  15         38.62         39.82         4.21 o
  -4   2  15          2.28         -1.86         2.87 o
  -2   2  15         12.64         12.30         3.43 o
 -11   3  15          1.02          5.78         5.85 o
  -9   3  15         73.69         76.54        18.11 o
 -20   0  16         14.40         24.62         9.70 o
 -18   0  16         46.20         60.48         9.03 o
 -16   0  16          5.24          5.59         4.52 o
 -14   0  16          8.78          6.02         4.56 o
 -12   0  16         12.21          4.51         4.60 o
 -10   0  16          4.58          3.83         4.47 o
  -8   0  16          2.45         -1.02         4.31 o
  -6   0  16        183.46        205.85        11.48 o
  -4   0  16         27.74         31.43         6.06 o
 -17   1  16          0.09         -1.84         3.31 o
 -15   1  16          1.24         -2.61         3.29 o
 -13   1  16          1.85          2.01         3.31 o
 -11   1  16          4.24          0.16         3.91 o
  -9   1  16          0.07         -0.03         3.16 o
  -7   1  16         56.73         58.40         5.42 o
  -5   1  16         55.38         58.52         5.32 o
                                                
